# Supplementary material for: Transcriptome and proteome profiling reveals stress-induced expression signatures of imiquimod-treated Tasmanian devil facial tumor disease (DFTD) cells
Source: Oncotarget. 2018 Mar 23;9(22):15895–914. doi: 10.18632/oncotarget.24634 (PMC5882306; doi:10.18632/oncotarget.24634)
Supplement: Supplementary file 2 [file oncotarget-09-15895-s002.xlsx]

## Sheet: Table S1 - Transcriptome 
Supplementary Table 1: Differential gene expression
gene_id	symbol	FDR	logFC	log2.rpkm.C5065.none.1	log2.rpkm.C5065.none.2	log2.rpkm.C5065.imiquimod.1	log2.rpkm.C5065.imiquimod.2	counts.C5065.none.1	counts.C5065.none.2	counts.C5065.imiquimod.1	counts.C5065.imiquimod.2
ENSSHAG00000019817	5S_rRNA	0.317952	0.34043	2.67328	2.35294	2.96466	2.72915	21	18	26	23
ENSSHAG00000020320	5S_rRNA	3.58e-05	4.45968	-3.32193	-3.32193	1.7939	1.40403	0	0	12	9
ENSSHAG00000019453	5S_rRNA	0.0017662	3.75808	-1.10728	-3.32193	1.17491	2.75841	1	0	6	20
ENSSHAG00000019651	5S_rRNA	1.58e-05	7.37757	-1.27251	-3.32193	4.99948	5.72431	1	0	109	184
ENSSHAG00000020414	5S_rRNA	0.0047377	1.99809	0.164833	0.543477	2.81027	2.02317	3	5	22	13
ENSSHAG00000020043	5S_rRNA	0.0104949	-0.975466	3.81496	3.89515	2.71191	3.03634	35	39	16	21
ENSSHAG00000019754	7SK	0.0178756	1.64333	-0.760079	-1.5373	0.0483874	0.512336	4	2	8	12
ENSSHAG00000020375	7SK	0.00271518	3.87263	3.19136	3.46587	6.35319	8.04139	70	88	629	2072
ENSSHAG00000019115	7SK	0.000935646	4.55809	3.5674	3.59108	7.34793	8.90846	109	116	1512	4558
ENSSHAG00000001086	A1BG	0.769748	0.0909845	0.61787	0.39003	0.493393	0.732071	28	25	25	31
ENSSHAG00000005509	AAAS	7.98e-06	-0.389493	7.32437	7.37315	6.95373	6.9658	8062	8728	6243	6431
ENSSHAG00000005605	AACS	1.97e-10	2.21966	4.81549	4.88769	7.09585	7.04016	3509	3862	17119	16825
ENSSHAG00000001815	AADAC	8.28e-07	4.81971	-2.68116	-2.68265	0.691151	0.911736	7	8	203	244
ENSSHAG00000008847	AADAT	0.186388	0.14256	2.64239	2.49227	2.80943	2.60464	546	514	615	544
ENSSHAG00000010551	AAED1	0.00593594	-0.975532	-0.0587598	-0.122426	-1.0572	-0.806688	47	47	21	26
ENSSHAG00000012729	AAGAB	1.2e-06	0.591751	6.60566	6.57371	7.21544	7.14684	2964	3034	4531	4413
ENSSHAG00000015125	AAK1	2.43e-06	0.58531	3.12341	3.12766	3.7115	3.6993	1457	1529	2202	2230
ENSSHAG00000011961	AAMDC	3.59e-07	1.4329	2.93626	2.80165	4.23845	4.33518	268	255	668	730
ENSSHAG00000007347	AARS	5.3e-09	1.47098	7.40985	7.30521	8.89754	8.75808	15048	14648	42280	39209
ENSSHAG00000017514	AARS2	0.0844922	0.121484	3.35593	3.48388	3.52514	3.55718	1435	1643	1618	1690
ENSSHAG00000004611	AASDH	1.54e-07	1.05829	2.96383	2.88277	3.97679	3.96661	751	743	1528	1550
ENSSHAG00000012481	AASDHPPT	0.00018043	-0.888506	2.17735	2.1586	1.40126	1.19727	206	213	119	105
ENSSHAG00000010497	AATF	5.85e-07	-0.747193	5.67698	5.73752	4.98363	4.94131	2396	2616	1482	1470
ENSSHAG00000002454	AATK	1.81e-10	-5.97794	6.57652	6.53892	0.448701	0.887114	15412	15715	205	289
ENSSHAG00000013036	ABAT	3.3e-09	-2.22064	5.26618	5.33396	3.15459	3.02942	2023	2220	465	435
ENSSHAG00000007490	ABCA1	2.98e-09	-1.97962	4.29924	4.37608	2.4571	2.30129	3961	4374	1092	999
ENSSHAG00000011632	ABCA12	0.000900662	2.74991	-3.26201	-3.26217	-2.84179	-2.88589	1	1	10	9
ENSSHAG00000008998	ABCA2	0.297156	0.064718	2.29666	2.28672	2.38142	2.32879	1286	1336	1367	1346
ENSSHAG00000017003	ABCA3	0.000372437	-0.534867	3.68054	3.70319	3.12924	3.19748	397	422	270	289
ENSSHAG00000007079	ABCA4	9.99e-06	0.726242	1.37474	1.33602	2.04711	2.0714	432	439	699	727
ENSSHAG00000009567	ABCA5	0.00761823	-0.529796	0.479234	0.470213	0.205436	-0.223274	277	288	226	166
ENSSHAG00000011297	ABCA7	1.08e-06	-1.46134	1.33788	1.17726	-0.0452197	-0.162253	569	530	204	190
ENSSHAG00000002806	ABCB1	2.3e-07	2.63263	-0.471102	-0.220083	2.21242	2.05531	62	79	453	414
ENSSHAG00000014361	ABCB10	0.0001704	-0.570946	3.82652	3.65158	3.18692	3.15674	703	651	450	450
ENSSHAG00000015904	ABCB4	0.017319	-1.75105	-1.36618	-1.26925	-2.92745	-1.73249	33	38	4	24
ENSSHAG00000013528	ABCB6	0.0100264	-0.237826	4.08439	4.07181	3.73139	3.95057	2178	2260	1705	2030
ENSSHAG00000003945	ABCB7	0.0588672	0.113614	4.32777	4.35	4.48344	4.421	1904	2023	2125	2078
ENSSHAG00000009431	ABCB8	1.13e-06	-0.599444	5.77726	5.82267	5.21655	5.18745	3451	3728	2341	2344
ENSSHAG00000013438	ABCB9	0.00145593	0.517176	1.67827	1.60967	2.16157	2.12783	189	188	267	267
ENSSHAG00000005536	ABCC1	0.0476232	-0.149139	3.85687	3.87267	3.81309	3.62091	3283	3474	3189	2849
ENSSHAG00000014014	ABCC10	0.719317	0.0317465	1.65828	1.60662	1.70236	1.62353	478	482	494	477
ENSSHAG00000011765	ABCC2	1.16e-05	2.53286	-1.90237	-2.22512	-0.216772	-0.056471	23	17	107	124
ENSSHAG00000016312	ABCC3	0.000373008	2.80465	-3.01408	-2.61486	-1.19902	-1.51167	3	9	45	35
ENSSHAG00000013852	ABCC5	4.13e-08	2.13759	2.10759	2.02394	4.04343	4.30791	603	594	2350	2887
ENSSHAG00000014330	ABCC9	4.32e-05	-2.63452	-0.740218	-0.38056	-2.42867	-2.39014	68	96	12	13
ENSSHAG00000009362	ABCD1	2.34e-05	0.608459	2.10811	2.10983	2.68388	2.72996	522	547	785	828
ENSSHAG00000014754	ABCD2	0.231721	0.408934	-0.838272	-0.584147	-0.128772	-0.590343	22	29	40	28
ENSSHAG00000007114	ABCD3	3.76e-06	0.600568	4.60388	4.68648	5.26678	5.22337	1409	1562	2237	2217
ENSSHAG00000018805	ABCD4	2e-06	1.33728	1.92716	1.83202	3.27005	3.11975	187	183	483	444
ENSSHAG00000009721	ABCE1	1.17e-07	-0.768352	6.67098	6.68051	5.93958	5.87746	5387	5675	3247	3177
ENSSHAG00000006333	ABCF1	0.000264317	-0.275187	5.92555	5.97999	5.70934	5.64747	4739	5151	4084	3997
ENSSHAG00000000342	ABCF2	5.49e-05	-0.284913	5.81421	5.83833	5.54033	5.54367	8414	8954	6966	7133
ENSSHAG00000002957	ABCF3	1.15e-08	-1.71378	4.47624	4.53037	2.75989	2.84587	1601	1740	483	524
ENSSHAG00000002427	ABCG2	8.63e-07	1.34641	1.85948	1.70788	3.09645	3.11668	214	201	513	531
ENSSHAG00000009451	ABCG4	2.01e-05	3.50673	-2.38683	-2.32168	0.0375769	0.559323	11	12	109	165
ENSSHAG00000012331	ABHD1	3.71e-09	1.74471	4.37489	4.29618	6.08265	6.06841	760	753	2494	2523
ENSSHAG00000015998	ABHD10	2.31e-06	-0.780628	5.82957	5.71895	4.9649	5.02395	1515	1468	832	885
ENSSHAG00000017466	ABHD12	5.67e-08	1.2525	5.40455	5.35786	6.5597	6.70376	1284	1301	2867	3236
ENSSHAG00000001798	ABHD12B	0.00020333	-2.33818	-1.023	-0.925466	-2.39202	-2.56315	35	40	8	6
ENSSHAG00000009245	ABHD13	7.4e-07	0.976043	4.09769	4.18511	5.15447	5.07685	552	613	1152	1115
ENSSHAG00000007235	ABHD14B	5.12e-08	-2.16718	5.57247	5.56127	3.22521	3.58732	1091	1133	213	280
ENSSHAG00000002668	ABHD16A	5.76e-07	-0.941371	5.02754	5.04268	4.19345	4.00336	2299	2432	1288	1153
ENSSHAG00000015785	ABHD17A	0.000828147	-0.297048	4.8804	5.03638	4.64849	4.67783	3585	4182	3055	3185
ENSSHAG00000004041	ABHD17B	0.160836	-0.0913341	5.32999	5.33495	5.25845	5.2245	1180	1239	1124	1122
ENSSHAG00000011827	ABHD17C	1.42e-07	-1.99276	3.30355	3.17875	1.24227	1.33212	593	569	138	150
ENSSHAG00000015772	ABHD2	5.17e-08	0.847545	5.65457	5.66714	6.52701	6.48769	2932	3095	5380	5348
ENSSHAG00000011407	ABHD3	3.77e-07	-1.2643	3.56596	3.64736	2.37883	2.33835	729	808	317	315
ENSSHAG00000010507	ABHD4	4.33e-05	0.378472	4.87709	4.88716	5.29429	5.225	2371	2498	3173	3089
ENSSHAG00000018261	ABHD5	3.97e-10	1.74938	4.99249	5.05006	6.77479	6.76093	3657	3984	12627	12775
ENSSHAG00000007204	ABHD6	0.00141756	0.50908	2.94543	2.94135	3.4397	3.45359	188	196	266	275
ENSSHAG00000011206	ABI1	1.46e-08	0.99651	6.73003	6.80196	7.76513	7.7596	4221	4644	8666	8819
ENSSHAG00000008450	ABI2	0.977002	0.00303304	4.24273	4.30519	4.42157	4.13532	743	812	843	705
ENSSHAG00000003138	ABI3	0.798024	0.100603	-0.310735	-1.00569	-0.519119	-0.594884	25	15	21	20
ENSSHAG00000012159	ABI3BP	0.00790039	-2.13519	-2.31259	-2.31467	-2.89649	-3.20518	11	11	4	1
ENSSHAG00000016375	ABL1	1.18e-08	-0.989056	5.91609	5.91515	4.92598	4.93175	6741	7051	3393	3480
ENSSHAG00000016902	ABL2	3.02e-06	0.980689	1.67158	1.78601	2.71785	2.66285	303	343	636	625
ENSSHAG00000010943	ABLIM1	0.00978081	0.801384	-1.11412	-1.11737	-0.381753	-0.509663	30	31	55	51
ENSSHAG00000010285	ABLIM3	7.35e-06	-2.34189	0.761724	0.861197	-1.3796	-1.11711	122	137	22	28
ENSSHAG00000009582	ABR	5.42e-09	1.39376	4.42692	4.52678	5.86736	5.8679	1694	1901	4618	4719
ENSSHAG00000002805	ABRACL	9.88e-08	-4.14919	5.60893	5.66059	1.44967	1.55244	352	382	19	21
ENSSHAG00000011642	ABTB1	1.99e-08	-1.56439	4.0291	3.97079	2.44203	2.46216	1470	1477	484	501
ENSSHAG00000004178	ABTB2	2.75e-07	1.40279	4.0153	3.89511	5.23371	5.46783	948	912	2217	2665
ENSSHAG00000006719	ACAA1	4.62e-06	-0.876979	6.54082	6.67103	5.6001	5.85917	2833	3246	1477	1806
ENSSHAG00000011164	ACACA	0.0194063	-0.181133	4.01721	4.00767	3.89377	3.77211	1414	1470	1299	1219
ENSSHAG00000010467	ACACB	2.24e-07	-1.69027	1.93461	2.06624	0.285537	0.487276	771	886	232	276
ENSSHAG00000005556	ACAD10	2.99e-06	-0.510893	5.41484	5.47427	4.94099	4.92963	4072	4442	2934	2973
ENSSHAG00000015450	ACAD11	0.00237381	0.266362	3.14732	3.19563	3.48253	3.38836	1142	1237	1447	1384
ENSSHAG00000013784	ACAD8	4.48e-06	-0.904433	4.45654	4.45434	3.65514	3.46287	801	837	458	409
ENSSHAG00000000721	ACADL	0.00168683	-0.518837	3.87926	3.94128	3.54185	3.25173	385	420	304	254
ENSSHAG00000007705	ACADM	6.13e-08	-1.47209	5.86136	5.83068	4.24444	4.51011	3219	3298	1047	1287
ENSSHAG00000015491	ACADS	0.0859236	-0.246059	3.74127	3.81442	3.33482	3.73195	463	510	349	470
ENSSHAG00000000928	ACADSB	5.07e-07	0.709656	5.88255	5.93509	6.663	6.57317	2823	3064	4859	4664
ENSSHAG00000008353	ACADVL	2.16e-07	-0.739382	5.9538	5.96363	5.24605	5.1957	3841	4048	2353	2321
ENSSHAG00000006376	ACAP1	1.34e-07	-2.34187	1.46979	1.59797	-0.674321	-0.571381	472	542	93	104
ENSSHAG00000007568	ACAP2	4.56e-07	-1.15356	4.51716	4.46601	3.45468	3.23761	1460	1475	697	611
ENSSHAG00000003215	ACAP3	7.63e-06	-1.17296	3.61747	3.65721	2.2697	2.6822	756	813	294	401
ENSSHAG00000011879	ACAT1	7.44e-05	0.321674	5.86268	5.90713	6.24467	6.16807	5234	5649	6833	6619
ENSSHAG00000001857	ACAT2	4.82e-08	1.07326	4.61106	4.59318	5.73983	5.60528	3028	3130	6646	6183
ENSSHAG00000007387	ACBD3	1.11e-06	0.583442	4.25017	4.24466	4.83327	4.82381	2217	2311	3331	3381
ENSSHAG00000010839	ACBD4	0.0254477	-0.214238	3.65761	3.48608	3.36857	3.34942	890	827	728	734
ENSSHAG00000010500	ACBD5	6.4e-07	-0.911105	4.74564	4.74276	3.8776	3.79811	1232	1287	674	651
ENSSHAG00000008665	ACCS	6.54e-06	-1.28036	0.786016	0.798331	-0.354838	-0.396753	267	282	112	111
ENSSHAG00000013805	ACER1	0.0079196	-0.608467	2.34083	2.24842	1.63906	1.76441	106	104	64	72
ENSSHAG00000011232	ACER3	7.27e-07	-1.50669	4.85039	4.87513	3.52691	3.20251	685	730	273	222
ENSSHAG00000007328	ACHE	0.887709	-0.0561674	-0.651949	-1.13103	-0.648045	-1.21548	29	20	29	18
ENSSHAG00000013673	ACIN1	0.000598475	-0.239073	5.26213	5.21583	4.96484	5.03581	5810	5888	4732	5078
ENSSHAG00000003211	ACKR1	1.9e-05	4.21445	-2.47714	-2.47897	0.914966	0.728143	2	2	48	43
ENSSHAG00000000861	ACLY	1.2e-10	2.21062	6.12696	6.1069	8.29345	8.35827	6806	7025	30633	32731
ENSSHAG00000008924	ACO1	3.26e-07	-0.985526	4.52852	4.66501	3.59802	3.63627	2162	2488	1132	1187
ENSSHAG00000010092	ACO2	1.83e-05	-0.368553	7.29127	7.34053	6.90257	6.99262	14871	16105	11373	12367
ENSSHAG00000002264	ACOT13	1e-06	0.831579	5.89258	5.89893	6.75964	6.69332	731	768	1336	1304
ENSSHAG00000018789	ACOT7	8.86e-06	-0.918783	3.2951	3.31763	2.35384	2.43994	454	483	235	255
ENSSHAG00000002021	ACOT8	1.87e-07	-0.936336	6.09234	6.15405	5.19033	5.18835	1920	2097	1027	1048
ENSSHAG00000010202	ACOT9	3.27e-09	-3.25531	5.00059	4.96503	1.90991	1.61877	1681	1717	193	160
ENSSHAG00000017526	ACOX1	1.32e-07	0.797336	5.80239	5.83382	6.65325	6.57626	3164	3384	5719	5538
ENSSHAG00000009080	ACOX2	4.09e-07	-1.54233	2.75499	2.75633	1.40972	1.09878	840	880	323	264
ENSSHAG00000016195	ACOX3	6.22e-06	-1.34899	2.19492	2.14661	0.948323	0.787349	277	280	113	103
ENSSHAG00000006464	ACOXL	0.918525	0.0303496	-1.12291	-0.937627	-0.846761	-1.14488	30	37	38	30
ENSSHAG00000005216	ACP1	0.00031119	0.364005	5.39537	5.34797	5.72426	5.74485	902	913	1135	1176
ENSSHAG00000017126	ACP2	3.95e-06	-0.854619	5.13257	5.10179	4.16036	4.37038	1223	1253	622	736
ENSSHAG00000004053	ACP5	0.87499	-0.0849487	-1.49028	-2.02424	-1.65906	-1.98782	7	5	6	5
ENSSHAG00000018071	ACP6	4.87e-05	0.510556	3.44238	3.55004	4.05646	3.95265	1052	1187	1617	1537
ENSSHAG00000015251	ACRBP	0.300667	-0.193162	2.26645	1.95868	1.72893	2.11113	210	176	143	192
ENSSHAG00000009206	ACRC	6.37e-06	1.24685	4.41461	4.06481	5.38181	5.57715	349	287	686	802
ENSSHAG00000001145	ACSF2	1.65e-06	-4.39482	1.41488	1.48906	-2.03726	-2.40934	129	143	7	5
ENSSHAG00000012810	ACSF3	4.66e-06	-1.11798	3.01986	3.02664	2.00339	1.84918	419	441	205	187
ENSSHAG00000007860	ACSL1	1.46e-05	0.412971	5.69946	5.68903	6.14551	6.06784	3675	3818	5016	4855
ENSSHAG00000014727	ACSL3	4.46e-10	1.86373	5.54022	5.52114	7.4372	7.34755	4553	4703	17009	16327
ENSSHAG00000001713	ACSL4	4.07e-11	2.93778	4.07589	4.06685	7.00459	6.99932	2494	2593	19112	19452
ENSSHAG00000004164	ACSM3	2.64e-07	-2.4069	2.86218	2.82894	0.37454	0.650893	369	377	62	77
ENSSHAG00000003136	ACSM4	0.398233	-0.394589	-1.69464	-1.01207	-1.52452	-1.77974	11	21	13	10
ENSSHAG00000004290	ACSS1	0.00553081	0.342413	1.86361	1.82036	2.14341	2.20438	310	314	379	404
ENSSHAG00000017995	ACSS2	3.77e-10	1.76115	5.64857	5.69122	7.41825	7.44066	3431	3699	11732	12172
ENSSHAG00000005298	ACSS3	0.0763421	0.734985	-0.849593	-1.39281	-0.327655	-0.769281	22	14	34	25
ENSSHAG00000004812	ACTA1	6.32e-09	-2.22402	5.89962	6.00834	3.63123	3.8422	2478	2797	512	606
ENSSHAG00000000685	ACTA2	2.95e-07	2.70805	0.518696	0.244605	2.96996	3.03592	52	45	304	326
ENSSHAG00000012694	ACTB	1.19e-07	-1.11686	9.62018	9.64356	8.64086	8.39042	90828	96616	46132	39612
ENSSHAG00000014258	ACTG1	2.88e-06	-0.439446	9.58292	9.56593	9.18408	9.08628	29887	30914	22700	21668
ENSSHAG00000004358	ACTG2	0.000175591	2.84968	-3.0114	-2.92215	-1.68935	-1.52921	3	5	28	34
ENSSHAG00000017237	ACTL6A	1e-05	-0.434688	6.66353	6.61922	6.19122	6.22252	3772	3828	2722	2841
ENSSHAG00000009535	ACTL7B	0.0509685	-0.842598	-0.557611	-0.830811	-1.34272	-1.45334	21	18	11	10
ENSSHAG00000012215	ACTN1	0.00297438	0.547491	0.280915	0.485092	0.976446	0.820512	152	185	255	232
ENSSHAG00000005901	ACTN2	7.68e-06	1.23573	0.573694	0.669789	1.86615	1.75197	125	141	320	301
ENSSHAG00000008825	ACTN3	2.26e-09	4.24191	0.278448	0.549648	4.5245	4.60019	89	114	1829	1970
ENSSHAG00000006501	ACTN4	1.02e-06	0.464409	7.08002	7.11498	7.54708	7.57636	11237	12050	15559	16220
ENSSHAG00000017890	ACTR10	3.27e-06	-0.487919	5.95564	6.04164	5.51625	5.50769	7316	8128	5400	5483
ENSSHAG00000018823	ACTR1A	0.340171	0.0459389	7.40458	7.3814	7.39739	7.48008	5621	5789	5601	6059
ENSSHAG00000017342	ACTR1B	7.08e-09	-1.36565	7.01145	7.07571	5.71404	5.64569	4245	4646	1728	1683
ENSSHAG00000000220	ACTR2	5.19e-07	-0.830446	5.85394	5.92061	5.11605	5.00222	2587	2837	1552	1465
ENSSHAG00000013117	ACTR3	0.000159087	-0.291281	7.07516	7.05957	6.81552	6.73751	5129	5311	4290	4151
ENSSHAG00000016141	ACTR5	7.99e-05	0.509844	3.74503	3.79349	4.24694	4.30626	572	619	813	865
ENSSHAG00000010695	ACTR6	1.59e-07	0.891792	4.18994	4.17677	5.08763	5.05713	1190	1234	2225	2225
ENSSHAG00000016233	ACTR8	1.27e-08	-2.71211	4.5908	4.53928	1.72565	2.03952	1218	1230	163	208
ENSSHAG00000017429	ACVR1	0.249994	-0.0868852	3.55416	3.56824	3.54231	3.40977	1003	1060	996	927
ENSSHAG00000012059	ACVR1B	8.53e-07	-0.963946	4.51196	4.45507	3.52115	3.52631	948	954	476	488
ENSSHAG00000010152	ACVR2A	0.520421	0.0422914	3.81926	3.86875	3.91381	3.85898	1093	1185	1170	1150
ENSSHAG00000012498	ACVR2B	0.0106745	-0.649123	1.06206	0.871191	0.231508	0.487676	101	91	54	67
ENSSHAG00000018001	ACYP1	0.000101469	-1.3992	4.1174	4.12314	2.44336	3.00399	155	163	48	73
ENSSHAG00000012774	ACYP2	0.000104524	-0.687578	3.64016	3.63605	2.91429	2.99711	365	381	220	238
ENSSHAG00000009001	ADA	0.00200314	-0.512694	2.40354	2.43709	1.81995	2.01339	278	298	184	216
ENSSHAG00000012721	ADAL	0.595875	-0.0926985	2.54712	2.26463	2.16046	2.46101	180	154	137	173
ENSSHAG00000003956	ADAM10	3.68e-10	-2.02265	7.51979	7.57253	5.56992	5.48232	12193	13237	3156	3033
ENSSHAG00000006911	ADAM11	0.0153098	-1.0367	-0.988235	-1.13738	-1.84754	-1.8633	27	24	12	12
ENSSHAG00000011484	ADAM12	3.58e-08	-2.02065	4.58225	4.55355	2.40596	2.71669	1386	1422	303	385
ENSSHAG00000005845	ADAM15	0.412628	-0.0517431	4.01344	4.07982	4.00053	3.99158	1252	1372	1242	1261
ENSSHAG00000006354	ADAM17	0.00253711	-0.175382	6.76735	6.77735	6.63161	6.56304	7589	7999	6917	6738
ENSSHAG00000016446	ADAM19	1.34e-05	1.86091	-0.787433	-0.715867	0.910856	0.965598	33	37	123	131
ENSSHAG00000000152	ADAM2	0.00544541	1.31865	-2.35898	-2.11934	-1.28149	-1.44777	9	12	28	25
ENSSHAG00000008954	ADAM22	1.62e-05	2.25652	-0.941148	-0.900365	1.29657	0.949795	28	30	156	124
ENSSHAG00000017245	ADAM23	0.0277186	0.580496	0.391634	0.387811	1.17262	0.704336	64	67	114	83
ENSSHAG00000018539	ADAM9	0.000240415	-0.297379	5.25821	5.29221	5.00992	4.94811	2906	3114	2449	2396
ENSSHAG00000013586	ADAMTS1	1.48e-08	-1.77673	3.34188	3.34709	1.65118	1.54867	1308	1374	397	377
ENSSHAG00000002176	ADAMTS10	0.000896437	-1.43325	-0.411661	-0.580669	-1.41179	-1.84711	68	62	29	19
ENSSHAG00000009326	ADAMTS12	3.37e-07	-5.23871	1.95568	2.04937	-2.14197	-2.48054	297	332	10	6
ENSSHAG00000006104	ADAMTS13	0.0751237	1.47627	-3.19797	-2.88061	-2.78025	-2.39908	1	5	5	11
ENSSHAG00000010797	ADAMTS15	0.13664	0.415909	-1.17825	-1.14349	-0.918379	-0.736256	31	33	39	46
ENSSHAG00000017515	ADAMTS17	0.0022529	2.02928	-2.47293	-2.64456	-1.36495	-1.32185	4	3	15	16
ENSSHAG00000018488	ADAMTS2	0.0010437	1.6041	-2.12638	-1.95258	-1.0647	-0.669844	14	18	41	58
ENSSHAG00000011187	ADAMTS3	0.348278	-0.39348	-2.59427	-2.49575	-2.6848	-2.69357	12	15	10	10
ENSSHAG00000016573	ADAMTS4	1.04e-10	-5.23964	5.83805	5.91594	0.731733	0.71385	8408	9289	230	232
ENSSHAG00000012893	ADAMTS5	1.48e-06	-1.81383	1.62619	1.63622	0.165507	-0.298686	529	558	181	129
ENSSHAG00000008971	ADAMTS6	0.0381347	-0.357356	0.571752	0.485248	0.213664	0.180185	143	141	110	109
ENSSHAG00000018208	ADAMTS7	0.00627242	-1.33454	-1.69854	-1.28191	-2.25091	-2.42215	26	40	14	11
ENSSHAG00000010424	ADAMTS8	0.547279	-0.062242	2.33868	2.4898	2.33321	2.37346	351	408	350	368
ENSSHAG00000014822	ADAMTS9	6.6e-07	-0.863229	2.59333	2.64863	1.78678	1.76611	1351	1470	764	769
ENSSHAG00000012335	ADAMTSL1	0.838476	-0.0253327	1.83919	1.62363	1.83971	1.57105	541	485	542	457
ENSSHAG00000007925	ADAMTSL2	0.345787	-0.394769	-1.92674	-1.9293	-2.27824	-2.08528	14	14	9	12
ENSSHAG00000018553	ADAMTSL3	9.07e-05	-1.00451	0.283598	0.223853	-0.56023	-0.711758	206	206	107	96
ENSSHAG00000010707	ADAMTSL4	8.17e-09	-2.33627	3.83015	3.95186	1.6453	1.53812	1456	1659	313	296
ENSSHAG00000012550	ADAMTSL5	0.0628151	-0.921617	-0.764836	-0.473989	-0.909662	-1.81213	23	31	21	9
ENSSHAG00000014641	ADAR	4.65e-08	-0.897616	6.64428	6.67447	5.81571	5.71075	10197	10899	5746	5457
ENSSHAG00000006483	ADARB1	2.13e-06	2.11045	0.81793	0.992946	2.86365	3.06597	53	64	231	272
ENSSHAG00000015652	ADARB2	0.0123267	-1.38499	-0.33249	-0.368797	-0.857291	-2.01098	42	42	27	9
ENSSHAG00000002356	ADAT1	0.473682	-0.0845358	2.30801	2.2881	2.31337	2.11517	287	297	289	257
ENSSHAG00000013275	ADAT2	0.715818	0.057243	3.50261	3.69555	3.79549	3.51797	159	191	196	165
ENSSHAG00000017297	ADCK1	1.23e-05	-0.999308	1.94104	2.06622	1.04026	1.03604	367	419	192	196
ENSSHAG00000015880	ADCK2	0.172324	0.152916	2.76849	2.90036	2.88977	3.07996	373	428	407	475
ENSSHAG00000010722	ADCK3	3.88e-06	0.604445	4.38073	4.41	5.02438	4.97132	1181	1261	1851	1822
ENSSHAG00000006290	ADCK5	0.000874998	-0.293237	4.68507	4.72217	4.3996	4.42449	1322	1420	1085	1128
ENSSHAG00000018832	ADCY10	0.000936543	1.7615	-2.48177	-2.71282	-1.68121	-1.52873	13	9	34	41
ENSSHAG00000002581	ADCY2	2.19e-05	3.27354	-2.71833	-2.29617	-0.26888	-0.260393	5	11	75	77
ENSSHAG00000006048	ADCY3	4.31e-08	2.07128	1.34409	1.21061	3.26168	3.34417	191	182	746	807
ENSSHAG00000006340	ADCY4	9.44e-05	4.58167	-3.32193	-3.0876	-1.69154	-1.64046	0	2	25	27
ENSSHAG00000012791	ADCY5	1.17e-05	-0.787892	3.45663	3.34957	2.70314	2.54604	876	851	517	473
ENSSHAG00000007370	ADCY6	9.79e-08	-1.2075	3.89132	3.90518	2.77121	2.63594	1610	1701	736	683
ENSSHAG00000018774	ADCY7	2.19e-08	-1.90815	2.7021	2.74863	0.912318	0.837831	973	1052	271	262
ENSSHAG00000012593	ADCY9	0.000403773	-0.415709	3.54771	3.5709	3.2465	3.05018	1387	1476	1125	1002
ENSSHAG00000011634	ADD1	4.26e-08	-0.904923	6.93859	6.91309	6.06963	5.97434	8500	8740	4658	4453
ENSSHAG00000006467	ADD2	0.0400842	0.63802	-0.692931	-1.07866	-0.245004	-0.420284	39	29	55	49
ENSSHAG00000015899	ADD3	9.2e-10	-1.69956	6.11404	6.14802	4.48214	4.3903	9528	10210	3070	2941
ENSSHAG00000016544	ADGRA2	0.0399082	-0.382058	0.747845	0.461087	0.214063	0.28654	181	153	121	131
ENSSHAG00000015732	ADGRA3	1.4e-08	-1.384	4.2692	4.29718	2.92099	2.89986	2032	2168	793	798
ENSSHAG00000016588	ADGRB1	0.000455964	1.2904	-1.31196	-1.75789	-0.589052	-0.454353	58	39	108	123
ENSSHAG00000011480	ADGRB2	2.56e-07	-1.23286	3.98671	3.92979	2.6173	2.85455	2009	2021	771	931
ENSSHAG00000011700	ADGRD1	0.000315175	1.20229	-0.781344	-0.870587	0.351758	0.134406	46	45	112	97
ENSSHAG00000005642	ADGRE5	6.26e-07	1.6814	1.71171	1.71404	3.23419	3.49283	235	246	690	845
ENSSHAG00000005146	ADGRG1	0.945777	0.00578821	3.3049	3.38059	3.46067	3.23876	1414	1560	1579	1381
ENSSHAG00000004616	ADGRG4	3.08e-07	-1.01964	5.70887	5.68366	4.74401	4.61353	1544	1588	791	738
ENSSHAG00000008948	ADGRG6	4.11e-06	-1.28974	4.23498	4.19398	3.17867	2.69566	1938	1971	928	675
ENSSHAG00000000641	ADGRG7	1.7e-05	-4.99961	-1.12225	-1.56107	-3.32193	-3.32193	19	13	0	0
ENSSHAG00000008368	ADGRL1	1.52e-08	-1.52972	3.5586	3.61107	2.05814	2.09415	1669	1813	582	610
ENSSHAG00000016576	ADGRL2	4.91e-07	-0.989267	3.88008	3.92556	3.01429	2.83325	1973	2132	1078	970
ENSSHAG00000010680	ADGRL3	8.01e-10	-4.25525	3.8193	3.86911	-0.166575	-0.316585	2341	2536	132	120
ENSSHAG00000006870	ADH5	4.04e-09	-1.31018	5.7876	5.78233	4.44967	4.50689	5398	5630	2133	2267
ENSSHAG00000011658	ADHFE1	3.37e-07	-0.949958	5.27087	5.30619	4.398	4.28779	1692	1815	923	873
ENSSHAG00000013371	ADI1	0.00305589	0.290967	6.33981	6.48518	6.74885	6.65974	997	1154	1326	1274
ENSSHAG00000015796	ADIPOR1	9.56e-10	1.56491	6.40152	6.45071	7.96878	8.01154	3204	3470	9517	10014
ENSSHAG00000011016	ADIPOR2	1.06e-09	1.6476	5.24111	5.25133	6.91947	6.86395	2133	2249	6850	6733
ENSSHAG00000003646	ADK	2.05e-06	-0.866554	5.01098	4.98669	4.15685	4.11265	844	869	467	462
ENSSHAG00000018877	ADM	2.43e-05	4.51037	-2.57541	-2.78535	0.34082	0.795281	3	2	55	79
ENSSHAG00000018763	ADNP	0.171208	-0.0659813	5.10347	5.10664	5.04047	5.03833	3359	3524	3220	3284
ENSSHAG00000005235	ADNP2	1.28e-06	0.825463	3.11859	3.2141	4.0421	3.93084	1035	1158	1976	1868
ENSSHAG00000016443	ADORA1	0.00250996	-1.53446	0.449988	0.0401721	-1.06423	-1.18173	36	28	11	10
ENSSHAG00000016420	ADPGK	0.117127	0.100407	5.10394	5.04457	5.18651	5.16188	1362	1367	1444	1450
ENSSHAG00000002201	ADPRH	8.4e-09	-1.50487	5.59459	5.60324	4.07448	4.12418	2157	2271	750	793
ENSSHAG00000017640	ADPRHL2	0.710201	-0.0250125	3.73607	3.78251	3.68215	3.78625	1249	1351	1205	1324
ENSSHAG00000003007	ADPRM	1.22e-06	1.02516	3.70895	3.80264	4.82465	4.72799	408	456	890	850
ENSSHAG00000005644	ADRA1A	4.39e-05	3.89628	-2.92107	-2.23936	0.12375	0.171288	2	8	66	70
ENSSHAG00000010837	ADRA2A	0.17716	0.614154	-1.76827	-1.52222	-1.30658	-1.16771	7	10	12	14
ENSSHAG00000012084	ADRB2	0.0023492	3.01923	-3.00628	-1.54005	-0.0758389	-0.374126	1	11	37	30
ENSSHAG00000008279	ADRBK2	4.01e-08	-4.17671	3.78921	3.83944	0.105524	-0.495961	802	869	57	36
ENSSHAG00000014429	ADRM1	1.28e-05	0.404486	6.79115	6.72485	7.1692	7.15482	3975	3973	5174	5233
ENSSHAG00000009366	ADSL	4.25e-09	-1.68177	6.72997	6.74289	4.97281	5.14068	5030	5312	1487	1707
ENSSHAG00000000865	ADSS	0.268497	0.0669962	5.50848	5.55643	5.64557	5.55462	1828	1978	2013	1931
ENSSHAG00000016677	ADTRP	0.000151891	-2.22468	0.253476	-0.172895	-1.48896	-2.03532	108	81	25	15
ENSSHAG00000014422	AEBP1	1.35e-05	-0.938507	2.03842	2.13378	1.12539	1.22517	409	458	213	234
ENSSHAG00000018345	AEBP2	2.82e-06	0.811013	4.2827	4.33057	5.13426	5.0979	493	533	892	889
ENSSHAG00000017070	AEN	2.05e-07	1.11925	4.01473	4.03858	5.15006	5.13386	488	520	1078	1089
ENSSHAG00000012867	AFAP1	6.3e-10	-3.22594	4.6974	4.69151	1.43589	1.5877	2603	2713	263	299
ENSSHAG00000009663	AFAP1L1	0.0783439	-0.259795	1.32493	1.41759	0.956071	1.28997	311	348	238	310
ENSSHAG00000013447	AFAP1L2	1.01e-07	-0.718423	6.78863	6.79315	6.10492	6.04188	9404	9874	5860	5730
ENSSHAG00000004203	AFF1	1.77e-05	0.515329	3.20079	3.22658	3.70085	3.74774	1010	1076	1435	1515
ENSSHAG00000009556	AFF2	0.000339698	0.674839	1.05674	1.26523	1.71159	1.91478	263	320	422	499
ENSSHAG00000013198	AFF4	4.17e-10	1.68471	5.19868	5.16861	6.87664	6.85508	3768	3862	12095	12172
ENSSHAG00000007185	AFG3L2	1.67e-09	1.74034	4.08232	4.03441	5.80642	5.77865	1137	1151	3778	3786
ENSSHAG00000018167	AFMID	2.13e-05	-0.937042	3.8395	3.97343	3.04366	2.91507	381	437	218	204
ENSSHAG00000010633	AFTPH	6.23e-08	0.906092	4.21388	4.22123	5.15359	5.0871	2264	2381	4360	4252
ENSSHAG00000006591	AGA	0.000557518	-0.375009	4.81239	4.83812	4.50251	4.40212	917	977	740	705
ENSSHAG00000009154	AGAP2	0.00824396	1.31866	-2.59217	-2.36749	-1.74164	-1.79674	7	11	23	22
ENSSHAG00000010281	AGAP3	7.49e-08	-1.92113	6.05678	6.01791	3.90594	4.3338	4487	4571	1007	1386
ENSSHAG00000011958	AGBL3	0.702842	0.113626	-1.31246	-1.09288	-0.950483	-1.26152	29	37	40	31
ENSSHAG00000012008	AGBL5	1.47e-06	-0.975585	3.13823	3.14483	2.1609	2.19977	710	746	357	375
ENSSHAG00000010448	AGER	0.0018723	-1.52418	0.227848	0.186945	-1.40726	-0.810012	39	39	10	17
ENSSHAG00000011141	AGFG1	8.13e-05	0.315399	6.17244	6.15392	6.50148	6.45485	3334	3444	4195	4149
ENSSHAG00000000700	AGFG2	9.66e-08	1.37353	3.63274	3.60833	5.05535	4.92121	531	547	1433	1334
ENSSHAG00000004570	AGGF1	0.6259	0.0420032	4.32581	4.22097	4.42194	4.20811	1356	1319	1452	1278
ENSSHAG00000017516	AGK	7.02e-09	-1.59234	5.68018	5.65119	4.089	4.06824	2061	2114	682	687
ENSSHAG00000009265	AGMAT	0.826331	0.156819	-2.19264	-2.48245	-1.65386	-2.74269	6	5	12	3
ENSSHAG00000017468	AGO1	1.34e-09	-2.6201	4.97973	5.04954	2.35884	2.47289	2371	2605	380	420
ENSSHAG00000009593	AGO2	1.78e-07	-1.244	2.82908	2.77305	1.60075	1.56764	983	989	412	411
ENSSHAG00000000095	AGO3	7.06e-08	2.52537	1.07436	0.777964	3.41845	3.35348	116	98	616	601
ENSSHAG00000017320	AGO4	4.63e-07	-1.64587	2.47209	2.54352	1.07353	0.758378	703	774	259	210
ENSSHAG00000010364	AGPAT1	3.2e-09	-1.71599	6.84893	6.91261	5.15183	5.18202	2951	3228	910	949
ENSSHAG00000001932	AGPAT2	3.15e-06	-3.06597	1.88262	1.79358	-1.12894	-0.858508	127	125	13	16
ENSSHAG00000005957	AGPAT4	3.58e-08	2.43423	1.65108	1.7215	4.15991	4.02406	137	151	801	744
ENSSHAG00000000051	AGPAT5	0.00200788	0.313393	5.11421	5.21534	5.47199	5.48449	648	727	832	857
ENSSHAG00000016396	AGPAT6	3.02e-06	0.610871	4.69861	4.6473	5.32372	5.23994	1688	1704	2610	2516
ENSSHAG00000007521	AGPAT9	1.68e-08	1.60064	2.54701	2.53265	4.12628	4.12285	444	459	1343	1368
ENSSHAG00000018507	AGPS	7.03e-08	-1.02031	5.19258	5.2275	4.20829	4.17906	2214	2375	1118	1119
ENSSHAG00000004574	AGRN	8.05e-10	-1.84134	5.05576	5.03127	3.2294	3.19666	5018	5163	1406	1404
ENSSHAG00000013664	AGRP	0.048495	-1.59048	-0.641089	-0.333023	-0.841328	-2.60528	8	10	6	1
ENSSHAG00000017653	AGT	0.000119394	-2.21613	0.407816	0.893979	-1.29245	-1.25508	68	103	17	18
ENSSHAG00000010276	AGTPBP1	9.25e-08	-1.41489	4.34752	4.45321	3.1048	2.89037	2192	2469	921	810
ENSSHAG00000009554	AGTRAP	2.65e-05	0.985523	3.61341	3.68609	4.6403	4.62502	136	149	278	281
ENSSHAG00000007631	AHCTF1	0.000397464	0.400543	4.24025	4.14301	4.65249	4.52756	986	965	1316	1233
ENSSHAG00000017229	AHCY	1.28e-06	0.700942	5.65598	5.67335	6.42433	6.30621	1919	2032	3275	3082
ENSSHAG00000006241	AHCYL1	3.2e-07	-0.73714	6.9831	6.93993	6.27634	6.17413	5921	6014	3631	3455
ENSSHAG00000009906	AHCYL2	0.000253129	0.426846	4.59662	4.58703	5.10172	4.93332	1124	1169	1600	1454
ENSSHAG00000015549	AHI1	0.671577	-0.0757856	2.62154	2.6102	2.80246	2.29461	210	218	238	170
ENSSHAG00000001066	AHNAK	0.0882273	-0.12109	4.51032	4.37887	4.27854	4.36712	2229	2129	1900	2064
ENSSHAG00000005673	AHNAK2	1.03e-09	-4.18874	4.58371	4.51464	0.412551	0.503335	2176	2171	112	123
ENSSHAG00000001563	AHR	6.6e-07	0.981036	3.49628	3.49408	4.39691	4.54406	802	838	1505	1703
ENSSHAG00000018615	AHRR	2.23e-06	-1.0101	5.06199	5.05786	4.20361	3.90474	1841	1922	1015	842
ENSSHAG00000004788	AHSA1	0.0226101	0.116965	7.09787	7.15156	7.23809	7.24585	5014	5447	5534	5683
ENSSHAG00000013229	AHSA2	2.43e-09	2.01579	3.58611	3.64405	5.64721	5.60171	555	605	2333	2309
ENSSHAG00000008867	AIDA	0.0910191	0.152343	4.93288	5.09455	5.13382	5.1999	665	779	766	819
ENSSHAG00000015997	AIFM1	3.83e-07	0.530372	7.00736	7.01451	7.52493	7.55702	9659	10159	13850	14467
ENSSHAG00000008296	AIFM2	1.42e-09	-3.24832	6.34531	6.33148	3.17523	3.0322	1752	1816	193	178
ENSSHAG00000011239	AIG1	0.000106942	-0.993687	2.09308	2.22429	1.40167	0.993546	329	378	201	153
ENSSHAG00000012880	AIM1	0.485114	-0.0934867	0.254287	0.285964	0.0978958	0.271341	197	211	175	204
ENSSHAG00000000796	AIMP1	3.62e-05	0.345911	4.67271	4.67992	5.01943	5.02241	2971	3125	3787	3877
ENSSHAG00000013868	AIMP2	9.76e-05	0.291298	6.98561	6.98533	7.2728	7.28049	3590	3757	4388	4506
ENSSHAG00000001064	AIP	0.000129537	-0.957731	4.47181	4.33084	3.19453	3.69527	611	580	251	364
ENSSHAG00000003809	AIRE	5.26e-05	5.0774	-2.79039	-3.32193	-0.105385	-0.347881	2	0	40	34
ENSSHAG00000013280	AJUBA	0.0608663	-0.222531	4.45036	4.42954	4.11683	4.31724	370	382	294	345
ENSSHAG00000018389	AK1	2.43e-06	2.2252	1.22226	1.67045	3.70497	3.59202	42	60	242	228
ENSSHAG00000012990	AK2	6.76e-09	-2.1441	6.36302	6.35181	4.30196	4.13527	1527	1586	365	332
ENSSHAG00000013555	AK3	5.25e-08	-1.46779	5.27802	5.3325	3.77774	3.90787	1286	1398	453	507
ENSSHAG00000012804	AK4	4.66e-05	2.38431	-1.93948	-1.62438	0.297593	0.123757	11	16	75	67
ENSSHAG00000013046	AK5	0.00581208	1.61392	-2.32806	-2.33012	-1.55727	-0.997898	7	8	18	31
ENSSHAG00000017216	AK6	4.37e-06	-0.828516	5.9242	5.83903	5.10894	4.99945	918	906	522	494
ENSSHAG00000004187	AK9	5.41e-06	-4.3258	1.3539	1.38144	-1.90363	-2.55241	93	99	6	3
ENSSHAG00000013278	AKAP1	9.97e-07	0.602439	6.50334	6.51152	7.16656	7.05255	7101	7474	11266	10634
ENSSHAG00000001038	AKAP10	0.752836	0.016541	4.86594	4.89027	4.93493	4.85517	2888	3074	3034	2932
ENSSHAG00000005824	AKAP11	1.16e-08	-1.69624	4.02999	4.03258	2.45396	2.25571	2736	2869	908	806
ENSSHAG00000012930	AKAP12	8.84e-07	-2.76356	1.29676	1.47647	-0.997678	-1.21318	234	279	40	34
ENSSHAG00000012819	AKAP13	3.25e-08	-0.892508	4.45284	4.48871	3.58549	3.58226	5641	6053	3085	3144
ENSSHAG00000009019	AKAP14	0.00196233	-2.86194	0.526571	-0.380202	-2.14512	-2.62622	19	10	2	1
ENSSHAG00000011312	AKAP17A	5.5e-06	0.808372	2.02106	1.96041	2.85918	2.70957	623	625	1128	1037
ENSSHAG00000007863	AKAP2	2.51e-08	-1.44513	4.44953	4.48175	3.0874	2.97648	1710	1830	661	625
ENSSHAG00000011703	AKAP4	0.0781907	-0.739839	-1.52235	-1.4348	-2.22056	-1.70625	24	27	11	20
ENSSHAG00000013667	AKAP6	1.87e-07	-2.13268	2.26286	2.12504	0.357846	-0.0289553	1040	987	262	199
ENSSHAG00000001178	AKAP7	8.52e-06	-1.39847	2.57213	2.79834	1.37983	1.26057	285	350	122	115
ENSSHAG00000010358	AKAP8	2.09e-06	1.16274	3.3116	3.11937	4.38422	4.35044	268	245	568	567
ENSSHAG00000010686	AKAP8L	6.93e-06	0.686088	4.0277	3.95249	4.61143	4.73308	928	921	1395	1551
ENSSHAG00000017458	AKIRIN1	1.58e-06	1.46391	4.29318	4.4342	5.94016	5.7167	201	232	632	553
ENSSHAG00000011555	AKIRIN2	9.67e-07	-0.634903	5.40526	5.36144	4.77299	4.72756	3222	3272	2079	2058
ENSSHAG00000014475	AKNA	9.25e-07	1.77559	0.947491	0.961107	2.81353	2.54898	166	175	629	533
ENSSHAG00000008420	AKR1A1	1.99e-07	-0.708427	5.82655	5.8536	5.12054	5.14551	4590	4895	2815	2926
ENSSHAG00000008763	AKR1B1	0.000512538	-0.211774	7.62712	7.62018	7.43272	7.39129	8252	8595	7222	7168
ENSSHAG00000008645	AKR1D1	0.000309641	-0.266633	8.35082	8.37764	8.12457	8.07143	3793	4045	3247	3197
ENSSHAG00000012342	AKT3	4.45e-07	-1.18698	4.29893	4.39223	3.13894	3.19684	822	918	366	389
ENSSHAG00000006923	AKTIP	1.2e-05	0.545551	5.64912	5.60719	6.22382	6.12098	1402	1425	2093	1991
ENSSHAG00000017552	ALAD	0.000736671	0.730278	2.94574	2.96157	3.49206	3.86471	228	241	334	443
ENSSHAG00000004468	ALAS1	5.53e-08	0.933846	3.74524	3.72492	4.63258	4.69511	2090	2156	3884	4144
ENSSHAG00000007652	ALAS2	0.00730033	0.927244	-1.22366	-1.22683	-0.293571	-0.606742	28	29	61	48
ENSSHAG00000014892	ALCAM	3.8e-10	-2.97614	6.25932	6.25716	3.3949	3.19507	5460	5706	745	661
ENSSHAG00000005359	ALDH16A1	9.15e-05	-2.1704	3.24761	2.95959	0.454795	1.46516	154	132	21	45
ENSSHAG00000011357	ALDH18A1	1.85e-07	0.673922	6.12541	6.17456	6.79289	6.85371	6921	7496	11015	11737
ENSSHAG00000009473	ALDH1A3	1.44e-07	1.2884	1.69243	1.79669	3.00832	3.01294	399	450	1013	1038
ENSSHAG00000009971	ALDH1L1	0.000929187	3.55325	-2.99837	-3.32193	-2.00597	-2.08328	2	0	13	12
ENSSHAG00000008627	ALDH1L2	2.74e-07	0.964602	5.5935	5.49943	6.60097	6.41818	8700	8530	17534	15778
ENSSHAG00000005442	ALDH3A1	5.02e-05	3.55132	-2.53071	-2.38794	-0.0503332	0.461027	4	6	51	76
ENSSHAG00000006804	ALDH3A2	8.08e-08	-1.52852	5.13971	5.1236	3.74672	3.474	1933	2001	734	620
ENSSHAG00000008462	ALDH4A1	5.01e-08	1.49901	2.0039	1.96791	3.49057	3.43594	381	388	1085	1067
ENSSHAG00000006033	ALDH5A1	0.0762475	-0.20694	2.7069	2.66253	2.52867	2.43622	306	310	270	258
ENSSHAG00000018886	ALDH6A1	5.14e-10	2.14964	5.07603	5.08967	7.27497	7.18457	1549	1636	7138	6848
ENSSHAG00000013162	ALDH7A1	2.34e-09	-2.28373	6.8385	6.92295	4.71443	4.48975	5447	6044	1248	1090
ENSSHAG00000013316	ALDH8A1	0.00101564	1.77314	-1.93069	-1.30955	-0.254221	-0.00764296	9	17	39	48
ENSSHAG00000016425	ALDH9A1	5.25e-09	-1.96617	6.01028	6.04713	4.16581	3.97345	2629	2823	730	652
ENSSHAG00000012017	ALDOB	0.00151179	-2.9973	-1.09818	-1.01351	-3.15291	-2.25176	27	30	1	8
ENSSHAG00000013967	ALDOC	0.0447609	0.130503	4.61694	4.63177	4.80363	4.70561	1851	1957	2111	2014
ENSSHAG00000017040	ALG12	3.11e-10	-2.40049	6.52983	6.51876	4.14865	4.11156	4900	5090	938	933
ENSSHAG00000015788	ALG13	5.97e-05	-1.29886	1.40611	1.72106	0.360843	0.295949	187	245	87	85
ENSSHAG00000005113	ALG14	0.00902703	-0.507811	3.05714	3.11937	2.53357	2.64073	135	147	93	103
ENSSHAG00000016462	ALG2	0.391574	-0.135328	1.20359	1.17899	1.25114	0.874497	216	222	224	174
ENSSHAG00000004288	ALG3	0.0325674	-0.155752	5.33342	5.30017	5.11759	5.20417	1334	1364	1150	1247
ENSSHAG00000004230	ALG5	3.77e-06	-0.634156	5.80579	5.78031	5.12945	5.1908	1598	1643	1000	1066
ENSSHAG00000017464	ALG6	1.25e-05	-0.884244	4.28	4.24009	3.36945	3.39474	434	442	230	239
ENSSHAG00000011747	ALK	0.000124959	2.74406	-2.49317	-2.49498	-0.738635	-0.448292	5	6	34	45
ENSSHAG00000017615	ALKBH1	9.04e-05	0.580093	3.99036	3.81493	4.46967	4.48651	531	492	743	768
ENSSHAG00000011255	ALKBH2	0.501606	0.0736653	3.87721	3.82218	4.01259	3.83276	337	339	371	334
ENSSHAG00000006189	ALKBH3	1.06e-06	-0.840789	3.53242	3.60188	2.74818	2.72384	1236	1357	714	717
ENSSHAG00000010352	ALKBH4	0.00314777	0.325329	4.15357	4.17092	4.46962	4.50267	425	451	531	555
ENSSHAG00000005278	ALKBH5	6.63e-08	1.17984	4.21196	4.26252	5.41754	5.40899	660	716	1530	1554
ENSSHAG00000010575	ALKBH6	8.85e-07	-1.56541	3.68727	3.68316	2.134	2.14107	361	377	121	125
ENSSHAG00000014253	ALKBH8	5.45e-08	-3.30575	2.61889	2.75807	-0.361198	-0.52457	524	604	59	53
ENSSHAG00000012095	ALLC	0.120753	-0.897089	-1.89858	-1.90117	-2.04465	-2.76951	13	13	11	4
ENSSHAG00000000343	ALOX12	0.302454	-0.175005	1.14604	1.17884	1.10195	0.893949	119	127	115	101
ENSSHAG00000006783	ALOX5	0.00492372	1.53172	-2.50909	-2.05817	-1.04606	-1.47058	8	14	38	26
ENSSHAG00000013541	ALOXE3	2.11e-06	6.07259	-3.32193	-3.32193	-1.66464	-1.42925	0	0	29	37
ENSSHAG00000015598	ALPK2	0.00198214	-2.48752	-2.72714	-2.77802	-3.26092	-3.20435	11	10	1	2
ENSSHAG00000016419	ALPK3	1.78e-05	4.53062	-3.22145	-3.22173	-1.72989	-1.50607	1	1	30	38
ENSSHAG00000017506	ALPL	0.00601598	-0.685166	0.273909	0.206467	-0.433255	-0.331237	91	90	53	58
ENSSHAG00000014644	ALS2	7.42e-09	1.29808	2.74991	2.79579	4.06155	4.05568	1404	1518	3523	3584
ENSSHAG00000008746	ALS2CL	0.00109977	0.78184	0.0237766	0.105339	0.863559	0.709928	79	88	149	136
ENSSHAG00000014488	ALS2CR11	0.350083	-0.548291	-1.05333	-2.05721	-1.80022	-2.09675	20	8	10	7
ENSSHAG00000010658	ALX1	3.19e-06	-2.75629	2.45151	2.27834	-0.31434	-0.225675	152	141	20	22
ENSSHAG00000003018	AMACR	2.8e-09	-3.03796	5.8872	5.95143	3.00162	2.79052	1649	1805	221	195
ENSSHAG00000015742	AMBRA1	1.48e-05	-0.4364	5.47451	5.44421	4.97284	5.07518	5043	5168	3563	3908
ENSSHAG00000007794	AMD1	6.76e-08	1.00417	5.49179	5.53457	6.50041	6.53208	1194	1287	2408	2515
ENSSHAG00000007059	AMER3	2.38e-05	4.89459	-3.32193	-3.13841	-1.32413	-1.22343	0	1	24	26
ENSSHAG00000009109	AMFR	2.35e-08	0.93313	5.56866	5.56453	6.51977	6.47735	3247	3389	6293	6242
ENSSHAG00000011787	AMH	3.71e-06	-1.91778	2.09315	2.15239	0.12397	0.439312	210	229	50	65
ENSSHAG00000014063	AMICA1	2.28e-08	-3.1817	4.08488	4.03711	0.954906	0.931485	606	613	66	66
ENSSHAG00000018225	AMIGO1	0.00202551	-0.892839	1.13723	1.35306	0.534297	0.268379	93	114	60	50
ENSSHAG00000005778	AMMECR1	2.55e-09	-2.02312	7.5617	7.62054	5.53191	5.60821	2394	2610	586	631
ENSSHAG00000008087	AMN1	1.54e-05	-0.561138	5.3796	5.39544	4.7951	4.86167	1224	1295	816	873
ENSSHAG00000016815	AMOTL1	2.32e-08	-1.29378	5.41154	5.36706	4.1714	4.02925	3595	3648	1519	1406
ENSSHAG00000003755	AMOTL2	2.67e-06	0.960501	4.56824	4.4868	5.61613	5.35483	2019	1997	4189	3569
ENSSHAG00000009444	AMPD1	4.34e-06	3.74422	-1.77104	-2.40492	0.998223	0.974764	14	7	137	137
ENSSHAG00000004471	AMPD2	2.76e-09	-2.97263	5.20827	5.34079	2.41438	2.23899	2264	2598	322	290
ENSSHAG00000001884	AMPH	9.83e-10	-2.50594	4.85794	4.89513	2.47422	2.31289	3373	3623	638	581
ENSSHAG00000016474	AMT	0.000722392	-0.833163	1.83829	2.0548	1.04366	1.24392	163	200	92	109
ENSSHAG00000012630	AMZ1	3.52e-05	3.87469	-2.53617	-2.75508	0.191334	-0.0536708	3	2	46	39
ENSSHAG00000014670	ANAPC1	5.56e-06	-0.46461	4.43194	4.38965	3.93303	3.96384	4034	4099	2853	2978
ENSSHAG00000009867	ANAPC10	0.000311979	0.5065	3.80367	3.73312	4.32444	4.21876	401	399	577	548
ENSSHAG00000006757	ANAPC13	2.1e-07	-1.03554	4.18161	4.08159	3.11464	3.09327	1785	1742	848	853
ENSSHAG00000002646	ANAPC15	1.41e-05	-0.561646	4.42749	4.44185	3.87356	3.87843	1155	1221	786	806
ENSSHAG00000007706	ANAPC16	3.12e-08	1.77357	5.22043	5.0741	6.9537	6.8797	363	343	1212	1176
ENSSHAG00000009266	ANAPC2	0.0417291	-0.158545	2.52206	2.48621	2.31251	2.38351	964	984	833	894
ENSSHAG00000003402	ANAPC4	2.33e-05	0.551695	3.92808	3.9357	4.55044	4.4113	1170	1231	1808	1677
ENSSHAG00000016517	ANAPC5	9.31e-10	-2.11679	4.89563	4.85391	2.78369	2.76436	3354	3410	768	774
ENSSHAG00000014923	ANAPC7	0.171582	-0.0665234	4.70182	4.74355	4.67557	4.63795	4088	4405	4020	4000
ENSSHAG00000012214	ANGEL1	2.37e-08	-1.65826	5.32832	5.41854	3.82596	3.62036	2492	2777	877	776
ENSSHAG00000012912	ANGEL2	0.0429889	0.135094	4.94602	4.99253	5.14607	5.0637	1581	1709	1819	1755
ENSSHAG00000016298	ANGPTL1	0.000263333	-0.644891	2.87415	2.84444	2.22317	2.22576	299	307	189	194
ENSSHAG00000013947	ANGPTL2	0.000756741	-0.651936	0.971561	0.847141	0.343889	0.256123	241	230	151	145
ENSSHAG00000009395	ANGPTL6	0.00885464	-1.86227	-1.29401	-1.67811	-2.47256	-2.84265	14	10	4	2
ENSSHAG00000016518	ANK1	0.0174212	-0.438963	-0.211502	-0.417374	-0.790367	-0.597602	209	186	131	157
ENSSHAG00000004581	ANK2	1.71e-06	-0.701456	3.83342	3.82477	3.22272	3.04567	6080	6326	3973	3585
ENSSHAG00000017948	ANK3	2.5e-10	-4.58096	3.84561	3.84052	-0.659775	-0.39495	6228	6495	233	295
ENSSHAG00000012283	ANKAR	0.879213	0.0475918	-1.25561	-1.70539	-1.40884	-1.50627	43	29	37	35
ENSSHAG00000009607	ANKDD1A	0.109163	0.781863	-2.22029	-2.40448	-2.05819	-1.586	10	8	12	20
ENSSHAG00000008375	ANKEF1	6.1e-05	-4.5578	-2.27684	-1.67997	-3.32193	-3.32193	8	16	0	0
ENSSHAG00000003414	ANKFY1	5.56e-09	-1.47252	4.84339	4.85277	3.35414	3.41279	2944	3102	1044	1111
ENSSHAG00000011934	ANKH	0.000123283	0.705998	3.19059	3.15799	4.01581	3.73273	486	497	867	727
ENSSHAG00000018875	ANKIB1	0.111471	-0.0827389	5.39805	5.40157	5.35966	5.27505	4416	4633	4306	4148
ENSSHAG00000000195	ANKLE1	0.00745469	-0.652172	1.41243	1.60363	0.753247	0.98518	99	119	62	75
ENSSHAG00000010335	ANKLE2	2.38e-09	1.37248	4.81998	4.81585	6.20433	6.17008	2400	2505	6290	6274
ENSSHAG00000014487	ANKMY1	0.135528	0.921822	-2.70952	-2.22266	-2.34386	-1.61114	6	15	12	28
ENSSHAG00000005439	ANKMY2	1.66e-05	-0.49248	4.80671	4.88169	4.29272	4.41454	3760	4146	2633	2928
ENSSHAG00000013309	ANKRA2	0.000241166	0.674017	2.60827	2.71617	3.40137	3.25457	208	235	364	336
ENSSHAG00000007323	ANKRD1	6.03e-08	6.87353	-2.07672	-1.96475	4.3258	4.16635	8	9	1091	997
ENSSHAG00000000011	ANKRD10	1.11e-07	0.975896	4.85935	4.88744	5.85602	5.83923	991	1057	1983	2002
ENSSHAG00000014307	ANKRD11	6.07e-10	1.59455	4.81974	4.76674	6.4154	6.35306	7385	7450	22407	21920
ENSSHAG00000004861	ANKRD12	2.63e-10	2.40493	2.5833	2.61634	5.00408	4.96841	1089	1167	5921	5900
ENSSHAG00000006041	ANKRD13A	0.988407	0.000912658	4.84183	4.84029	4.7578	4.92552	4161	4350	3930	4512
ENSSHAG00000007197	ANKRD13B	2.64e-06	-3.54104	2.17216	1.87917	-1.27675	-1.2197	178	152	13	14
ENSSHAG00000011987	ANKRD13C	8.42e-05	0.32755	5.50499	5.46885	5.77443	5.85256	3985	4068	4813	5190
ENSSHAG00000009547	ANKRD16	3.56e-07	-2.11659	3.61737	3.76685	1.66631	1.54891	387	450	98	92
ENSSHAG00000018107	ANKRD2	0.00674765	1.19563	-0.671665	-0.859645	0.123304	0.47105	15	13	28	37
ENSSHAG00000006661	ANKRD22	2.92e-07	8.40273	-2.79869	-3.32193	3.55995	3.56236	1	0	286	293
ENSSHAG00000017685	ANKRD23	6.87e-05	-0.832094	3.61341	3.54253	2.67634	2.82944	328	327	170	194
ENSSHAG00000010216	ANKRD24	0.0225801	1.22266	-2.04126	-2.64934	-1.59108	-1.6083	13	6	21	21
ENSSHAG00000005784	ANKRD27	9.65e-08	-1.25044	2.99182	3.036	1.84698	1.73026	1396	1507	622	585
ENSSHAG00000002238	ANKRD28	1.48e-09	1.47767	4.72748	4.72941	6.22451	6.18119	2535	2657	7184	7121
ENSSHAG00000018123	ANKRD31	0.00127442	1.10515	0.0600726	0.284584	1.47627	0.955279	62	77	177	124
ENSSHAG00000002436	ANKRD33B	0.635811	-0.121555	0.121754	-0.0470149	-0.125888	-0.0278552	45	41	37	41
ENSSHAG00000018639	ANKRD34A	0.0166743	1.57196	-2.52888	-2.53063	-1.43922	-1.82158	3	3	12	8
ENSSHAG00000018583	ANKRD35	2.03e-06	3.74156	-1.46392	-1.46691	1.67384	2.07398	23	25	277	377
ENSSHAG00000017670	ANKRD39	4.34e-05	-1.0988	4.00589	4.08801	3.11171	2.79948	259	287	139	114
ENSSHAG00000016288	ANKRD40	1.94e-07	-1.2102	6.48854	6.47898	5.39754	5.15541	2559	2660	1201	1037
ENSSHAG00000017684	ANKRD42	0.0202604	0.431167	1.36375	1.5957	2.01477	1.7816	127	157	203	176
ENSSHAG00000016824	ANKRD44	1.51e-06	0.922809	2.84585	2.64286	3.61865	3.69303	1023	928	1760	1894
ENSSHAG00000010161	ANKRD46	0.0188404	0.159842	5.41143	5.37727	5.62889	5.47906	4866	4974	5668	5218
ENSSHAG00000017699	ANKRD49	3.3e-06	0.665292	5.93902	5.91332	6.64732	6.535	1294	1331	2119	2002
ENSSHAG00000007241	ANKRD50	1.11e-06	0.476841	5.15359	5.18018	5.65521	5.63032	7773	8288	11031	11075
ENSSHAG00000001327	ANKRD52	1.93e-09	-1.54951	5.70448	5.74518	4.17013	4.19076	4766	5131	1642	1701
ENSSHAG00000003438	ANKRD53	0.162419	-1.03298	-1.26778	-0.520045	-2.4734	-0.805303	11	21	3	16
ENSSHAG00000015016	ANKRD6	0.350874	0.323242	-1.3805	-1.72577	-1.33017	-1.34863	22	17	24	24
ENSSHAG00000013772	ANKRD61	0.000899851	2.27972	-1.12648	-2.30756	0.131945	0.192449	15	5	42	45
ENSSHAG00000006263	ANKRD9	3.42e-06	1.56603	2.02368	2.06167	3.48838	3.69684	106	114	297	351
ENSSHAG00000006146	ANKS1A	5.1e-08	-1.67034	5.03475	4.84499	3.36199	3.19554	3159	2898	986	896
ENSSHAG00000011922	ANKS1B	2.39e-05	4.83932	-3.32193	-3.32193	-0.666502	-1.2207	0	0	17	11
ENSSHAG00000007924	ANKS3	0.000267674	0.446645	3.76467	3.66635	4.09649	4.22059	789	771	996	1109
ENSSHAG00000017605	ANKS6	3.64e-05	-0.834599	1.62855	1.61273	0.893124	0.748888	381	394	224	206
ENSSHAG00000013460	ANKZF1	0.0478598	0.213423	3.74542	3.76162	3.83606	4.09413	748	792	798	976
ENSSHAG00000002377	ANO1	4.34e-09	-3.38774	5.0414	4.97538	1.53427	1.77581	1370	1370	117	142
ENSSHAG00000018357	ANO10	5.12e-05	-0.427302	5.27897	5.23683	4.89281	4.77134	2706	2751	2072	1945
ENSSHAG00000014385	ANO4	1.29e-06	3.8008	-2.31016	-2.38675	0.545296	0.659935	11	10	143	159
ENSSHAG00000012452	ANO5	0.00918322	0.205707	4.00229	4.0501	4.29755	4.16532	1681	1819	2068	1927
ENSSHAG00000014548	ANO8	3.11e-09	-4.24145	4.26448	4.18515	0.0869778	0.113945	1402	1389	71	74
ENSSHAG00000007061	ANO9	3.08e-07	-3.3589	1.62233	1.58537	-1.5342	-1.25753	275	280	23	30
ENSSHAG00000018835	ANOS1	6.91e-06	-3.65961	0.802602	0.747438	-2.29977	-1.9884	87	87	5	8
ENSSHAG00000004009	ANP32B	5.42e-09	-1.62918	5.10134	5.02024	3.43104	3.44889	2892	2861	904	935
ENSSHAG00000008504	ANP32E	1.57e-10	-2.4267	6.27015	6.28737	3.88759	3.83252	9449	10009	1805	1774
ENSSHAG00000013070	ANPEP	0.601362	0.22922	-2.38246	-1.98547	-1.87491	-2.19232	10	17	18	13
ENSSHAG00000018339	ANTXR2	4.62e-06	0.643114	6.05606	6.0091	6.75818	6.59234	2919	2957	4758	4332
ENSSHAG00000010037	ANXA1	1.22e-10	-3.44957	7.70902	7.69146	4.34606	4.16825	11079	11455	1074	969
ENSSHAG00000016767	ANXA10	0.643186	-0.253549	-1.84794	-1.85059	-1.73382	-2.33189	6	7	7	4
ENSSHAG00000002819	ANXA11	1e-09	-1.46181	7.80631	7.84246	6.35516	6.37226	10184	10930	3727	3853
ENSSHAG00000015232	ANXA2	1.94e-10	-1.85712	10.3465	10.2985	8.50085	8.43037	61514	62277	17137	16671
ENSSHAG00000014539	ANXA4	0.00038003	0.368882	4.00795	3.95801	4.35118	4.34739	781	790	994	1013
ENSSHAG00000005161	ANXA5	1.77e-07	0.624984	6.63904	6.66787	7.29206	7.26419	6791	7251	10698	10719
ENSSHAG00000001609	ANXA6	4.12e-07	-1.08467	8.31984	8.28764	7.36206	7.07774	19134	19584	9863	8272
ENSSHAG00000002036	ANXA7	1.27e-08	-1.39118	5.22258	5.27874	3.89127	3.84082	2423	2637	960	947
ENSSHAG00000012884	ANXA9	0.228198	0.815614	-1.89368	-2.43974	-1.28573	-2.20245	6	3	12	5
ENSSHAG00000012522	AOC3	4.23e-06	0.51822	4.3255	4.34667	4.8122	4.89229	2645	2810	3717	4015
ENSSHAG00000016525	AOX1	7.28e-10	-4.24797	3.98365	3.99167	-0.0193434	-0.197303	2390	2515	135	120
ENSSHAG00000002032	AP1AR	9.45e-07	-1.2692	5.12813	4.96231	3.84531	3.7158	844	788	346	323
ENSSHAG00000002061	AP1B1	0.00917509	-0.156736	5.71555	5.69364	5.50794	5.58768	4182	4311	3626	3915
ENSSHAG00000017308	AP1G1	1.81e-06	0.529481	5.47231	5.52845	6.01764	6.04059	3299	3590	4825	5008
ENSSHAG00000007792	AP1M1	0.0239346	0.111706	6.17289	6.14463	6.29253	6.24795	6371	6538	6933	6866
ENSSHAG00000005131	AP1M2	0.215069	0.545783	-2.1589	-2.05155	-1.69059	-1.7784	8	9	13	12
ENSSHAG00000003905	AP1S1	4.27e-06	-0.935887	3.76384	3.6571	2.83185	2.73256	711	690	371	353
ENSSHAG00000010973	AP1S3	0.0498943	-0.997816	0.267289	0.522235	-0.150939	-0.83876	15	19	11	6
ENSSHAG00000000149	AP2A1	6.28e-05	-0.626268	5.56311	5.5119	4.75581	5.06832	5515	5570	3151	4000
ENSSHAG00000004492	AP2A2	2.21e-09	-2.03746	6.48796	6.53632	4.37497	4.58272	7405	8014	1708	2016
ENSSHAG00000005269	AP2B1	8.07e-09	-1.12534	6.31143	6.31658	5.22258	5.15927	6614	6947	3109	3040
ENSSHAG00000002742	AP2M1	0.00099418	-0.194109	7.92079	7.93734	7.70631	7.7637	9320	9867	8044	8550
ENSSHAG00000017224	AP3B1	3.82e-09	-1.31301	5.46063	5.47117	4.19738	4.1182	6882	7256	2862	2767
ENSSHAG00000013373	AP3B2	1.11e-05	4.62011	-3.16771	-3.16813	-1.05296	-1.07251	1	1	36	36
ENSSHAG00000009537	AP3D1	3.19e-08	0.996923	4.73567	4.71675	5.76164	5.6792	2818	2911	5759	5555
ENSSHAG00000009890	AP3M1	0.323151	-0.05145	6.06317	6.04651	6.02573	5.98143	2469	2554	2409	2386
ENSSHAG00000017596	AP3M2	0.00243531	-0.430497	2.89598	2.94099	2.5735	2.41549	366	395	292	267
ENSSHAG00000001176	AP3S1	0.000105437	-0.465455	5.52031	5.4659	5.01744	5.03755	934	941	660	683
ENSSHAG00000013155	AP4B1	2.2e-08	1.33206	3.71144	3.60531	4.93823	5.02722	1367	1328	3218	3497
ENSSHAG00000014210	AP4E1	1.64e-06	0.860928	2.30933	2.16459	3.10125	3.06687	744	703	1301	1297
ENSSHAG00000011546	AP4M1	1.88e-06	-1.11123	4.09818	3.9982	3.01421	2.87585	678	661	318	295
ENSSHAG00000013484	AP4S1	0.00696321	-0.334312	4.64439	4.66112	4.27775	4.35495	365	387	284	306
ENSSHAG00000001729	AP5B1	8.87e-07	-3.1841	4.57125	4.47361	0.880474	1.88386	627	614	46	97
ENSSHAG00000016643	AP5M1	0.394492	0.0570723	3.40976	3.46537	3.55536	3.43442	1478	1608	1639	1538
ENSSHAG00000013753	AP5S1	2.41e-06	-1.97931	3.78756	3.85123	1.68632	2.04271	243	266	55	73
ENSSHAG00000004111	AP5Z1	5.81e-09	1.42007	4.30014	4.31088	5.75863	5.68517	1438	1516	3969	3853
ENSSHAG00000011224	APAF1	5.88e-06	-0.444899	4.85289	4.85813	4.44764	4.37747	5720	6009	4321	4203
ENSSHAG00000007996	APBA1	1.09e-05	-1.47526	1.55158	1.62258	0.110832	0.270701	193	213	67	77
ENSSHAG00000015470	APBA2	4.93e-09	-2.6189	3.47155	3.39594	0.927097	0.834346	1336	1326	219	209
ENSSHAG00000002223	APBA3	2.77e-08	-1.53654	4.65121	4.66903	3.08547	3.18125	1320	1399	443	484
ENSSHAG00000006156	APBB1	8.18e-10	-3.84744	5.15133	5.15314	1.45906	1.25021	2324	2435	174	153
ENSSHAG00000012142	APBB1IP	0.0262306	-0.804734	-0.640443	-0.584322	-0.996898	-1.52357	43	47	32	20
ENSSHAG00000016906	APBB2	1.31e-06	-0.642343	5.19289	5.14433	4.51062	4.54583	2565	2596	1598	1673
ENSSHAG00000016315	APBB3	0.000323328	0.731022	2.50474	2.28847	3.22952	2.99797	253	227	422	367
ENSSHAG00000013109	APC2	0.0228725	0.849335	-2.1739	-1.77143	-1.19465	-1.55988	24	39	65	47
ENSSHAG00000015966	APCDD1L	0.0238138	-0.882941	-0.981947	-0.354156	-1.4641	-1.28144	41	71	26	32
ENSSHAG00000017524	APEH	3.12e-07	0.753305	4.6561	4.71601	5.43439	5.44127	1736	1894	2986	3065
ENSSHAG00000013524	APEX1	6.48e-09	-1.44827	6.54538	6.57376	5.1203	5.10742	2670	2850	994	1006
ENSSHAG00000007846	APEX2	2.56e-07	-2.13455	3.20826	3.16397	1.03995	1.15979	385	390	82	92
ENSSHAG00000009088	APH1A	8.03e-10	-2.79871	6.81095	6.78753	4.00887	4.00038	2252	2319	322	327
ENSSHAG00000017424	APH1B	0.000341188	-0.382476	5.93314	5.93786	5.63159	5.47548	1559	1637	1267	1161
ENSSHAG00000018895	API5	0.124328	-0.0762922	6.93183	6.94348	6.90229	6.82093	5628	5938	5522	5331
ENSSHAG00000011523	APIP	4.41e-06	1.1109	3.61537	3.39668	4.64269	4.57607	261	234	535	521
ENSSHAG00000002327	APLF	0.123248	0.174595	2.35478	2.25664	2.44323	2.50988	282	276	301	322
ENSSHAG00000007487	APLP2	2.55e-11	2.85007	5.65156	5.69931	8.53314	8.51362	7662	8290	56647	57087
ENSSHAG00000002616	APMAP	2.18e-08	1.63018	3.35021	3.30358	4.98255	4.91436	437	443	1366	1331
ENSSHAG00000013226	APOA1	0.000159315	3.50373	-2.78126	-2.78255	-0.562223	-0.160945	1	1	14	19
ENSSHAG00000015427	APOA1BP	9.98e-10	-2.05126	7.30341	7.3367	5.27628	5.26647	3211	3439	787	799
ENSSHAG00000002807	APOB	6.8e-07	6.98582	-3.32193	-3.32193	-1.84204	-2.01306	0	0	68	57
ENSSHAG00000008925	APOBEC1	0.000532594	2.52676	-2.64656	-2.3276	-0.608516	-0.914513	3	6	30	24
ENSSHAG00000011650	APOBR	0.0106824	2.01455	-3.16662	-2.78255	-2.34953	-2.22775	1	4	9	11
ENSSHAG00000008795	APOD	4.29e-09	-2.40347	4.72284	4.69692	2.28218	2.36872	1349	1387	245	266
ENSSHAG00000001301	APOE	0.0199965	0.524859	1.65154	1.37454	1.96684	2.07923	78	67	98	108
ENSSHAG00000017469	APOLD1	0.00447661	-1.74895	0.0321895	-0.362463	-1.36697	-1.9345	20	16	6	4
ENSSHAG00000016737	APOOL	0.0117414	0.209831	5.53464	5.41048	5.68154	5.68031	1095	1052	1215	1240
ENSSHAG00000002134	APP	0.756663	0.0187317	7.09128	7.16732	7.23395	7.06323	14521	16021	16055	14568
ENSSHAG00000001280	APPBP2	1.25e-08	1.18409	5.91106	5.92385	7.1505	7.05044	2893	3055	6848	6526
ENSSHAG00000017105	APPL1	4.15e-08	-1.28769	4.95335	5.006	3.75052	3.64764	1884	2046	816	776
ENSSHAG00000009765	APPL2	5.9e-08	-1.16947	4.6782	4.6653	3.5161	3.50261	1581	1640	704	712
ENSSHAG00000001408	APRT	1.51e-08	-3.50592	5.7993	5.87121	2.41789	2.27408	710	781	67	62
ENSSHAG00000012205	APTX	0.292176	-0.0571474	4.64205	4.62368	4.57388	4.57766	1950	2014	1862	1907
ENSSHAG00000010649	AQP11	5.59e-08	-2.57361	2.843	2.80235	0.4824	0.20901	632	642	116	96
ENSSHAG00000003176	AQP3	0.00186309	1.5719	-1.92198	-2.01695	-0.915773	-0.631525	11	10	28	36
ENSSHAG00000016987	AQR	0.00147715	-0.271294	3.42177	3.47777	3.2022	3.16148	1394	1517	1197	1188
ENSSHAG00000006228	ARAF	0.000365219	-0.45321	3.18559	3.15014	2.73726	2.70395	590	602	431	430
ENSSHAG00000007451	ARAP1	3.71e-07	-0.907804	3.58767	3.64899	2.72352	2.71754	1530	1672	836	851
ENSSHAG00000011119	ARAP3	3.97e-08	-1.51783	2.67453	2.73733	1.23725	1.21974	1131	1237	407	410
ENSSHAG00000017482	ARC	7.94e-08	7.99756	-2.63896	-2.39172	4.38589	4.40655	2	3	736	762
ENSSHAG00000012166	ARCN1	5.97e-06	0.561748	4.9732	5.0961	5.61303	5.57906	1979	2257	3092	3085
ENSSHAG00000018445	AREL1	0.00319694	0.20621	4.64434	4.63854	4.86918	4.82436	1830	1907	2143	2122
ENSSHAG00000003635	ARF3	0.00317228	-0.246014	7.07941	7.13266	6.93116	6.79083	2237	2429	2021	1873
ENSSHAG00000017434	ARF4	0.0860366	-0.0779827	7.38553	7.40857	7.34587	7.29272	8088	8601	7880	7758
ENSSHAG00000015053	ARF5	1.09e-08	-2.57626	5.89694	5.82465	3.31872	3.26106	948	944	158	155
ENSSHAG00000000925	ARF6	0.0506081	0.146014	5.75357	5.72289	5.80149	5.96498	1931	1979	2000	2288
ENSSHAG00000008569	ARFGAP1	8.7e-06	0.626106	4.3665	4.34424	4.94506	5.01275	766	790	1148	1229
ENSSHAG00000017054	ARFGAP2	0.00095931	0.410209	4.55279	4.44692	4.78649	5.02869	1735	1687	2044	2471
ENSSHAG00000003065	ARFGAP3	7.67e-08	-0.959828	5.06173	4.99112	4.08467	4.05616	3242	3230	1644	1647
ENSSHAG00000000921	ARFGEF1	0.81395	0.0156282	2.78848	2.8172	2.87163	2.76648	1283	1370	1362	1292
ENSSHAG00000010317	ARFGEF2	1.3e-07	-0.867319	5.4208	5.31632	4.53436	4.47295	6887	6704	3724	3645
ENSSHAG00000012424	ARFGEF3	6.32e-05	2.46543	-2.83895	-2.62322	-1.36404	-1.31293	8	12	54	58
ENSSHAG00000006015	ARFIP1	2.41e-06	-0.839187	4.9555	4.99488	4.18651	4.09184	939	1011	551	527
ENSSHAG00000007952	ARFIP2	2.1e-08	-1.14268	6.62857	6.64136	5.51961	5.46833	2985	3152	1384	1365
ENSSHAG00000017842	ARFRP1	7.17e-07	1.14773	4.11661	4.09742	5.28213	5.22314	307	317	691	678
ENSSHAG00000011895	ARG2	8.23e-06	-0.738622	3.30116	3.31657	2.67257	2.48909	1166	1234	751	674
ENSSHAG00000014501	ARGLU1	0.0682529	-0.154925	5.62891	5.51306	5.48922	5.34241	1274	1230	1158	1068
ENSSHAG00000016324	ARHGAP1	7.52e-08	-0.952835	6.29958	6.36835	5.38476	5.38079	3068	3369	1628	1659
ENSSHAG00000009355	ARHGAP10	0.000826312	-0.288087	4.02955	4.04731	3.74139	3.76283	1391	1473	1139	1181
ENSSHAG00000007832	ARHGAP12	7.33e-06	-0.650457	4.84051	4.87362	4.2992	4.12135	2200	2356	1511	1364
ENSSHAG00000012972	ARHGAP15	0.00470209	-2.97272	-2.47799	-2.47983	-3.32193	-3.03447	10	10	0	3
ENSSHAG00000014029	ARHGAP17	4.15e-07	0.697733	5.23156	5.25417	5.93223	5.94657	1823	1939	2971	3065
ENSSHAG00000016757	ARHGAP18	3.7e-10	-2.24114	5.25017	5.19745	2.97953	3.01312	6050	6105	1243	1300
ENSSHAG00000003580	ARHGAP20	0.143801	-0.246111	-0.292685	-0.415272	-0.492182	-0.638656	142	135	121	110
ENSSHAG00000017433	ARHGAP21	5.59e-09	-1.12723	5.85032	5.85181	4.76041	4.69319	9842	10312	4622	4505
ENSSHAG00000017676	ARHGAP22	1.18e-05	1.87031	-1.14405	-1.02431	0.623573	0.466908	37	43	153	139
ENSSHAG00000017726	ARHGAP23	0.497423	-0.0382767	4.15665	4.17839	4.15718	4.10167	1822	1936	1826	1794
ENSSHAG00000004944	ARHGAP24	7.15e-09	-1.7578	4.91294	4.89517	3.12808	3.18577	1697	1754	489	520
ENSSHAG00000011097	ARHGAP26	0.716431	-0.047584	2.38338	2.2471	2.41878	2.11534	359	341	369	304
ENSSHAG00000012765	ARHGAP27	5.46e-06	1.58845	1.23348	1.02965	2.66853	2.68454	79	71	220	227
ENSSHAG00000009354	ARHGAP28	7.45e-06	2.6786	-1.62348	-1.51354	0.838594	0.591534	18	21	137	116
ENSSHAG00000016158	ARHGAP30	5.34e-06	5.14862	-3.17505	-3.04248	-0.341084	-0.413137	1	2	69	66
ENSSHAG00000005219	ARHGAP31	2.9e-06	-0.883783	2.84147	2.75763	1.97938	1.88743	882	870	480	459
ENSSHAG00000018412	ARHGAP32	2.78e-07	-1.12433	2.91113	2.99344	1.90569	1.79436	1282	1421	631	595
ENSSHAG00000006639	ARHGAP35	4.04e-05	0.370552	4.35889	4.40428	4.78013	4.72192	2833	3061	3804	3732
ENSSHAG00000009553	ARHGAP36	1.06e-08	-2.25649	7.02773	7.1379	4.66359	4.99523	5051	5706	979	1260
ENSSHAG00000011627	ARHGAP39	1.98e-10	-2.14049	6.27913	6.27227	4.13161	4.15077	9627	10027	2166	2243
ENSSHAG00000004979	ARHGAP4	4.89e-06	1.32463	1.22875	1.00071	2.31444	2.48357	185	164	402	463
ENSSHAG00000016500	ARHGAP40	7.49e-07	-1.18295	2.12016	2.14042	0.959423	1.0171	615	653	267	285
ENSSHAG00000015492	ARHGAP42	0.0790218	0.16457	2.66696	2.59523	2.86746	2.7189	620	617	715	658
ENSSHAG00000001529	ARHGAP44	3.37e-05	-3.80277	-0.178056	-0.359022	-2.95624	-2.67375	49	45	2	4
ENSSHAG00000001822	ARHGAP5	0.000140728	0.420671	4.39003	4.39014	4.90292	4.71583	2903	3038	4154	3726
ENSSHAG00000009839	ARHGAP6	0.365499	0.24923	-0.953277	-0.832885	-0.684443	-0.675274	29	33	36	37
ENSSHAG00000006839	ARHGAP9	0.000104765	0.76601	1.32838	1.36841	2.07775	2.11096	166	179	284	297
ENSSHAG00000010833	ARHGDIA	2.53e-08	0.899928	8.66779	8.66706	9.60944	9.52536	7673	8027	14761	14225
ENSSHAG00000003024	ARHGDIG	0.0314989	0.588073	0.904971	1.02013	1.45259	1.5874	35	40	53	59
ENSSHAG00000017680	ARHGEF10	4.23e-10	-3.26062	5.21033	5.24427	2.13471	1.86484	7573	8116	882	743
ENSSHAG00000012742	ARHGEF10L	1.75e-06	-1.74446	0.742176	0.754863	-0.745448	-0.861158	261	276	82	76
ENSSHAG00000016682	ARHGEF11	5.13e-08	-1.80895	3.61271	3.66649	2.02208	1.69836	2175	2363	711	577
ENSSHAG00000017964	ARHGEF12	0.00222376	-0.210408	5.43089	5.43584	5.28379	5.16374	6419	6742	5804	5454
ENSSHAG00000001998	ARHGEF16	6.82e-10	-5.53876	5.94367	6.04565	0.592406	0.498275	3831	4303	88	84
ENSSHAG00000008231	ARHGEF17	3.58e-09	-1.55461	4.63116	4.64997	3.04295	3.14964	4385	4650	1449	1595
ENSSHAG00000012964	ARHGEF2	1.37e-09	-1.74686	5.7637	5.73505	3.9573	4.05878	5951	6106	1696	1860
ENSSHAG00000008185	ARHGEF25	0.104563	0.690875	-1.87734	-2.16724	-1.43178	-1.71466	15	11	24	18
ENSSHAG00000016399	ARHGEF26	0.342922	-0.153116	0.844697	0.767254	0.653777	0.676068	122	121	106	110
ENSSHAG00000014463	ARHGEF28	0.00237041	-0.812923	0.109363	0.368242	-0.269728	-0.695888	170	216	127	92
ENSSHAG00000007334	ARHGEF3	1.96e-07	-1.34566	2.946	2.88608	1.53924	1.65372	917	920	339	376
ENSSHAG00000015372	ARHGEF33	0.0126584	1.95946	-3.12567	-2.79995	-2.08506	-2.34369	1	3	10	7
ENSSHAG00000014620	ARHGEF39	2.57e-06	-1.13288	4.33966	4.09561	3.04016	3.14065	1249	1103	505	553
ENSSHAG00000011465	ARHGEF4	1.17e-08	-4.59983	5.21326	5.13861	0.945353	0.374557	1430	1421	71	47
ENSSHAG00000003733	ARHGEF40	9.5e-10	-2.33558	5.17008	5.25417	2.95978	2.82514	4936	5477	1057	983
ENSSHAG00000012553	ARHGEF5	0.00447983	2.0785	-3.13682	-3.13731	-2.56038	-2.67154	2	2	11	9
ENSSHAG00000010398	ARHGEF7	9.31e-09	-1.81704	5.58245	5.57088	3.88328	3.65215	3317	3444	1018	885
ENSSHAG00000006338	ARHGEF9	4.09e-08	-3.64713	3.57129	3.66362	-0.0372889	0.207903	536	599	40	49
ENSSHAG00000013363	ARID1A	1.21e-09	-1.48348	5.25773	5.21893	3.73454	3.78796	10371	10566	3596	3813
ENSSHAG00000017851	ARID1B	1.93e-09	-1.48574	5.08597	5.1123	3.6459	3.59597	5744	6122	2109	2081
ENSSHAG00000013317	ARID3A	2.82e-05	-1.5228	2.37794	2.04696	0.827905	0.648629	253	210	83	75
ENSSHAG00000014608	ARID3B	6.46e-05	-1.19271	1.56877	1.58427	0.393089	0.495883	152	161	64	71
ENSSHAG00000017446	ARID3C	0.0177575	1.32608	-1.87518	-2.21939	-1.26349	-0.850033	6	5	12	17
ENSSHAG00000018032	ARID4A	2.29e-09	1.67817	3.39204	3.41932	5.1017	5.04769	1155	1232	3810	3748
ENSSHAG00000015214	ARID4B	8.24e-09	1.41343	3.40942	3.33228	4.80357	4.74664	1308	1297	3464	3401
ENSSHAG00000018209	ARID5A	4.08e-08	1.16883	5.02646	5.07976	6.16386	6.27591	1522	1653	3359	3708
ENSSHAG00000012252	ARID5B	1.58e-09	-2.42454	5.00152	5.07157	2.55378	2.70612	2908	3196	526	599
ENSSHAG00000016167	ARIH1	1.34e-07	0.658623	5.61129	5.65461	6.28223	6.29926	6476	6985	10333	10681
ENSSHAG00000014344	ARIH2	7.46e-05	0.304287	4.80717	4.77788	5.08856	5.10292	3818	3915	4650	4797
ENSSHAG00000004634	ARL1	9.52e-06	-0.372556	6.18441	6.16987	5.78887	5.82104	7867	8151	5987	6254
ENSSHAG00000000707	ARL10	2.1e-08	-3.99208	4.8156	4.90335	0.93247	0.909069	632	703	41	41
ENSSHAG00000004853	ARL11	3.53e-05	-3.94403	2.07333	2.49172	-0.800275	-1.96919	71	99	8	3
ENSSHAG00000010351	ARL14EP	1.24e-05	-0.509851	6.53279	6.53453	6.11452	5.93498	12291	12880	9208	8304
ENSSHAG00000012629	ARL15	0.00326791	0.444779	4.01476	4.05313	4.59255	4.36478	284	306	426	371
ENSSHAG00000012708	ARL16	2.49e-06	0.979011	3.30925	3.22592	4.31114	4.16543	455	449	918	847
ENSSHAG00000011975	ARL2BP	4.12e-06	-1.01791	5.93901	6.02156	5.07679	4.85485	707	783	389	340
ENSSHAG00000018738	ARL3	1.29e-05	-0.395161	8.05358	8.09563	7.67239	7.6868	4630	4989	3560	3673
ENSSHAG00000018771	ARL5A	0.000109161	-0.522226	5.38229	5.4098	4.97855	4.77369	1251	1334	946	838
ENSSHAG00000007585	ARL5B	2.26e-07	1.51351	4.05872	3.91084	5.54078	5.443	280	264	786	751
ENSSHAG00000007402	ARL6	0.0248312	0.228012	2.90438	2.89315	3.21831	3.03136	640	665	799	716
ENSSHAG00000013731	ARL6IP4	7.33e-05	-0.578072	3.16634	3.06378	2.4452	2.64155	1330	1295	802	941
ENSSHAG00000016485	ARL6IP5	7.96e-10	-2.17704	8.12003	8.10425	5.94286	5.92924	3191	3304	706	714
ENSSHAG00000009474	ARL6IP6	8.04e-07	-1.61736	1.53038	1.50144	-0.00882763	-0.000985389	361	370	116	119
ENSSHAG00000012069	ARL8A	3.25e-08	-1.40214	7.47865	7.4014	5.97123	6.10576	2292	2273	806	904
ENSSHAG00000004447	ARL8B	4.75e-07	0.862468	5.58766	5.60041	6.4733	6.43734	815	861	1510	1505
ENSSHAG00000002693	ARL9	0.0026611	-1.66821	0.429436	0.622386	-1.03271	-0.897575	20	24	6	7
ENSSHAG00000015467	ARMC1	6.71e-05	0.437342	5.20827	5.18637	5.61582	5.65137	958	987	1273	1333
ENSSHAG00000000930	ARMC2	0.147886	0.486167	1.25669	0.739419	1.64526	1.24016	34	24	45	35
ENSSHAG00000013953	ARMC4	0.00158225	3.31275	-2.96588	-3.32193	-2.11832	-2.0604	2	0	10	11
ENSSHAG00000014092	ARMC5	7.01e-09	1.57577	3.24645	3.27363	4.82386	4.82716	675	720	2033	2082
ENSSHAG00000011840	ARMC6	6.54e-06	0.651405	3.02375	2.9616	3.65346	3.62226	749	751	1166	1165
ENSSHAG00000018618	ARMC7	6.13e-06	-1.31578	4.05924	4.13618	2.85239	2.72684	276	304	119	111
ENSSHAG00000007090	ARMC8	0.326803	-0.0638575	3.53493	3.59068	3.56251	3.43722	1851	2014	1890	1769
ENSSHAG00000006307	ARMC9	0.00282001	0.453422	2.19687	2.12213	2.52834	2.67866	240	239	304	346
ENSSHAG00000012227	ARNT	0.000336753	0.299513	5.69076	5.8068	6.07431	6.02266	3586	4068	4687	4619
ENSSHAG00000012937	ARNT2	6.24e-05	-1.29148	1.03547	1.07513	-0.0915412	-0.197688	133	143	57	54
ENSSHAG00000017357	ARNTL	9.93e-06	0.580468	3.47909	3.56866	4.12799	4.07384	1042	1161	1642	1615
ENSSHAG00000010673	ARPC1A	0.170559	-0.0539205	8.27949	8.27662	8.22937	8.21884	10912	11398	10555	10704
ENSSHAG00000016653	ARPC2	9.91e-08	-0.671266	8.66068	8.66322	8.0065	7.97525	10366	10868	6596	6593
ENSSHAG00000014805	ARPC3	9.81e-06	-0.404556	8.86281	8.83906	8.49167	8.40136	10682	10998	8271	7936
ENSSHAG00000015459	ARPC4	0.0120749	-0.155132	7.21164	7.2075	7.05068	7.05889	2191	2287	1962	2016
ENSSHAG00000013727	ARPC5	0.000204524	0.360785	6.49585	6.49029	6.87198	6.83515	1079	1125	1403	1397
ENSSHAG00000000756	ARPP21	0.00658811	-2.35801	-1.42527	-0.636801	-2.91123	-2.34284	8	16	1	3
ENSSHAG00000005572	ARR3	0.0468162	0.893438	-1.58726	-1.10537	-0.592866	-0.553981	8	12	18	19
ENSSHAG00000012018	ARRB1	1.97e-07	-2.28206	2.88919	2.96829	0.731089	0.69241	373	413	80	79
ENSSHAG00000000114	ARRB2	5.78e-08	-1.2927	3.4455	3.45706	2.16435	2.18918	1261	1331	513	533
ENSSHAG00000012468	ARRDC1	1.08e-07	1.76284	1.84207	1.84427	3.5046	3.6571	241	252	777	883
ENSSHAG00000007311	ARRDC2	1.36e-07	2.08523	1.94474	2.01732	3.90492	4.17067	267	294	1062	1306
ENSSHAG00000012554	ARRDC3	2.85e-08	-1.67806	5.57209	5.56619	3.78576	4.00598	1735	1808	501	597
ENSSHAG00000009641	ARRDC4	3.06e-09	2.13933	2.6146	2.66366	4.8225	4.69976	644	698	3021	2833
ENSSHAG00000005296	ARSA	4.22e-07	-1.23152	4.42755	4.51101	3.38434	3.11166	2125	2357	1027	867
ENSSHAG00000015401	ARSB	0.0838756	0.509507	0.823379	1.37693	1.71357	1.50335	34	54	65	57
ENSSHAG00000009046	ARSD	7.2e-05	-3.81008	-1.78472	-1.6692	-3.13287	-3.22591	25	29	2	1
ENSSHAG00000009495	ARSG	0.0511258	-0.258904	2.44876	2.35738	2.18873	2.10829	250	245	208	201
ENSSHAG00000008305	ARSH	0.0010191	1.41123	-1.80564	-1.47502	-0.49624	-0.582836	16	23	53	50
ENSSHAG00000017512	ARSI	0.000104879	-2.71063	-0.547804	-0.307022	-2.47256	-2.19618	40	50	5	8
ENSSHAG00000012169	ARSK	2.56e-07	-3.05447	2.85628	2.9991	0.155428	-0.162395	344	398	49	39
ENSSHAG00000004563	ART3	4.25e-05	-2.42009	1.23222	1.06601	-1.11199	-1.04037	67	62	11	12
ENSSHAG00000018143	ARV1	0.00651404	0.377641	2.53683	2.48026	2.97758	2.78999	294	296	401	359
ENSSHAG00000004283	ARVCF	0.629333	0.0500604	3.91056	3.9561	3.82534	4.13966	1152	1245	1087	1383
ENSSHAG00000013116	ARX	1.32e-05	4.54099	-1.97428	-2.79571	1.03065	1.12117	7	2	94	103
ENSSHAG00000006550	ASAH1	0.00146345	0.231628	7.04878	7.12066	7.36394	7.26922	4263	4690	5313	5082
ENSSHAG00000014207	ASAP1	3.27e-06	0.683055	3.71768	3.6647	4.43119	4.30936	1369	1381	2255	2116
ENSSHAG00000008132	ASAP2	1.55e-09	-1.84461	5.40497	5.41285	3.61899	3.52727	3828	4029	1105	1059
ENSSHAG00000009150	ASAP3	6.35e-07	-2.17859	2.08097	2.20121	-0.0421841	0.179336	313	357	66	80
ENSSHAG00000008904	ASB1	1.73e-06	-3.37762	2.2114	2.44641	-1.04825	-0.566007	203	251	17	26
ENSSHAG00000007534	ASB13	0.0160782	0.408374	1.8622	1.7041	2.34709	2.02126	257	240	362	294
ENSSHAG00000017187	ASB14	0.896145	0.0306317	-0.190396	-0.164651	-0.160508	-0.13406	46	49	47	49
ENSSHAG00000009459	ASB15	0.000540459	2.85749	-2.6284	-2.82591	-1.21459	-0.83075	3	2	17	25
ENSSHAG00000015342	ASB16	0.000153947	-1.11053	1.97835	2.13247	0.851962	1.10829	153	179	68	84
ENSSHAG00000006781	ASB17	1.73e-06	-2.83032	2.4186	2.32876	-0.10284	-0.548708	200	196	32	23
ENSSHAG00000010852	ASB6	8.53e-07	0.940803	4.35718	4.5084	5.33445	5.40904	758	881	1498	1611
ENSSHAG00000005887	ASB7	2.75e-05	1.01433	2.81625	3.0461	4.04197	3.83576	209	258	495	438
ENSSHAG00000002245	ASB8	3.69e-05	0.43794	6.04783	6.13062	6.58102	6.47335	2646	2933	3837	3637
ENSSHAG00000006413	ASCC1	0.000240608	-0.422854	4.08978	4.10518	3.767	3.58901	1560	1651	1248	1125
ENSSHAG00000003605	ASCC2	0.000138215	-0.570763	3.74893	3.65631	3.03309	3.23567	891	874	541	637
ENSSHAG00000016496	ASCC3	1.08e-08	1.44194	3.22084	3.22861	4.72807	4.58669	2049	2156	5874	5438
ENSSHAG00000018108	ASCL3	0.000310309	2.23491	-0.812325	-1.203	1.10009	0.998105	7	6	33	31
ENSSHAG00000008878	ASF1A	2.24e-07	-0.978904	5.54097	5.55334	4.54427	4.59642	1483	1566	743	787
ENSSHAG00000009083	ASF1B	0.0473727	-0.151555	6.56347	6.48925	6.30491	6.4442	1689	1679	1413	1590
ENSSHAG00000009472	ASH1L	1.43e-05	-0.36721	4.40307	4.3913	4.04472	4.01931	5835	6057	4552	4568
ENSSHAG00000017115	ASH2L	1.45e-08	-1.15906	6.27862	6.2305	5.12666	5.06824	4337	4390	1952	1914
ENSSHAG00000006030	ASIC1	8.7e-07	-1.37353	3.91651	3.95771	2.43332	2.71958	732	789	259	324
ENSSHAG00000017657	ASIC2	1.5e-07	-1.80063	3.44067	3.56181	1.77997	1.68146	619	705	192	183
ENSSHAG00000009626	ASIC3	2.15e-05	1.42355	1.56889	1.23608	2.65083	2.93852	137	113	295	369
ENSSHAG00000011907	ASIC4	0.00275952	1.47399	-1.39646	-0.853419	0.293061	0.161959	9	15	34	32
ENSSHAG00000010872	ASMT	0.654308	0.180486	-0.518385	-1.04118	-0.586666	-0.673475	18	12	17	16
ENSSHAG00000003500	ASMTL	1.51e-05	-0.590955	5.97424	5.90336	5.3558	5.34171	1133	1129	738	747
ENSSHAG00000015720	ASNA1	0.637492	0.0231074	6.62631	6.61081	6.6846	6.59872	4765	4933	4969	4782
ENSSHAG00000012190	ASNSD1	6.06e-05	0.391856	3.50781	3.53463	3.89599	3.92347	1418	1512	1863	1940
ENSSHAG00000000815	ASPDH	0.00077422	-2.27314	0.0414629	-0.291087	-2.31127	-1.62388	33	27	4	8
ENSSHAG00000012851	ASPG	0.000181075	3.1403	-2.96009	-2.80958	-1.07701	-1.33461	2	3	28	23
ENSSHAG00000000974	ASPH	5.86e-07	-1.24562	3.54468	3.56122	2.44222	2.20874	956	1012	441	382
ENSSHAG00000010018	ASPHD1	1.44e-05	3.74787	-2.13429	-2.43486	0.464556	0.715182	6	4	64	79
ENSSHAG00000013901	ASPHD2	4.45e-08	3.23583	-1.14632	-1.00404	1.87969	1.87149	47	56	479	487
ENSSHAG00000003389	ASPM	6.26e-07	-0.675963	4.0637	3.96008	3.32463	3.35686	6328	6162	3782	3951
ENSSHAG00000000510	ASPN	8.81e-05	3.63976	-2.6237	-2.62529	0.206476	0.183927	1	1	18	18
ENSSHAG00000007203	ASPSCR1	3.23e-06	-0.637256	5.64568	5.61275	5.05377	4.93303	2428	2484	1612	1514
ENSSHAG00000002390	ASRGL1	1.41e-06	0.784449	2.98582	3.09402	3.85807	3.7785	1056	1192	1947	1881
ENSSHAG00000015158	ASS1	1.11e-06	-3.7301	1.55972	1.46204	-1.54584	-1.89826	181	176	15	11
ENSSHAG00000005869	ASTE1	1.58e-05	0.565184	3.58547	3.62636	4.12619	4.20977	903	973	1319	1428
ENSSHAG00000014279	ASTN2	0.00482944	1.09609	0.802927	1.57985	2.24501	2.2801	22	41	63	66
ENSSHAG00000009510	ASUN	3.93e-07	0.914531	4.1375	4.1802	5.12515	5.01499	1095	1181	2182	2064
ENSSHAG00000009893	ASXL1	0.00297438	0.202164	5.02405	4.94705	5.14708	5.22633	4348	4313	4743	5119
ENSSHAG00000012066	ASXL2	0.00406992	0.174294	4.47133	4.46341	4.63629	4.64572	2827	2943	3176	3265
ENSSHAG00000008730	ASXL3	3.2e-07	-1.50692	2.0828	2.09643	0.773268	0.515781	846	895	330	278
ENSSHAG00000005701	ATAD1	4.75e-08	-1.76638	4.50388	4.46967	2.79811	2.67367	876	896	266	249
ENSSHAG00000013547	ATAD2	7.66e-09	-1.21672	5.57391	5.50008	4.32901	4.31896	6128	6093	2582	2619
ENSSHAG00000006260	ATAD2B	0.00372961	-0.237883	3.89564	3.77567	3.58413	3.61335	1940	1867	1563	1629
ENSSHAG00000018727	ATAD5	3.82e-05	-0.406498	4.16906	4.15048	3.71002	3.80112	2875	2970	2090	2275
ENSSHAG00000006921	ATAT1	0.649513	0.158882	-0.101252	-0.512683	-0.450928	0.0774503	31	23	24	36
ENSSHAG00000006184	ATCAY	0.00183872	-2.27726	-1.32439	-1.24014	-2.61405	-2.82103	13	15	3	2
ENSSHAG00000013209	ATE1	1.03e-05	-0.785861	4.67496	4.58894	3.95539	3.7435	1157	1141	702	619
ENSSHAG00000004637	ATF1	0.614259	-0.0283055	6.18779	6.12376	6.10335	6.15032	2126	2128	2008	2119
ENSSHAG00000010941	ATF2	3.7e-05	0.45505	4.54487	4.55704	5.00028	5.00835	1031	1089	1418	1457
ENSSHAG00000010413	ATF3	4.74e-11	5.04838	3.41308	3.43031	8.45864	8.45811	284	301	9490	9690
ENSSHAG00000014069	ATF4	1.49e-09	1.14511	9.34002	9.28486	10.4446	10.4699	19683	19828	42392	44069
ENSSHAG00000005867	ATF6	6.32e-10	2.22874	5.38093	5.39846	7.6817	7.55133	2044	2165	10103	9428
ENSSHAG00000010010	ATF6B	2.83e-10	-2.58232	5.29834	5.33895	2.80544	2.70372	6127	6596	1077	1024
ENSSHAG00000017501	ATF7IP	1.81e-06	-0.910978	3.97003	3.9227	3.1446	2.94242	1511	1530	850	753
ENSSHAG00000010436	ATF7IP2	0.786322	-0.0333776	2.04858	2.01865	2.15718	1.84412	410	420	444	363
ENSSHAG00000008505	ATG10	6.26e-06	-1.627	1.76802	1.85027	0.344436	0.161959	202	224	72	64
ENSSHAG00000012737	ATG101	7.94e-08	-0.811713	6.61174	6.64837	5.8476	5.79175	5812	6240	3425	3365
ENSSHAG00000004165	ATG12	0.00018988	-0.668245	5.96365	5.69302	5.11229	5.20281	784	680	435	473
ENSSHAG00000016284	ATG13	0.00127693	0.213693	5.73805	5.75123	5.91125	6.00443	5833	6162	6589	7180
ENSSHAG00000008798	ATG14	9.65e-05	0.517284	3.4413	3.41911	3.97479	3.91297	510	525	741	725
ENSSHAG00000004639	ATG16L1	0.000217244	0.365353	5.45792	5.41263	5.72614	5.87206	2502	2537	3019	3413
ENSSHAG00000005731	ATG16L2	0.997414	-0.000726831	0.874406	0.810609	0.633531	1.03842	99	99	83	115
ENSSHAG00000004798	ATG2A	3.06e-05	0.600259	3.80237	3.79567	4.28047	4.50952	2368	2467	3311	3967
ENSSHAG00000003861	ATG2B	1.82e-09	2.10439	2.08554	2.12951	4.22716	4.14714	648	699	2916	2817
ENSSHAG00000002785	ATG3	0.709228	0.0174906	5.77957	5.78225	5.82302	5.77407	3832	4018	3955	3905
ENSSHAG00000012992	ATG4A	0.00152562	-0.219887	7.08706	7.11392	6.93801	6.8241	6886	7343	6219	5870
ENSSHAG00000003949	ATG4B	2.06e-09	1.80582	4.17705	4.2343	6.04048	5.97313	1052	1145	3848	3751
ENSSHAG00000018179	ATG4C	2.02e-08	-1.33821	4.50365	4.48622	3.17299	3.15735	1853	1916	733	741
ENSSHAG00000005520	ATG4D	1.26e-07	-1.38479	4.49348	4.55851	3.1463	3.15579	867	949	339	348
ENSSHAG00000011014	ATG5	1.09e-07	0.853984	3.97986	3.94719	4.82918	4.7977	1788	1829	3235	3233
ENSSHAG00000018532	ATG7	5.54e-08	-1.0982	4.20934	4.26681	3.14094	3.15576	2121	2310	1007	1039
ENSSHAG00000013486	ATG9A	8.05e-10	2.56906	4.41366	4.45217	6.90366	7.08908	2305	2478	13020	15126
ENSSHAG00000009328	ATG9B	4.03e-08	6.79032	-2.5273	-2.61893	2.97039	3.05158	7	7	789	853
ENSSHAG00000008824	ATHL1	0.421022	-0.208611	0.0623197	0.233801	-0.184173	0.126137	45	54	37	48
ENSSHAG00000010108	ATIC	1.13e-07	-0.886798	6.2336	6.19075	5.37432	5.27926	4232	4300	2334	2232
ENSSHAG00000003890	ATL1	1.34e-09	-3.56508	4.91276	4.91152	1.41696	1.36535	1596	1669	137	135
ENSSHAG00000017044	ATL2	0.0241404	0.190603	4.65706	4.59453	4.89325	4.73773	1261	1264	1489	1365
ENSSHAG00000002162	ATL3	6.16e-10	-2.38789	6.14847	6.08943	3.70608	3.77207	3944	3962	722	772
ENSSHAG00000010836	ATM	5.79e-09	-1.49564	3.43866	3.40746	1.9795	1.92324	2903	2973	1040	1021
ENSSHAG00000003606	ATMIN	0.113237	0.160316	3.6409	3.40775	3.75108	3.61307	1011	899	1094	1014
ENSSHAG00000016313	ATN1	9.99e-09	-2.91321	5.40374	5.27758	2.25838	2.63635	2235	2143	248	331
ENSSHAG00000005271	ATP10A	0.00120565	0.743052	0.613871	0.376356	1.34348	1.04808	160	141	274	226
ENSSHAG00000011397	ATP10B	6.7e-10	-5.52447	4.4437	4.44008	-0.730498	-0.913741	3041	3175	71	62
ENSSHAG00000003179	ATP10D	5.88e-06	1.35381	0.743489	0.481316	2.01539	1.79861	208	180	523	458
ENSSHAG00000017823	ATP11A	1.77e-07	0.925223	3.73312	3.77469	4.71696	4.63253	1319	1421	2622	2526
ENSSHAG00000015543	ATP11B	0.000899851	-0.301303	4.66879	4.64698	4.43964	4.27674	2969	3061	2535	2312
ENSSHAG00000010576	ATP11C	3.51e-06	-1.18993	1.9779	1.95001	0.911579	0.723516	445	456	207	184
ENSSHAG00000011113	ATP13A1	0.105716	0.0804386	4.93027	4.97547	5.02188	5.04494	3676	3970	3923	4072
ENSSHAG00000008281	ATP13A2	2.06e-06	-1.22698	2.19309	2.19605	0.95348	1.05746	430	451	177	195
ENSSHAG00000002379	ATP13A3	4.23e-10	-2.30863	6.94884	6.88823	4.69103	4.53797	13854	13902	2892	2656
ENSSHAG00000005036	ATP13A4	0.00012197	4.36258	-3.18005	-3.32193	-1.73126	-2.12669	1	0	21	14
ENSSHAG00000016979	ATP1A1	1.63e-09	-1.56989	8.69078	8.76277	7.22708	7.08886	59338	65283	21536	19988
ENSSHAG00000009196	ATP1A2	0.0689061	-1.18941	-1.97136	-1.32881	-1.89592	-2.77531	15	30	16	5
ENSSHAG00000008250	ATP1A3	0.938972	-0.00878021	1.85314	1.73195	1.68249	1.88154	373	358	331	389
ENSSHAG00000005366	ATP1B1	3.86e-09	-1.85805	6.82136	6.83133	5.05511	4.88756	3260	3436	958	871
ENSSHAG00000015530	ATP1B2	0.18435	-0.129262	2.30531	2.31988	2.14296	2.22818	403	426	360	390
ENSSHAG00000017004	ATP1B3	2.22e-10	1.75073	6.68772	6.73228	8.46443	8.45547	7837	8460	26912	27321
ENSSHAG00000010668	ATP1B4	0.761289	-0.105574	-1.14743	-0.429649	-0.872476	-0.892627	26	49	33	33
ENSSHAG00000012241	ATP2A1	1.6e-07	1.8192	0.825245	0.760916	2.54154	2.5672	148	147	506	526
ENSSHAG00000015035	ATP2A2	3.49e-09	0.850707	8.83693	8.85384	9.68701	9.705	39770	42115	71801	74266
ENSSHAG00000008050	ATP2B1	3.32e-09	-1.41213	6.7691	6.79105	5.43477	5.30589	12818	13621	5084	4748
ENSSHAG00000017272	ATP2B2	0.00770166	-0.546551	0.509439	0.436486	0.11958	-0.180067	170	168	127	103
ENSSHAG00000005720	ATP2B3	0.00562922	1.08926	-1.91476	-1.96538	-1.31553	-1.02704	20	20	37	49
ENSSHAG00000003581	ATP2B4	1.21e-05	4.87325	-3.32193	-3.32193	-2.1854	-2.19882	0	0	14	14
ENSSHAG00000006195	ATP2C1	1.07e-07	-1.47091	5.44801	5.45945	4.12255	3.85532	1768	1865	704	597
ENSSHAG00000003142	ATP2C2	0.806022	-0.107268	-2.48825	-2.12031	-2.35373	-2.36575	10	17	12	12
ENSSHAG00000014742	ATP5A1	1.03e-05	0.728296	3.88362	3.99773	4.72007	4.61318	572	648	1026	973
ENSSHAG00000002661	ATP5B	3.72e-09	0.84624	10.2017	10.2453	11.0751	11.0646	55054	59389	101012	102431
ENSSHAG00000018089	ATP5C1	0.000664234	0.208822	6.31966	6.34732	6.56305	6.52145	6609	7052	7837	7778
ENSSHAG00000001826	ATP5D	0.00538762	-0.456976	6.31168	6.29359	5.6209	6.06753	887	917	550	766
ENSSHAG00000013185	ATP5F1	3.57e-08	0.827171	8.16889	8.21783	8.9961	9.04487	6586	7131	11704	12367
ENSSHAG00000013859	ATP5G1	6.72e-08	0.81581	8.76826	8.86248	9.6374	9.62564	5604	6261	10252	10387
ENSSHAG00000005726	ATP5G2	1.79e-09	-1.16664	9.30457	9.30707	8.15683	8.12212	18537	19435	8377	8354
ENSSHAG00000001380	ATP5G3	3.01e-07	-0.61615	7.20761	7.22065	6.57035	6.62658	8653	9138	5569	5915
ENSSHAG00000018708	ATP5H	0.378314	0.0454353	8.72661	8.65401	8.77959	8.69168	6041	6012	6276	6032
ENSSHAG00000012408	ATP5I	0.880523	-0.00826182	5.9097	5.88837	5.91035	5.87185	1892	1951	1895	1885
ENSSHAG00000011069	ATP5J	9.62e-06	-0.415604	8.75965	8.79356	8.3669	8.35573	4159	4456	3172	3215
ENSSHAG00000000041	ATP5S	4.2e-08	-2.17543	3.44146	3.45862	1.45362	1.1893	856	907	210	177
ENSSHAG00000020441	ATP6	1.53e-09	1.22047	13.8286	13.7261	14.9659	15.029	290765	283451	640552	683608
ENSSHAG00000005689	ATP6AP2	2.98e-07	0.684616	7.48457	7.47222	8.22285	8.10282	13553	14064	22648	21287
ENSSHAG00000014290	ATP6V0A1	2.39e-06	0.552394	5.33775	5.29945	5.90611	5.83371	2824	2878	4197	4077
ENSSHAG00000014753	ATP6V0A2	2.53e-10	2.14493	5.49648	5.44629	7.57302	7.65398	4140	4185	17520	18930
ENSSHAG00000002153	ATP6V0A4	0.00064829	2.58085	-2.66782	-2.95904	-1.72585	-1.37185	6	3	23	33
ENSSHAG00000007128	ATP6V0B	0.775387	-0.0141775	5.86791	5.89155	5.83394	5.89774	3349	3563	3275	3497
ENSSHAG00000014251	ATP6V0C	3.96e-10	1.99008	6.4572	6.43764	8.37926	8.49302	7225	7460	27443	30334
ENSSHAG00000013154	ATP6V0D1	1.72e-07	0.740211	6.08884	6.09236	6.87579	6.78465	5013	5259	8667	8311
ENSSHAG00000007047	ATP6V0E1	4.56e-09	1.45788	7.48204	7.54101	8.9522	8.98615	1290	1406	3581	3745
ENSSHAG00000007515	ATP6V1A	6.3e-10	1.4682	5.22385	5.25283	6.7188	6.6897	5969	6374	16878	16897
ENSSHAG00000010514	ATP6V1B2	2.94e-06	0.486989	4.52599	4.53855	5.01512	5.02019	2838	2996	3994	4094
ENSSHAG00000009707	ATP6V1D	4.64e-08	1.01468	6.53949	6.61423	7.63094	7.55201	2299	2534	4909	4747
ENSSHAG00000008300	ATP6V1E1	1.78e-10	2.17524	5.61158	5.59622	7.78565	7.76772	2338	2421	10586	10680
ENSSHAG00000001396	ATP6V1G1	7.83e-08	1.06157	5.59709	5.574	6.70735	6.58406	1715	1767	3713	3482
ENSSHAG00000014375	ATP6V1H	2.43e-07	0.80991	5.02791	5.01429	5.89367	5.76496	4225	4380	7721	7213
ENSSHAG00000012787	ATP7A	9.21e-06	-0.677609	3.63281	3.65274	3.06662	2.87913	1641	1741	1105	990
ENSSHAG00000011529	ATP7B	0.00684839	-0.828366	-0.233373	-0.166075	-1.11066	-0.695422	75	83	36	53
ENSSHAG00000020440	ATP8	1.62e-07	1.16344	10.7635	10.5174	11.7565	11.8491	10713	9454	21354	23261
ENSSHAG00000012156	ATP8A1	9.24e-09	-1.92269	5.29406	5.34801	3.5375	3.28032	3971	4314	1170	998
ENSSHAG00000013410	ATP8B2	7.7e-11	-3.77154	5.50385	5.54413	1.78885	1.79365	7642	8225	567	581
ENSSHAG00000014873	ATP8B3	1.67e-05	4.71508	-3.32193	-3.32193	-2.53977	-2.50479	0	0	12	13
ENSSHAG00000007396	ATP8B4	0.00317383	-1.88624	-1.27978	-1.83362	-2.57241	-2.65658	33	20	7	6
ENSSHAG00000018099	ATP9A	0.000860743	0.875457	2.15801	2.05998	3.18026	2.7665	133	129	273	208
ENSSHAG00000000789	ATP9B	9.54e-08	-2.27413	2.93438	2.89842	0.946857	0.484759	1255	1280	304	221
ENSSHAG00000015877	ATR	0.410261	-0.0506166	2.90771	2.80166	2.79483	2.8134	1885	1832	1744	1805
ENSSHAG00000016374	ATRIP	1.39e-07	-0.952829	4.69616	4.71961	3.75902	3.7608	1876	1996	978	1000
ENSSHAG00000015651	ATRN	5.73e-07	0.660633	4.29255	4.23591	4.95985	4.88458	3599	3621	5734	5559
ENSSHAG00000005043	ATRNL1	1.12e-08	-3.50367	4.06541	3.96989	0.813352	0.391416	1454	1423	145	108
ENSSHAG00000011030	ATRX	1.08e-06	-0.64429	5.07876	5.03771	4.48575	4.34699	10586	10768	7018	6509
ENSSHAG00000008605	ATXN10	0.000738243	-0.364726	4.92237	4.85123	4.45496	4.58843	1173	1169	849	952
ENSSHAG00000017226	ATXN1L	5.32e-07	0.750909	4.52138	4.59614	5.3082	5.30807	1401	1545	2425	2477
ENSSHAG00000007304	ATXN2	5.1e-05	0.29934	5.81634	5.82486	6.12932	6.10976	5329	5610	6632	6683
ENSSHAG00000012015	ATXN2L	4.37e-06	-0.43439	6.37583	6.374	5.90268	5.9792	10012	10466	7220	7778
ENSSHAG00000012231	ATXN7	0.0153564	0.354171	2.17304	2.17937	2.38511	2.65874	290	304	337	418
ENSSHAG00000009653	ATXN7L1	0.00321969	-0.496635	1.82525	1.8036	1.43899	1.22935	257	264	195	171
ENSSHAG00000018193	ATXN7L2	0.000115523	-0.848078	2.54233	2.35685	1.51455	1.72214	364	335	176	208
ENSSHAG00000015384	ATXN7L3	3.67e-08	-1.23016	6.00367	5.95467	4.77253	4.73057	1952	1974	831	824
ENSSHAG00000016825	AUP1	0.000950498	-0.241985	6.85354	6.84077	6.5675	6.64277	3042	3155	2498	2688
ENSSHAG00000013174	AURKA	0.00534751	-0.316153	5.28023	5.045	4.75946	4.93203	3306	2938	2305	2655
ENSSHAG00000009443	AUTS2	7.38e-07	-1.27818	4.34276	4.16699	2.97229	2.99657	882	816	339	352
ENSSHAG00000008631	AVEN	0.00946397	0.278542	2.40461	2.47049	2.75166	2.67389	422	463	540	522
ENSSHAG00000009744	AVIL	6.72e-08	2.07807	1.51442	1.24854	3.43152	3.40536	199	172	772	774
ENSSHAG00000002068	AVL9	3.71e-08	-1.61728	4.36134	4.37772	2.7021	2.82789	1115	1180	350	390
ENSSHAG00000018029	AVPI1	0.060055	0.150302	7.8622	7.79558	7.87609	8.08063	2949	2947	2982	3510
ENSSHAG00000004862	AVPR2	0.000175404	5.41265	-2.76282	-3.32193	-0.512475	0.218428	3	0	41	74
ENSSHAG00000006103	AWAT1	0.00661748	2.23529	-3.10577	-2.7529	-2.16399	-1.79438	1	3	8	13
ENSSHAG00000007709	AWAT2	0.0071443	-1.97083	-0.924242	-1.61976	-2.61019	-2.61977	18	10	3	3
ENSSHAG00000004277	AXDND1	2.81e-05	-1.41541	0.552145	0.587286	-0.712607	-0.674312	145	156	54	57
ENSSHAG00000003838	AXIN1	0.0125458	-0.164837	4.17595	4.26293	4.06062	4.05096	2348	2611	2170	2202
ENSSHAG00000005565	AXIN2	5.36e-08	-2.57675	2.03264	2.11431	-0.416503	-0.281253	545	605	89	101
ENSSHAG00000005291	AXL	2.6e-09	-2.49576	6.38251	6.33277	3.71752	4.01817	6346	6417	996	1255
ENSSHAG00000017983	AZI2	0.00427862	-0.240979	5.43144	5.50324	5.29084	5.16435	1796	1975	1631	1526
ENSSHAG00000018535	AZIN1	3.75e-08	0.736299	7.34371	7.34965	8.06918	8.09599	8380	8807	13880	14445
ENSSHAG00000017005	B2M	6.34e-09	2.94623	3.52623	3.65635	6.49758	6.55885	130	149	1032	1100
ENSSHAG00000016267	B3GALNT1	2.7e-06	-3.70848	3.1301	3.13805	-0.989772	0.146683	252	265	12	30
ENSSHAG00000014693	B3GALNT2	2.07e-06	-0.666554	5.40177	5.4356	4.78802	4.72053	1839	1971	1202	1172
ENSSHAG00000013459	B3GALT1	0.00500342	1.2394	0.279374	-0.384044	0.845446	1.34496	32	20	49	72
ENSSHAG00000013812	B3GALT2	5.08e-06	-4.16937	1.31143	1.50947	-1.88876	-2.35465	89	107	6	4
ENSSHAG00000004158	B3GAT3	3.17e-05	-1.52072	5.41477	5.22856	3.40869	4.19514	1259	1158	312	551
ENSSHAG00000016785	B3GLCT	1.55e-09	2.0358	2.67809	2.75347	4.70067	4.77108	818	902	3367	3612
ENSSHAG00000003542	B3GNT2	8.99e-08	1.20608	4.18721	4.13895	5.39855	5.33089	635	642	1477	1439
ENSSHAG00000009018	B3GNT4	0.00734316	0.768798	0.430411	0.564168	1.1267	1.36124	40	46	66	80
ENSSHAG00000016638	B3GNT5	1.09e-08	-2.60637	6.06188	5.99739	3.30327	3.55282	1198	1199	176	214
ENSSHAG00000010607	B3GNT9	0.250737	0.29343	1.45177	1.27544	1.34119	1.94834	82	76	76	120
ENSSHAG00000003694	B3GNTL1	0.000672248	-0.77384	3.09456	2.71589	2.11704	2.16079	402	322	202	213
ENSSHAG00000008335	B4GALNT1	0.0106446	-0.954572	-1.06942	-0.547921	-1.40588	-1.69497	58	94	43	33
ENSSHAG00000016471	B4GALNT3	9.92e-07	3.45356	-1.84223	-1.71852	1.25228	1.10571	15	18	191	176
ENSSHAG00000008237	B4GALT1	0.0166322	0.392637	2.63465	2.87382	3.07798	3.20442	160	198	219	245
ENSSHAG00000006964	B4GALT2	6.75e-08	-2.01564	5.6195	5.64915	3.4119	3.83811	2206	2357	475	653
ENSSHAG00000016497	B4GALT3	3.93e-05	-0.345138	6.54598	6.54016	6.20448	6.19236	3668	3824	2898	2936
ENSSHAG00000003856	B4GALT4	2.17e-06	1.06404	3.39716	3.35164	4.45604	4.40755	262	265	549	542
ENSSHAG00000000044	B4GALT5	6.11e-08	-1.74185	3.68997	3.66844	2.07335	1.84871	1060	1093	341	297
ENSSHAG00000012145	B4GALT6	1.58e-09	-2.79518	6.36237	6.44892	3.75791	3.48384	4739	5267	776	654
ENSSHAG00000015147	B4GALT7	0.000145451	0.483327	4.24594	4.30483	4.7567	4.75558	500	545	715	730
ENSSHAG00000009932	B4GAT1	0.0541256	-0.252085	4.47325	4.51357	4.06531	4.41425	578	622	436	568
ENSSHAG00000013260	B9D1	2.17e-07	-1.65536	3.81995	3.91235	2.26802	2.18926	567	633	191	185
ENSSHAG00000010636	BACE1	0.0328167	0.124913	5.15472	5.20113	5.3047	5.30091	2123	2294	2359	2404
ENSSHAG00000005092	BACE2	0.000136731	-1.81832	1.6037	1.43745	0.16357	-0.541687	107	99	37	22
ENSSHAG00000006419	BACH1	6.9e-07	0.995146	3.66969	3.56265	4.66929	4.5397	831	807	1672	1560
ENSSHAG00000016295	BACH2	7.86e-07	1.13683	1.75621	1.67868	2.81979	2.83926	313	310	666	690
ENSSHAG00000005178	BAD	1.05e-07	-2.14017	4.81644	4.75275	2.547	2.76153	579	580	119	141
ENSSHAG00000009983	BAG1	4.51e-06	-0.822862	4.81708	4.80187	4.00546	3.97433	696	721	396	396
ENSSHAG00000005680	BAG2	2.91e-07	-1.04686	6.00689	5.90803	4.88469	4.9386	1511	1477	694	736
ENSSHAG00000012049	BAG3	2.03e-09	1.65574	4.6897	4.66449	6.29497	6.36251	1467	1509	4483	4799
ENSSHAG00000017318	BAG4	3.66e-07	0.990785	4.20717	4.28677	5.23694	5.23316	605	669	1240	1264
ENSSHAG00000016010	BAG5	0.210811	-0.113529	4.38797	4.51919	4.4262	4.25769	822	942	845	768
ENSSHAG00000005423	BAG6	0.0878614	-0.0760133	6.63353	6.69613	6.58341	6.5947	10081	11019	9751	10039
ENSSHAG00000014704	BAHCC1	1.55e-09	-2.38415	2.87722	2.81942	0.552772	0.535628	2192	2203	414	418
ENSSHAG00000014455	BAHD1	2.93e-06	0.791173	1.82333	1.88332	2.65307	2.60387	549	600	990	977
ENSSHAG00000003845	BAIAP2	7.16e-09	1.83871	3.70492	3.607	5.43305	5.5388	708	691	2360	2595
ENSSHAG00000016126	BAIAP2L1	3.15e-05	2.2064	-1.18121	-0.740155	1.05791	1.0344	16	25	93	94
ENSSHAG00000007284	BAIAP2L2	7.81e-06	3.85541	-2.79053	-2.49241	-0.0205649	0.0505406	4	8	85	92
ENSSHAG00000007915	BAIAP3	3.05e-05	1.31563	-0.329643	-0.0138123	1.05498	1.05566	72	96	204	208
ENSSHAG00000005103	BAK1	0.00135341	-0.385496	3.80612	3.91586	3.46153	3.49379	569	642	448	468
ENSSHAG00000007576	BANF2	0.00319694	0.559151	3.27675	2.9288	3.62851	3.68002	194	160	249	264
ENSSHAG00000002473	BANP	0.0715125	-0.150848	2.54433	2.57313	2.42648	2.39348	638	681	588	587
ENSSHAG00000009571	BAP1	3.46e-07	-0.673763	5.57954	5.60964	4.96258	4.88335	6263	6694	4085	3949
ENSSHAG00000012998	BARD1	1.08e-08	-2.85208	4.39099	4.38687	1.38505	1.76406	1436	1499	173	232
ENSSHAG00000018801	BARHL1	0.000220493	3.40554	-2.86766	-2.52445	-0.524481	-0.201124	1	2	17	23
ENSSHAG00000006887	BARX2	0.115228	-0.570394	-1.19037	-1.19356	-1.58114	-1.71474	23	24	16	15
ENSSHAG00000012151	BASP1	0.881008	0.0126116	5.28222	5.16198	5.2965	5.1701	813	783	823	770
ENSSHAG00000003656	BATF2	0.00280249	-1.52564	1.44786	1.06803	-0.550858	0.190693	45	36	10	18
ENSSHAG00000011300	BATF3	0.000338531	0.895267	3.35273	3.14984	4.23666	4.05292	107	97	198	178
ENSSHAG00000002729	BAZ1A	4.69e-09	-1.44744	4.70093	4.67961	3.2996	3.20484	4403	4541	1659	1586
ENSSHAG00000015488	BAZ1B	1.61e-06	-0.508783	5.54342	5.52161	4.98962	5.05991	8320	8578	5671	6083
ENSSHAG00000000118	BAZ2A	1.21e-07	-0.749587	4.6612	4.62052	3.91063	3.87917	5702	5801	3385	3383
ENSSHAG00000018872	BAZ2B	0.000111456	-0.675839	3.53944	3.43211	2.69859	2.93353	645	626	358	431
ENSSHAG00000001800	BBS10	1.15e-07	-1.4436	2.22304	2.19447	0.806825	0.825139	807	828	292	302
ENSSHAG00000011117	BBS12	2.32e-07	-2.74628	2.91263	2.93831	0.529523	0.0409662	455	485	82	58
ENSSHAG00000009973	BBS2	1.13e-08	-2.47629	4.20695	4.24548	1.65789	1.90008	1169	1257	195	237
ENSSHAG00000016358	BBS4	5.41e-07	0.879864	3.58278	3.58852	4.49053	4.43075	774	813	1460	1430
ENSSHAG00000009710	BBS7	0.749939	0.0335842	3.12815	3.15943	3.30456	3.0531	511	547	579	496
ENSSHAG00000007407	BBS9	1.96e-07	-1.12244	4.22931	4.33445	3.2052	3.13108	1513	1704	741	719
ENSSHAG00000003009	BBX	2.1e-05	-0.633841	3.58528	3.61841	3.05411	2.89362	1094	1172	756	690
ENSSHAG00000004670	BCAM	0.000109275	0.932402	0.638471	0.714166	1.51852	1.62064	106	117	201	221
ENSSHAG00000015535	BCAN	0.175105	0.336147	-0.101137	-0.104832	-0.0136178	0.423694	57	59	61	86
ENSSHAG00000012872	BCAP29	3.75e-07	-1.1972	5.90647	5.93754	4.83894	4.61569	1339	1432	639	559
ENSSHAG00000007099	BCAR1	0.804501	-0.0377339	4.50404	4.56054	4.22047	4.76588	1760	1916	1447	2161
ENSSHAG00000004089	BCAR3	7.77e-09	-3.14338	3.68179	3.63837	0.674704	0.52539	947	961	111	102
ENSSHAG00000012411	BCAS1	2.92e-07	-8.05315	2.26054	2.1203	-3.21166	-3.11259	534	506	1	2
ENSSHAG00000008467	BCAS2	1.72e-06	-1.04287	5.96238	5.98289	4.79877	5.06163	1239	1315	553	678
ENSSHAG00000005780	BCAS3	0.0203472	0.194061	3.46678	3.53999	3.74503	3.64795	904	996	1100	1050
ENSSHAG00000018778	BCAS4	0.00634862	0.949608	0.137085	0.363661	1.18645	1.11087	22	28	49	47
ENSSHAG00000002407	BCAT1	0.000238222	-0.718352	2.64372	2.77723	2.09823	1.91068	315	362	215	192
ENSSHAG00000005048	BCAT2	0.00901865	0.68913	2.83721	2.38127	3.02236	3.541	235	178	268	394
ENSSHAG00000010600	BCCIP	0.00117595	-0.222805	6.92857	6.95236	6.71297	6.72265	2786	2965	2403	2471
ENSSHAG00000011007	BCDIN3D	0.00153631	0.45868	2.14087	2.10514	2.58164	2.56515	241	245	329	332
ENSSHAG00000016348	BCHE	5.94e-09	-3.40637	4.85584	4.82621	1.69614	1.26345	1762	1807	192	144
ENSSHAG00000016067	BCKDHB	6.72e-08	1.32874	2.94252	2.91991	4.28176	4.21763	496	511	1267	1237
ENSSHAG00000011710	BCKDK	9.43e-10	-2.56097	4.18041	4.23161	1.67881	1.68526	2393	2595	412	423
ENSSHAG00000014649	BCL10	2.37e-05	0.517406	5.49449	5.52621	6.04283	6.0129	848	907	1242	1243
ENSSHAG00000015804	BCL11A	0.814118	0.0478318	-0.382042	-0.571286	-0.49013	-0.389735	77	69	71	78
ENSSHAG00000009291	BCL11B	0.000254104	3.23152	-3.17355	-3.03976	-1.86666	-1.83515	1	2	17	18
ENSSHAG00000017786	BCL2	3.78e-05	-0.9283	2.26138	2.24336	1.44984	1.25078	326	337	183	162
ENSSHAG00000013693	BCL2L1	2.91e-07	-1.26851	4.28649	4.26357	3.09104	2.94296	903	930	392	361
ENSSHAG00000010278	BCL2L11	9.56e-10	2.94705	3.91432	4.02673	6.90169	6.92373	265	300	2117	2196
ENSSHAG00000008844	BCL2L13	2.48e-06	0.746421	4.87909	4.97634	5.73402	5.61257	1229	1376	2230	2093
ENSSHAG00000013069	BCL2L15	1.08e-06	4.88829	-2.54066	-2.54239	1.29699	1.36825	4	5	140	151
ENSSHAG00000014816	BCL2L2	0.000505977	-0.532588	4.10131	4.09719	3.56776	3.57505	351	366	242	248
ENSSHAG00000003948	BCL3	0.136309	-0.579017	1.14193	1.13798	0.267771	0.823376	22	23	12	18
ENSSHAG00000013935	BCL6	8.45e-07	1.56235	1.93704	2.05719	3.40789	3.6671	278	317	785	961
ENSSHAG00000000166	BCL6B	0.818662	-0.0354531	1.17027	1.21118	1.08129	1.23137	129	139	121	138
ENSSHAG00000007316	BCL7A	1.94e-08	-2.9264	5.28927	5.26875	2.32625	2.41999	661	682	83	91
ENSSHAG00000015682	BCL7B	9.35e-07	0.904254	3.6422	3.54994	4.4969	4.49334	608	597	1105	1126
ENSSHAG00000010492	BCL7C	0.0303753	-0.316289	3.67538	3.8587	3.5364	3.37567	252	300	229	209
ENSSHAG00000018010	BCL9	4.43e-09	-2.16706	3.44588	3.46956	1.32215	1.34924	1416	1507	315	328
ENSSHAG00000011062	BCL9L	0.00247796	-0.579085	3.22384	3.21975	2.39428	2.90186	856	893	478	699
ENSSHAG00000010721	BCLAF1	5.24e-06	0.46479	5.52876	5.49642	6.01141	5.94178	4021	4115	5630	5480
ENSSHAG00000011332	BCO2	0.00104221	-0.603071	1.36136	1.5464	0.952372	0.807519	272	325	202	186
ENSSHAG00000010865	BCOR	0.982013	-0.0010212	4.97276	4.93212	4.96535	4.93728	4944	5031	4926	4935
ENSSHAG00000015554	BCORL1	2.2e-05	1.14738	0.976032	0.943887	1.91409	2.22204	210	214	412	524
ENSSHAG00000001217	BCR	2.2e-08	-2.43436	3.85366	3.8042	1.36177	1.50366	789	798	136	154
ENSSHAG00000015660	BCS1L	0.000251797	-0.523926	4.24591	4.09469	3.60544	3.69024	713	672	457	495
ENSSHAG00000009177	BDH1	0.00028079	2.42326	-1.73863	-1.00531	0.812456	0.643346	5	11	44	40
ENSSHAG00000000467	BDH2	2.6e-07	-2.83546	3.34782	3.37114	0.574475	0.614074	276	293	38	40
ENSSHAG00000005912	BDKRB1	2.12e-05	4.75248	-3.32193	-3.32193	-0.693544	-1.12133	0	0	15	11
ENSSHAG00000014528	BDNF	3.6e-08	-4.7549	4.76182	4.73399	0.240741	-0.0607488	588	603	24	19
ENSSHAG00000001107	BDP1	8.53e-08	0.888509	3.34919	3.36578	4.27685	4.20289	2197	2327	4206	4080
ENSSHAG00000017637	BEAN1	9.04e-07	1.33253	3.61686	3.89352	5.04474	5.12508	296	376	802	866
ENSSHAG00000012291	BEGAIN	0.0207121	1.25612	-2.28024	-2.43871	-1.58648	-1.52847	5	5	12	13
ENSSHAG00000001660	BEND2	9.4e-05	-0.636969	2.44275	2.4299	1.92618	1.70059	691	717	480	418
ENSSHAG00000015283	BEND3	3.2e-06	-1.91238	1.66165	1.8839	-0.0218852	-0.026203	226	277	65	66
ENSSHAG00000016065	BEND7	9.85e-06	-1.28691	2.43666	2.45195	1.18044	1.20839	233	247	95	99
ENSSHAG00000006215	BEST1	0.549743	-0.259677	-0.956748	-1.26323	-1.61079	-0.981457	18	15	10	18
ENSSHAG00000015677	BEST2	0.000131895	3.54742	-1.91246	-2.76425	0.216076	0.422707	8	2	48	57
ENSSHAG00000006449	BEST3	0.00431649	-2.25752	-1.46489	-2.00327	-2.92452	-2.93043	15	9	2	2
ENSSHAG00000001484	BEST4	2.91e-06	2.91318	-0.500321	-0.833638	1.96956	2.13119	22	18	141	162
ENSSHAG00000009290	BFAR	3.18e-08	-1.88971	5.1085	5.09366	3.3559	3.08999	1440	1491	425	360
ENSSHAG00000014093	BGLAP	0.00171547	-1.88415	1.64835	1.26291	-0.287601	-0.309268	27	21	6	6
ENSSHAG00000004466	BGN	1.86e-06	2.54063	-1.30193	-1.38198	0.807434	0.937325	31	30	168	188
ENSSHAG00000001754	BHMG1	0.00272632	-0.282731	4.74983	4.75637	4.44096	4.49991	861	906	696	741
ENSSHAG00000011416	BICC1	0.000850135	0.453354	2.04941	2.14294	2.64214	2.44396	552	617	840	746
ENSSHAG00000017373	BICD2	0.731742	0.0349388	5.43529	5.25436	5.23173	5.52395	2801	2585	2435	3048
ENSSHAG00000009324	BID	1.12e-07	-1.17517	5.2244	5.25538	4.12704	4.0114	1514	1620	707	666
ENSSHAG00000018614	BIN3	2.51e-05	-0.444583	6.78725	6.77623	6.38397	6.29133	2468	2563	1868	1790
ENSSHAG00000018144	BIRC5	6.15e-08	-1.48215	6.90949	6.77762	5.32894	5.39427	1512	1445	506	540
ENSSHAG00000005067	BIRC6	0.000905256	0.207427	3.77713	3.726	3.93584	3.97861	6517	6582	7292	7674
ENSSHAG00000011719	BIVM	3.62e-06	-2.0245	0.752047	0.780676	-0.936215	-1.12185	176	188	47	41
ENSSHAG00000007988	BLM	6.03e-07	-0.840711	3.38345	3.35755	2.55992	2.52012	1482	1524	833	827
ENSSHAG00000005130	BLMH	4.74e-06	-0.520279	4.93706	4.94899	4.45885	4.39113	2857	3015	2051	1999
ENSSHAG00000005967	BLNK	1.03e-08	2.71314	0.404463	0.314176	3.01981	2.93087	153	149	1002	962
ENSSHAG00000005880	BLOC1S4	0.133484	-0.144039	5.35011	5.37054	5.31318	5.1223	621	659	606	542
ENSSHAG00000012325	BLOC1S5	1.92e-08	1.72167	3.63136	3.60479	5.32898	5.33768	343	353	1121	1152
ENSSHAG00000002142	BLVRB	0.00862475	0.770641	1.39754	1.93522	2.41968	2.46959	41	63	84	89
ENSSHAG00000007669	BLZF1	7.78e-09	1.55889	4.41406	4.33484	5.9245	5.9318	776	768	2221	2280
ENSSHAG00000011588	BMF	0.000263314	-1.28908	3.50919	3.26109	2.41167	1.82363	184	162	85	57
ENSSHAG00000018145	BMP1	1.21e-06	-0.875986	3.66938	3.64314	2.7414	2.83578	1115	1146	583	636
ENSSHAG00000012459	BMP2	2.88e-06	0.742801	2.6566	2.64807	3.35434	3.41868	683	711	1116	1193
ENSSHAG00000007049	BMP2K	1.14e-07	0.846383	4.03159	4.01163	4.86086	4.86725	1653	1707	2950	3027
ENSSHAG00000002311	BMP4	4.69e-07	-1.40521	2.29483	2.40259	1.01376	0.963484	585	660	234	230
ENSSHAG00000013124	BMP6	2.15e-06	7.42162	-3.32193	-2.76635	2.16561	1.99309	0	2	199	180
ENSSHAG00000011967	BMPER	1.86e-07	-1.36675	2.47545	2.48717	1.11894	1.18695	763	805	290	311
ENSSHAG00000005672	BMPR1A	0.690829	-0.0291599	4.07621	3.97352	4.01318	3.97696	933	909	894	891
ENSSHAG00000010891	BMPR1B	5.19e-06	3.56732	-1.72816	-1.87564	1.33128	1.22112	7	7	90	85
ENSSHAG00000009795	BMPR2	0.00222451	-0.484166	3.16326	3.12564	2.85414	2.47984	828	844	668	524
ENSSHAG00000005062	BMS1	2.56e-07	-0.800394	5.81761	5.77379	5.06034	4.93414	6489	6588	3840	3593
ENSSHAG00000018273	BNC1	0.110838	-0.683859	-2.16516	-1.72768	-2.42886	-2.26306	18	31	13	16
ENSSHAG00000012090	BNIP2	2.65e-05	0.42023	5.42394	5.47554	5.87267	5.8669	1706	1851	2333	2374
ENSSHAG00000003844	BNIP3	1.97e-10	-2.3173	8.84354	8.82214	6.53017	6.50309	8088	8340	1628	1632
ENSSHAG00000009994	BNIP3L	2.55e-09	1.32997	5.3159	5.36178	6.69749	6.63687	4111	4442	10743	10522
ENSSHAG00000008203	BOD1L1	3.76e-09	1.23501	4.92303	4.84667	6.11927	6.11429	4210	4178	9679	9853
ENSSHAG00000000174	BOK	0.0140516	1.33166	-2.23897	-1.76046	-1.33704	-0.681644	9	16	23	41
ENSSHAG00000003341	BOLA1	1.24e-08	-1.2976	7.75514	7.80093	6.47741	6.48631	2700	2917	1114	1145
ENSSHAG00000007943	BOLA3	0.0228272	-0.191189	3.4062	3.31708	3.14421	3.19819	962	946	802	851
ENSSHAG00000018057	BOLL	1.31e-06	-2.16177	2.35116	2.51876	0.297652	0.421659	241	283	54	61
ENSSHAG00000000887	BOP1	0.921037	-0.00546283	5.24766	5.25821	5.2149	5.27941	2085	2198	2041	2181
ENSSHAG00000015051	BORA	0.00864222	-0.267896	2.4806	2.46325	2.14005	2.27449	687	710	541	608
ENSSHAG00000009420	BPGM	9.21e-08	1.39595	3.52645	3.44707	4.87826	4.86976	375	371	964	979
ENSSHAG00000014312	BPHL	2.6e-06	-2.05239	3.37512	3.56469	1.44035	1.44031	206	247	53	54
ENSSHAG00000016331	BPIFC	4.67e-06	-3.62694	0.836214	1.12164	-2.05972	-1.99289	109	141	9	10
ENSSHAG00000004030	BPNT1	1.18e-08	-2.15588	5.86008	5.99269	3.84788	3.70899	1578	1810	390	361
ENSSHAG00000009658	BPTF	2.83e-07	0.625278	4.31119	4.25469	4.90575	4.90503	5458	5492	8268	8442
ENSSHAG00000016011	BRAF	0.947533	0.00569279	3.17845	3.17168	3.24505	3.11538	571	594	599	559
ENSSHAG00000012113	BRAT1	0.299511	-0.0809771	3.15488	3.23486	3.07351	3.15766	775	858	733	794
ENSSHAG00000011367	BRCA1	1.55e-08	-1.14598	4.50888	4.5056	3.33904	3.39761	3659	3821	1620	1724
ENSSHAG00000010421	BRCA2	0.000222356	-0.374186	3.07826	2.98143	2.60043	2.71906	2629	2571	1882	2090
ENSSHAG00000016774	BRD1	5.93e-09	1.2062	4.73154	4.70903	5.89583	5.95109	2775	2859	6241	6624
ENSSHAG00000001150	BRD2	2.55e-08	0.832417	6.2851	6.31068	7.10969	7.14949	6462	6884	11467	12042
ENSSHAG00000013594	BRD3	2.55e-09	-1.68659	5.48848	5.53693	3.82356	3.84288	3246	3514	1020	1056
ENSSHAG00000009124	BRD4	0.0199655	-0.134836	3.93939	3.94477	3.77527	3.84053	3215	3377	2871	3070
ENSSHAG00000010547	BRD7	5.8e-05	-0.980339	2.57195	2.53933	1.76046	1.4426	322	329	181	147
ENSSHAG00000010623	BRD8	8.03e-10	1.41532	5.69964	5.73866	7.12967	7.13632	5586	6006	15091	15486
ENSSHAG00000009296	BRD9	5.2e-07	-0.72092	5.68758	5.67713	4.99378	4.93256	2683	2787	1659	1624
ENSSHAG00000012183	BRDT	8.28e-06	-3.76056	-0.216896	-0.501057	-2.82664	-2.66638	118	98	6	9
ENSSHAG00000015688	BRE	1.71e-06	-1.67565	4.64549	4.87715	3.23448	2.95712	492	604	184	155
ENSSHAG00000002347	BRF1	0.00758628	-0.243879	3.85038	3.79398	3.53806	3.62099	895	900	720	780
ENSSHAG00000011928	BRF2	0.0325484	0.233088	1.72524	1.62762	1.85776	1.94211	379	370	418	453
ENSSHAG00000007525	BRI3BP	1.94e-07	-1.29423	5.79243	5.87511	4.61291	4.474	1101	1220	486	450
ENSSHAG00000016874	BRICD5	0.141854	0.430635	0.60024	0.464193	1.11105	0.751228	34	32	50	39
ENSSHAG00000008851	BRINP1	0.000140152	-1.2885	0.125569	0.0862828	-0.864196	-1.14121	120	122	54	44
ENSSHAG00000006549	BRINP2	7.1e-05	0.566883	1.43024	1.45853	1.98955	1.99637	409	437	612	628
ENSSHAG00000010794	BRIX1	1.23e-06	-0.837906	5.73466	5.72436	4.9807	4.8069	2000	2078	1186	1074
ENSSHAG00000011372	BRMS1L	4.9e-05	-0.73442	4.30525	4.24585	3.57107	3.51571	424	426	255	250
ENSSHAG00000009264	BROX	0.00242533	0.29043	5.19049	5.21175	5.57396	5.40901	1321	1403	1727	1573
ENSSHAG00000015320	BRPF1	2.1e-05	-0.464454	4.64548	4.56213	4.10624	4.17598	2869	2833	1973	2116
ENSSHAG00000006679	BRPF3	7.72e-06	-0.680489	3.17736	3.07406	2.51549	2.39397	1606	1564	1010	947
ENSSHAG00000003726	BRSK1	0.000163583	-2.93735	0.131526	-0.1091	-1.92226	-2.56469	39	34	6	3
ENSSHAG00000000215	BRSK2	1.11e-06	-3.67999	1.64254	1.70672	-1.32753	-1.82819	192	211	19	12
ENSSHAG00000002554	BRWD1	0.61211	0.0350949	2.2701	2.18789	2.25005	2.27494	1012	999	999	1039
ENSSHAG00000017788	BRWD3	0.926606	-0.00683202	2.81207	2.72871	2.7101	2.81601	1084	1070	1010	1112
ENSSHAG00000005183	BSCL2	5.56e-05	-0.432478	6.50072	6.42729	5.96733	6.09537	3210	3192	2220	2478
ENSSHAG00000010030	BSG	5.39e-10	1.28252	7.48876	7.49807	8.76405	8.78696	16422	17299	39820	41328
ENSSHAG00000017328	BSN	1.18e-05	1.52115	-0.657673	-0.77881	0.453198	0.824657	184	174	438	589
ENSSHAG00000003456	BST1	0.0152235	0.531758	0.469547	0.796453	1.19532	1.09356	77	103	131	125
ENSSHAG00000018664	BTAF1	2.78e-10	1.8498	4.15512	4.14334	6.0042	5.98256	3212	3334	11635	11708
ENSSHAG00000017962	BTBD1	1.11e-06	-0.705763	6.24304	6.24089	5.58532	5.48923	2331	2436	1479	1413
ENSSHAG00000015679	BTBD11	0.000219772	0.582771	3.30472	3.51146	3.89353	4.08071	625	756	945	1100
ENSSHAG00000015851	BTBD18	0.0162052	-1.67565	-1.44118	-2.09697	-2.81019	-2.68219	17	9	3	4
ENSSHAG00000011233	BTBD19	0.000299899	-1.10887	3.27071	3.44501	1.97208	2.54969	217	257	87	134
ENSSHAG00000007242	BTBD2	1.7e-09	-1.92988	4.68807	4.736	2.75644	2.83821	3333	3606	865	936
ENSSHAG00000017533	BTBD3	3.43e-08	-2.66428	4.39474	4.35644	1.84182	1.6395	636	648	106	94
ENSSHAG00000004592	BTBD6	1.48e-06	-1.27914	3.76966	3.56691	2.45946	2.35014	817	742	326	308
ENSSHAG00000004674	BTBD7	0.000152864	-0.462665	4.01557	3.93727	3.60183	3.43221	1589	1575	1192	1082
ENSSHAG00000005853	BTBD9	4.57e-05	0.479234	3.74525	3.78833	4.29039	4.19673	1053	1135	1542	1476
ENSSHAG00000000538	BTD	3.45e-07	0.792867	3.077	3.12549	3.88981	3.88577	1280	1387	2264	2306
ENSSHAG00000013041	BTF3	3.75e-08	-0.726279	7.74576	7.73537	7.00612	7.02305	14343	14904	8600	8889
ENSSHAG00000003805	BTF3L4	7.64e-11	-2.89185	7.11859	7.12841	4.21305	4.26217	11762	12394	1565	1654
ENSSHAG00000016988	BTG2	3.22e-06	1.04824	2.83254	2.67285	3.80896	3.77305	289	270	573	570
ENSSHAG00000010653	BTRC	0.00609815	-0.214866	3.80635	3.77645	3.63688	3.51916	1856	1903	1652	1554
ENSSHAG00000003808	BUB1	1.07e-06	-0.860239	4.18493	4.08552	3.20605	3.35437	2411	2355	1219	1381
ENSSHAG00000012308	BUB1B	3.08e-09	-1.93903	4.88799	4.83324	2.86383	3.00554	3306	3331	805	909
ENSSHAG00000010372	BUB3	3.59e-06	-0.424363	7.51821	7.52836	7.10124	7.09707	7082	7464	5311	5410
ENSSHAG00000001955	BUD13	0.00342444	0.392744	2.19858	2.24737	2.59907	2.61634	252	273	335	347
ENSSHAG00000011349	BUD31	1.62e-07	0.831523	7.02379	7.05473	7.90285	7.83848	1866	1995	3438	3359
ENSSHAG00000013121	BVES	0.0375287	1.44235	-3.06604	-2.57579	-2.27386	-2.28656	2	8	12	12
ENSSHAG00000003954	BYSL	0.00888266	-0.17837	4.42905	4.37677	4.24722	4.20302	2041	2060	1801	1784
ENSSHAG00000011482	BZRAP1	1.28e-05	-2.02784	0.0365813	0.263992	-1.42355	-1.65831	144	180	43	35
ENSSHAG00000012368	BZW1	3.27e-07	0.656642	6.95624	7.03483	7.66464	7.63978	4723	5220	7731	7762
ENSSHAG00000004361	BZW2	3.57e-07	0.85337	4.77374	4.80772	5.59274	5.69129	1393	1492	2464	2696
ENSSHAG00000015958	C10orf12	3e-05	-1.20595	2.49911	2.27954	1.30835	1.12337	287	258	123	110
ENSSHAG00000013767	C10orf2	0.932645	0.00523259	3.93339	3.9708	3.95539	3.96048	1237	1329	1258	1289
ENSSHAG00000004121	C10orf35	0.0248174	-0.392834	4.52818	4.90739	4.33205	4.3316	245	334	214	218
ENSSHAG00000009285	C10orf54	0.000762161	-1.1422	3.52437	3.93872	2.4369	2.76655	116	163	54	70
ENSSHAG00000011667	C10orf88	3.97e-07	-0.91554	5.06532	5.09543	4.14993	4.1882	1376	1470	728	764
ENSSHAG00000013521	C11orf1	0.000103246	0.908346	2.14775	2.24926	3.08149	3.11066	110	124	213	222
ENSSHAG00000018084	C11orf16	0.0694939	-0.738523	-0.967219	-0.913685	-1.33619	-1.71105	21	23	15	11
ENSSHAG00000006378	C11orf24	3.17e-06	-0.825017	5.38929	5.35782	4.55779	4.5419	795	814	447	451
ENSSHAG00000009255	C11orf30	8.28e-05	-0.39647	3.74831	3.75759	3.38347	3.33684	1593	1678	1236	1222
ENSSHAG00000017032	C11orf49	3.61e-08	-2.31576	5.33582	5.44536	2.95551	3.21048	923	1043	176	215
ENSSHAG00000005435	C11orf54	0.0112669	-0.292264	4.04683	4.17668	3.8636	3.7834	459	525	404	390
ENSSHAG00000012771	C11orf57	0.0479557	0.160936	4.69367	4.68955	4.87612	4.82748	673	703	766	756
ENSSHAG00000004410	C11orf63	2.81e-07	-2.39851	3.28967	3.06872	0.932665	0.751757	576	516	108	96
ENSSHAG00000001365	C11orf68	9.76e-07	-1.80266	4.51898	4.37097	2.49224	2.82005	505	476	122	157
ENSSHAG00000009536	C11orf70	0.582373	0.153552	1.05229	0.686097	1.28633	0.731422	64	51	76	52
ENSSHAG00000013345	C11orf73	4.31e-07	0.786705	6.57272	6.62149	7.34088	7.4264	1658	1795	2829	3066
ENSSHAG00000014176	C11orf74	4.61e-06	0.570543	3.77428	3.72579	4.32996	4.30405	1331	1346	1963	1970
ENSSHAG00000007101	C11orf80	1.98e-05	-1.99505	2.8545	2.76591	0.969132	0.71439	111	109	29	25
ENSSHAG00000006662	C11orf84	3.05e-06	-1.40094	3.26154	3.21168	1.69559	2.01731	440	445	146	187
ENSSHAG00000003978	C11orf85	4.45e-06	-2.14039	2.71424	2.71016	0.75645	0.493655	158	165	39	33
ENSSHAG00000013912	C11orf94	0.0176749	-0.309925	4.1519	4.07048	3.64646	3.95743	693	685	487	619
ENSSHAG00000007421	C11orf96	0.000191881	9.08584	-2.29511	-2.29722	5.87473	6.66834	1	1	604	1071
ENSSHAG00000005453	C12orf10	2.95e-07	-0.92457	6.9518	6.98103	5.9598	6.12512	3423	3656	1722	1973
ENSSHAG00000009049	C12orf29	0.0550208	-0.185898	5.3317	5.40741	5.31238	5.05731	1555	1715	1537	1315
ENSSHAG00000006965	C12orf4	0.00873169	0.202519	5.69696	5.68513	5.93285	5.85291	1203	1249	1420	1372
ENSSHAG00000008530	C12orf45	2.91e-07	-1.19968	3.4656	3.37228	2.18609	2.2836	1113	1091	453	496
ENSSHAG00000002326	C12orf49	3.68e-08	-1.07175	5.78121	5.71797	4.69491	4.66592	3163	3168	1489	1490
ENSSHAG00000008742	C12orf50	0.000474007	-2.98183	-1.43181	-1.53385	-3.04897	-3.0532	12	11	1	1
ENSSHAG00000014988	C12orf65	1.49e-05	-1.37601	3.02929	3.16247	1.81269	1.6804	201	231	85	79
ENSSHAG00000000313	C12orf73	2.03e-06	-0.951463	4.38008	4.31302	3.33567	3.46545	872	871	421	471
ENSSHAG00000016851	C14orf1	0.000254424	-0.450365	4.98329	4.96978	4.6406	4.4166	1807	1874	1426	1246
ENSSHAG00000013867	C14orf119	0.000936176	-0.627719	4.11492	4.19734	3.51512	3.54673	206	229	136	142
ENSSHAG00000003802	C14orf142	0.00923379	-0.485545	3.81587	3.89584	3.5374	3.21812	195	215	160	131
ENSSHAG00000013129	C14orf159	4.81e-06	1.15766	2.30875	2.38189	3.61804	3.36249	324	357	814	695
ENSSHAG00000005877	C14orf166	0.944396	0.0039786	6.77469	6.81601	6.84781	6.75212	2469	2659	2601	2486
ENSSHAG00000010401	C14orf169	4.72e-07	-2.44785	3.52282	3.50829	0.851797	1.37975	441	457	66	99
ENSSHAG00000012200	C14orf180	0.000836348	-1.86177	-1.38046	-1.30662	-2.40304	-2.55603	29	32	9	7
ENSSHAG00000014580	C14orf2	0.319155	0.0552098	7.42743	7.35665	7.46827	7.4256	2343	2335	2414	2394
ENSSHAG00000007511	C14orf28	8.49e-07	1.99314	1.98702	2.21837	3.9661	4.19537	106	131	426	510
ENSSHAG00000001671	C14orf79	1.18e-06	-0.857357	4.51611	4.3916	3.57173	3.62957	1741	1671	902	960
ENSSHAG00000002225	C14orf80	0.00021945	-0.791774	4.13561	3.96665	3.43433	3.09132	472	439	290	233
ENSSHAG00000013361	C14orf93	2.91e-07	-1.9538	3.19791	3.16542	1.17455	1.36403	434	444	103	121
ENSSHAG00000005320	C15orf39	0.0147703	-0.460762	4.18319	4.13898	3.4109	3.98756	814	826	476	727
ENSSHAG00000017947	C15orf40	7.94e-05	-0.660897	5.27144	5.36471	4.60226	4.715	488	545	307	339
ENSSHAG00000013990	C15orf41	7.13e-07	-2.87038	2.84626	2.79702	0.0536645	0.074102	205	208	27	28
ENSSHAG00000013702	C15orf52	0.47717	-0.0651508	3.11085	3.10842	3.16428	2.92781	920	962	957	828
ENSSHAG00000015032	C15orf57	0.000284834	-0.560236	3.49044	3.60603	3.02111	2.96717	429	486	309	304
ENSSHAG00000004088	C15orf59	1.24e-05	4.91606	-3.32193	-3.32193	-1.89906	-1.67816	0	0	13	16
ENSSHAG00000014334	C15orf61	0.000436717	-1.09771	3.12878	3.40993	2.11193	2.26437	111	142	54	62
ENSSHAG00000009240	C16orf45	5.41e-05	-1.43363	0.975574	1.11307	-0.138761	-0.414833	138	160	60	49
ENSSHAG00000004446	C16orf46	0.0219594	0.778049	0.234334	0.336534	1.35327	0.737561	39	44	88	57
ENSSHAG00000004791	C16orf52	0.0586395	-0.186817	5.88636	5.85753	5.78416	5.58789	692	709	645	575
ENSSHAG00000013948	C16orf58	0.0263107	0.160697	3.44739	3.40873	3.6463	3.52906	1656	1686	1905	1793
ENSSHAG00000014671	C16orf59	2.08e-08	-1.2433	4.45374	4.39498	3.22221	3.15751	2920	2934	1238	1208
ENSSHAG00000018413	C16orf62	3.71e-08	-1.44339	5.30959	5.31073	3.98877	3.75769	3498	3664	1397	1215
ENSSHAG00000001607	C16orf70	2.08e-05	0.669925	2.85638	2.89395	3.50498	3.57256	432	464	681	730
ENSSHAG00000007628	C16orf71	2.9e-06	2.81424	-0.744702	-0.973648	1.83747	1.64128	25	21	172	153
ENSSHAG00000010529	C16orf72	2.13e-09	1.68571	6.193	6.10836	7.85297	7.81745	1377	1359	4361	4346
ENSSHAG00000006495	C16orf87	0.532694	0.0617325	5.28668	5.12096	5.30196	5.22921	463	432	468	455
ENSSHAG00000009762	C16orf93	3.26e-06	1.40688	2.25955	2.06872	3.50193	3.60124	138	126	331	362
ENSSHAG00000005550	C17orf104	7.31e-11	-3.78987	5.80146	5.79654	2.02386	2.05794	7821	8158	558	584
ENSSHAG00000004686	C17orf50	3.12e-05	-1.54813	3.66927	3.56595	1.79657	2.35762	223	217	60	91
ENSSHAG00000011054	C17orf58	0.0843507	-0.541488	2.10818	2.40259	1.60206	1.84973	36	47	25	31
ENSSHAG00000004016	C17orf62	0.0626946	-0.186089	4.86644	5.04947	4.7863	4.76168	592	704	561	563
ENSSHAG00000005516	C17orf64	0.000207106	3.86113	-3.32193	-2.85991	-0.86616	-1.06495	0	1	13	11
ENSSHAG00000018538	C17orf75	1.42e-05	-0.721539	4.55555	4.66862	3.92638	3.86405	755	854	487	477
ENSSHAG00000015735	C17orf80	6.24e-07	-1.81708	2.64149	2.63352	0.98889	0.753594	389	405	120	103
ENSSHAG00000003466	C17orf85	6.58e-08	-1.46816	5.3092	5.25411	3.71293	3.92429	1782	1795	587	695
ENSSHAG00000012926	C17orf97	5.63e-05	1.17957	-0.248603	-0.00601986	1.00721	0.932097	76	96	196	189
ENSSHAG00000016575	C18orf21	0.00065446	0.249031	4.11238	4.14098	4.36516	4.38446	2224	2375	2656	2750
ENSSHAG00000017414	C18orf25	1.03e-09	2.2	3.78318	3.88112	6.03511	6.01615	666	746	3195	3221
ENSSHAG00000001686	C18orf54	0.0518916	-1.99512	-1.37496	-2.64434	-3.14916	-2.73673	20	5	1	4
ENSSHAG00000007427	C18orf63	0.0203718	1.05324	-1.93185	-2.037	-1.25103	-1.16915	10	9	19	21
ENSSHAG00000011641	C18orf8	4.8e-09	1.35633	4.76152	4.81841	6.1454	6.14298	1578	1718	4132	4214
ENSSHAG00000016204	C19orf12	0.0200962	-0.975329	1.147	0.862365	0.0399552	0.0176709	29	24	13	13
ENSSHAG00000005563	C19orf24	7.2e-05	-0.455911	4.51766	4.59619	4.06495	4.14279	1408	1556	1028	1109
ENSSHAG00000013054	C19orf25	0.0218735	0.216299	5.66044	5.71011	5.94238	5.86034	533	578	650	627
ENSSHAG00000010638	C19orf44	1.48e-06	-1.35673	3.85764	3.81622	2.67379	2.32089	832	845	363	289
ENSSHAG00000003898	C19orf45	0.117277	-1.23169	-2.0854	-1.95577	-3.06934	-2.10988	6	8	1	6
ENSSHAG00000002322	C19orf47	0.622206	0.0331638	4.35424	4.28714	4.32801	4.37869	1096	1094	1077	1140
ENSSHAG00000011499	C19orf53	1.23e-09	1.92151	6.84692	6.84585	8.73805	8.79681	1003	1048	3726	3965
ENSSHAG00000003525	C19orf54	0.00108253	-0.975041	4.30345	4.26764	2.90121	3.72234	489	500	184	334
ENSSHAG00000007133	C19orf60	7.07e-05	-1.00576	3.60629	3.61922	2.40706	2.824	357	377	154	211
ENSSHAG00000009453	C19orf66	4.4e-07	-4.76389	4.16287	4.22443	0.168627	-0.95309	456	499	26	11
ENSSHAG00000006324	C19orf68	0.00450737	0.938761	3.07135	2.47523	3.44837	3.94158	97	67	127	183
ENSSHAG00000013452	C19orf70	0.000436505	-0.26366	8.39325	8.45416	8.13965	8.181	3522	3845	2958	3110
ENSSHAG00000008352	C1D	5.43e-08	-1.19281	4.00286	4.06217	2.84602	2.85525	1701	1856	758	780
ENSSHAG00000006557	C1GALT1	1.11e-07	-1.22934	4.81969	4.79257	3.47573	3.68875	2762	2837	1084	1285
ENSSHAG00000012016	C1GALT1C1	2.44e-07	-5.12674	3.77452	3.94406	-1.24432	-0.798477	382	449	9	14
ENSSHAG00000013153	C1orf109	0.000251723	-0.454132	5.30567	5.27746	4.80237	4.87346	709	727	500	537
ENSSHAG00000014153	C1orf110	5.47e-05	-2.07712	1.41692	1.61214	-0.442371	-0.399677	69	84	17	18
ENSSHAG00000010949	C1orf112	0.000230888	-0.447067	3.49205	3.39017	3.02021	2.97586	905	882	651	645
ENSSHAG00000018475	C1orf116	5.95e-09	4.34911	0.210548	0.0656236	4.38795	4.33669	52	49	1034	1019
ENSSHAG00000007117	C1orf123	0.000243808	-0.681779	4.88237	4.7766	4.18489	4.11239	313	304	193	187
ENSSHAG00000018404	C1orf131	9.16e-08	-1.20618	6.12927	6.04699	4.92415	4.84485	1680	1661	728	704
ENSSHAG00000010746	C1orf146	7.7e-05	-0.700434	4.59968	4.67943	3.96574	3.92042	391	433	252	249
ENSSHAG00000008671	C1orf174	2.52e-09	1.43288	5.60156	5.61486	7.08571	6.99344	3773	3985	10584	10141
ENSSHAG00000001090	C1orf177	0.0151275	-1.53283	-1.86354	-1.72094	-2.33176	-2.87448	13	16	7	3
ENSSHAG00000012902	C1orf189	0.0964917	-0.626864	2.00982	1.82432	0.93604	1.66441	35	32	16	28
ENSSHAG00000017917	C1orf198	1.99e-07	-1.21006	3.56307	3.58741	2.32199	2.43732	1065	1133	446	494
ENSSHAG00000016590	C1orf21	0.107451	-0.198013	4.18498	4.38575	4.18959	3.99169	404	486	406	361
ENSSHAG00000005696	C1orf210	0.0490831	1.08577	-0.927059	-0.930411	0.00192135	0.218142	4	5	9	11
ENSSHAG00000017135	C1orf216	1.45e-06	5.65958	-2.31661	-2.31869	2.57073	2.54644	2	2	124	125
ENSSHAG00000015497	C1orf27	0.00214534	-0.358497	3.69324	3.77185	3.45254	3.30416	683	755	578	532
ENSSHAG00000014645	C1orf35	1.8e-06	0.828601	4.91171	4.79979	5.64873	5.71622	755	731	1261	1350
ENSSHAG00000012915	C1orf43	0.112966	0.106207	5.20399	5.21471	5.31594	5.31449	1030	1086	1115	1138
ENSSHAG00000009140	C1orf54	0.00132495	2.19044	-2.70219	-2.54506	-1.42459	-1.27737	3	4	16	19
ENSSHAG00000011324	C1orf74	1.01e-05	-1.26448	3.32944	3.38186	2.10205	2.10308	238	259	101	103
ENSSHAG00000002441	C1QBP	7.66e-08	-0.922263	6.9961	6.96533	6.05817	6.06033	2860	2930	1494	1528
ENSSHAG00000009405	C1QL1	3.16e-05	1.54695	1.26355	1.42457	2.65043	3.06216	93	109	250	341
ENSSHAG00000005722	C1QL4	3.32e-08	5.29642	-0.863567	-1.35329	3.89208	3.88226	21	15	702	712
ENSSHAG00000014731	C1QTNF6	0.949211	-0.0174342	-0.801977	-0.637028	-0.511939	-0.933463	43	51	54	39
ENSSHAG00000002448	C1QTNF8	5.84e-07	-4.77048	2.91797	2.75634	-1.71958	-1.32096	265	248	7	11
ENSSHAG00000016644	C1R	0.00031147	-0.677212	1.84518	1.79099	1.21257	1.11524	274	276	174	166
ENSSHAG00000016723	C1RL	0.000244934	-2.36843	0.273472	-0.0309737	-1.65939	-1.91275	42	35	8	6
ENSSHAG00000016527	C1S	0.220831	0.47122	-1.46446	-0.723098	-0.659706	-0.785144	16	32	33	30
ENSSHAG00000005305	C20orf194	3.08e-10	-3.09523	5.43917	5.43434	2.44274	2.29093	4425	4616	546	501
ENSSHAG00000011477	C20orf196	0.0533057	-0.334849	0.45026	0.616173	0.319482	0.129457	151	178	137	121
ENSSHAG00000009216	C20orf24	1.15e-08	1.82796	6.46887	6.43662	8.18626	8.37195	1106	1132	3646	4236
ENSSHAG00000002453	C20orf96	0.000517822	-0.407886	4.50738	4.48484	4.17361	4.0073	1007	1037	799	727
ENSSHAG00000004733	C21orf2	5.43e-08	-1.65052	4.73839	4.69359	3.01597	3.13636	958	972	288	320
ENSSHAG00000005707	C21orf58	0.0932434	-0.282921	3.07709	2.93193	2.50117	2.93917	317	300	212	295
ENSSHAG00000007732	C21orf62	7.26e-07	-5.4861	3.65298	3.46897	-1.77566	-1.57347	235	216	4	5
ENSSHAG00000014439	C21orf91	0.0415934	0.174422	2.84636	2.73848	2.98602	2.94266	744	722	822	814
ENSSHAG00000008572	C22orf23	3.96e-05	0.519913	4.71033	4.7238	5.1746	5.29453	954	1008	1320	1466
ENSSHAG00000010256	C22orf39	4.18e-06	-1.05304	5.52784	5.53441	4.50373	4.46052	430	452	211	209
ENSSHAG00000003477	C2CD2	0.0015309	1.79176	-1.54055	-2.22819	-0.62102	-0.41688	16	8	36	44
ENSSHAG00000009763	C2CD2L	1.56e-09	1.55371	4.16544	4.07465	5.66641	5.66959	2643	2597	7519	7698
ENSSHAG00000012678	C2CD3	2.27e-05	-0.437365	3.36824	3.40151	2.98019	2.92532	2299	2463	1754	1724
ENSSHAG00000011635	C2CD4C	0.00228739	1.97986	-2.23516	-2.05832	-0.857474	-0.451474	4	6	17	25
ENSSHAG00000009611	C2orf40	0.02143	-0.598871	1.60715	1.55888	1.33123	0.68992	137	138	112	72
ENSSHAG00000012715	C2orf42	2.39e-08	1.68082	2.12641	2.29676	3.88187	3.86695	431	509	1480	1497
ENSSHAG00000002281	C2orf44	0.0029891	-0.730998	0.621041	0.735784	-0.166212	0.159697	128	146	71	93
ENSSHAG00000014443	C2orf47	0.266004	-0.0712778	4.73025	4.79586	4.72924	4.65668	1462	1602	1463	1421
ENSSHAG00000018394	C2orf49	0.271865	0.143777	3.452	3.51585	3.75515	3.50062	242	264	299	256
ENSSHAG00000014333	C2orf69	5.7e-05	-0.668538	4.6852	4.54827	3.98421	3.91535	630	599	387	377
ENSSHAG00000010860	C2orf71	1.18e-05	-2.83876	-0.541658	-0.562173	-2.51565	-2.47162	78	80	10	11
ENSSHAG00000017016	C2orf81	0.227553	0.411541	-0.420182	-1.03716	-0.492967	-0.30771	37	23	35	42
ENSSHAG00000008704	C2orf82	1.66e-05	5.74309	-3.32193	-2.24783	1.49635	1.75474	0	2	53	65
ENSSHAG00000009636	C3	0.0856636	-1.05716	-2.51479	-2.63337	-2.71858	-3.09525	12	10	8	3
ENSSHAG00000018343	C3orf14	6.55e-08	-2.3169	4.58429	4.69933	2.37664	2.32039	569	645	121	119
ENSSHAG00000001161	C3orf17	0.00153968	-0.599781	2.48537	2.55289	2.08272	1.78858	268	295	202	167
ENSSHAG00000018928	C3orf18	0.000140103	1.24008	0.76557	0.866389	1.89907	2.11563	53	60	121	145
ENSSHAG00000002516	C3orf33	1.41e-06	-0.967061	3.50954	3.40097	2.52193	2.47875	956	927	478	474
ENSSHAG00000008243	C3orf38	0.0560224	0.190248	4.2453	4.27877	4.55361	4.35089	645	690	800	710
ENSSHAG00000008121	C3orf58	1.09e-09	2.08373	2.54502	2.5566	4.60792	4.62504	674	712	2859	2956
ENSSHAG00000005793	C3orf67	7.89e-09	-1.8818	5.02437	5.10179	3.30514	3.08206	4086	4513	1234	1078
ENSSHAG00000011258	C3orf70	5.55e-09	-3.58519	5.72809	5.66867	2.3205	1.96496	1447	1453	134	106
ENSSHAG00000015635	C3orf84	0.00966398	1.42719	-1.24792	-0.624143	-0.0102327	0.559641	7	13	21	33
ENSSHAG00000011452	C4orf27	4.69e-07	-0.67549	6.24132	6.21175	5.55437	5.54967	3237	3320	2012	2049
ENSSHAG00000014169	C4orf29	7.28e-08	-1.47342	3.24601	3.26979	1.78114	1.83983	921	981	328	349
ENSSHAG00000001093	C4orf32	0.000110699	0.976518	3.66546	3.69503	4.63439	4.67462	90	96	177	186
ENSSHAG00000014506	C4orf33	0.0726294	-0.787705	-0.131266	-0.366646	-1.26734	-0.591263	26	22	10	18
ENSSHAG00000011457	C4orf45	0.0149908	1.24695	-1.7321	-1.31956	-0.466168	-0.604854	6	10	20	18
ENSSHAG00000012768	C4orf47	5.26e-05	-2.45782	0.894351	0.835892	-1.35141	-1.26657	55	55	9	10
ENSSHAG00000017570	C5orf15	0.0252579	-0.167604	5.26219	5.21844	5.12744	5.01817	1495	1518	1364	1291
ENSSHAG00000015544	C5orf22	0.000211083	0.440766	4.17518	4.1072	4.6233	4.53587	712	710	974	936
ENSSHAG00000006153	C5orf30	0.0249775	0.175552	5.80006	5.7231	5.96788	5.90631	1019	1011	1146	1122
ENSSHAG00000009743	C5orf34	0.00759537	0.276686	3.80458	3.71862	3.95539	4.11565	770	758	856	978
ENSSHAG00000017799	C5orf42	1.04e-08	-1.54576	3.37933	3.35982	1.87818	1.82093	1893	1954	658	645
ENSSHAG00000012345	C5orf63	1.27e-05	-2.65214	3.3144	3.38283	0.395783	1.04491	103	113	13	21
ENSSHAG00000003878	C6orf106	6.44e-05	0.656575	2.81356	2.93756	3.46415	3.58885	386	441	610	680
ENSSHAG00000009435	C6orf120	0.0648634	0.202138	5.10562	5.11205	5.43589	5.18585	580	610	731	628
ENSSHAG00000007031	C6orf136	5.72e-06	-0.909377	4.43493	4.4685	3.61843	3.47533	603	646	342	316
ENSSHAG00000009375	C6orf163	0.308617	-0.515671	-1.64217	-1.41627	-2.05947	-1.6029	9	11	5	9
ENSSHAG00000006576	C6orf201	0.196892	-0.292788	1.34501	1.36219	1.23653	0.911227	69	74	64	52
ENSSHAG00000015190	C6orf203	1.2e-07	-1.19212	4.7074	4.70196	3.54438	3.49231	1172	1222	522	514
ENSSHAG00000006406	C6orf25	0.000180127	-4.62188	-0.235456	-0.407631	-2.64864	-3.32193	34	31	3	0
ENSSHAG00000005691	C6orf47	9.4e-07	-2.844	3.5175	3.80961	0.776668	0.972007	293	376	42	49
ENSSHAG00000001580	C6orf62	1.35e-09	2.34041	5.23565	5.07815	7.52726	7.46074	761	714	3739	3647
ENSSHAG00000013471	C6orf89	0.069797	-0.114515	5.50638	5.49399	5.41911	5.35187	1681	1744	1585	1545
ENSSHAG00000005703	C7orf25	0.00303169	0.335113	4.66535	4.82637	4.99723	5.16413	948	1110	1196	1372
ENSSHAG00000013028	C7orf26	0.0105016	0.229471	4.39161	4.50877	4.64567	4.71307	837	950	1000	1071
ENSSHAG00000018637	C7orf31	0.307492	0.528297	-0.78794	-1.00531	-0.134161	-0.662877	6	6	11	7
ENSSHAG00000011235	C7orf43	8.02e-05	-0.818989	2.90456	3.03581	2.08483	2.24043	332	382	187	213
ENSSHAG00000012699	C7orf49	6.5e-05	-0.417545	6.90869	6.85839	6.44911	6.48273	1628	1645	1185	1239
ENSSHAG00000015130	C7orf50	1.08e-06	1.19233	4.48345	4.43472	5.75223	5.54562	454	460	1099	973
ENSSHAG00000009786	C7orf55	0.322476	-0.105339	5.52695	5.67404	5.48799	5.50355	328	380	320	330
ENSSHAG00000006543	C7orf57	0.00661748	-0.550087	3.06084	2.74627	2.34477	2.36949	213	179	129	134
ENSSHAG00000015556	C7orf60	4.12e-06	0.515693	5.92669	5.9588	6.45093	6.46462	1887	2020	2720	2805
ENSSHAG00000003636	C8orf37	5.24e-08	-2.03164	4.39015	4.37179	2.41403	2.31724	650	671	163	156
ENSSHAG00000008800	C8orf4	4.09e-06	-4.48799	3.43179	3.48604	-0.396166	-1.40354	103	112	6	3
ENSSHAG00000012497	C8orf88	3.34e-06	-2.74831	3.60592	3.79156	0.903547	1.05516	136	162	20	23
ENSSHAG00000018857	C9orf114	7.36e-05	-0.523872	4.91541	4.82493	4.38396	4.30921	953	937	660	640
ENSSHAG00000008927	C9orf142	2.89e-05	-1.42489	3.49325	3.75228	2.04829	2.3909	228	285	82	107
ENSSHAG00000018640	C9orf16	0.191808	-0.240123	3.80984	4.07316	3.57122	3.83399	125	157	106	130
ENSSHAG00000018717	C9orf171	0.00109067	-1.46358	-0.420887	-0.570395	-1.82345	-1.50954	48	45	14	19
ENSSHAG00000006477	C9orf172	0.439977	0.224036	-0.760791	-0.912493	-0.826934	-0.442626	36	34	34	48
ENSSHAG00000018177	C9orf24	0.000253996	3.80696	-3.09233	-3.32193	-1.8613	-1.80285	1	0	11	12
ENSSHAG00000011702	C9orf3	0.000120673	-4.17763	-0.0559815	0.317258	-3.32193	-2.64595	13	18	0	1
ENSSHAG00000018456	C9orf40	0.0710386	-0.165748	2.6396	2.57587	2.46312	2.4228	545	545	482	479
ENSSHAG00000017535	C9orf43	0.00879512	0.93281	0.795559	0.960272	2.11326	1.47838	41	48	105	68
ENSSHAG00000017219	C9orf64	7.27e-07	-1.09391	3.55037	3.5691	2.36584	2.59099	1328	1409	579	693
ENSSHAG00000012909	C9orf69	0.329951	-0.0819644	5.87563	5.75392	5.69198	5.77008	722	695	637	687
ENSSHAG00000003147	C9orf72	6.09e-05	0.631425	3.91843	3.88904	4.63584	4.42762	672	689	1110	981
ENSSHAG00000012313	C9orf78	5.79e-08	-1.6583	5.78286	5.72666	4.22505	3.98066	1505	1515	510	439
ENSSHAG00000001633	C9orf85	1.51e-06	-1.18986	4.96541	4.89523	3.77722	3.71252	524	522	229	224
ENSSHAG00000016759	C9orf89	4.18e-05	-0.9353	2.55141	2.71087	1.79254	1.64261	324	379	189	174
ENSSHAG00000004975	C9orf9	2.45e-05	1.89083	0.593583	0.589718	2.36341	2.49733	28	29	100	112
ENSSHAG00000002701	C9orf91	1.53e-06	3.76281	-1.9648	-2.22934	0.990439	1.02676	12	9	142	149
ENSSHAG00000006326	CA11	0.415596	0.422704	-1.30036	-0.799183	-1.16688	-0.119499	10	16	11	26
ENSSHAG00000010696	CA13	0.000134951	1.7082	-1.83757	-1.7076	-0.335603	-0.533381	21	26	82	72
ENSSHAG00000009010	CA14	0.0226947	-0.469517	2.11643	2.26933	1.58146	1.88132	127	148	87	110
ENSSHAG00000013514	CA5B	0.0229222	-0.663071	1.10721	1.51401	0.776032	0.583579	59	82	46	41
ENSSHAG00000014547	CA9	2.08e-05	-1.65121	2.13582	1.85766	0.327702	0.488432	205	176	55	64
ENSSHAG00000004545	CAAP1	0.00946094	0.39073	2.99966	3.03024	3.5063	3.29933	217	232	310	274
ENSSHAG00000004846	CAB39	0.000305859	0.322671	3.79577	3.84789	4.11631	4.16878	1468	1594	1839	1949
ENSSHAG00000008686	CAB39L	0.000123689	-0.3256	4.39905	4.40999	4.10115	4.06011	2534	2672	2062	2047
ENSSHAG00000013274	CABLES1	3.62e-05	1.08735	2.12719	2.15222	3.16107	3.26435	103	109	213	234
ENSSHAG00000013517	CABLES2	1.38e-07	1.95058	2.28929	2.16059	4.10646	4.20333	152	145	544	594
ENSSHAG00000001734	CABP2	0.00421891	3.39535	-1.4212	-3.32193	-0.332299	0.138779	5	0	14	20
ENSSHAG00000006149	CABYR	1.57e-07	4.24284	-0.616189	-1.09787	3.0636	3.20017	29	20	432	486
ENSSHAG00000006596	CACFD1	8.6e-07	-1.96873	4.14093	4.17084	2.18731	2.2185	267	286	68	71
ENSSHAG00000015047	CACHD1	9.15e-07	5.41488	-2.76892	-2.98145	0.695576	0.942122	7	5	244	298
ENSSHAG00000013591	CACNA1A	0.0717273	0.704486	-2.2184	-2.54867	-2.03773	-2.02526	22	14	28	29
ENSSHAG00000014048	CACNA1B	0.000106637	1.61038	-1.71428	-2.02424	-0.701347	-0.632191	37	28	94	102
ENSSHAG00000015182	CACNA1C	0.970837	-0.00344891	1.19912	1.21917	1.28196	1.13208	487	518	518	475
ENSSHAG00000016495	CACNA1D	7.03e-05	-0.524255	3.05826	3.13846	2.61853	2.54559	878	971	645	626
ENSSHAG00000001197	CACNA1F	0.000301189	3.65121	-3.07112	-3.23364	-2.12927	-1.73639	3	1	22	35
ENSSHAG00000005640	CACNA1G	3.32e-07	5.02173	-2.93551	-2.79348	0.377202	0.582191	10	15	376	448
ENSSHAG00000011697	CACNA1H	8.19e-07	6.68324	-3.32193	-3.32193	-1.55337	-1.40207	0	0	46	55
ENSSHAG00000012891	CACNA1I	1.95e-05	4.75583	-3.32193	-3.32193	-2.58008	-2.41028	0	0	11	15
ENSSHAG00000012483	CACNA2D1	0.000826771	-0.420936	3.10498	3.16006	2.81736	2.62048	833	906	681	606
ENSSHAG00000018759	CACNA2D2	4.67e-08	-1.33264	3.61405	3.66449	2.37716	2.27236	1596	1730	670	636
ENSSHAG00000011467	CACNA2D4	0.582566	-0.223253	-1.84077	-2.09545	-2.16342	-2.11746	17	13	12	13
ENSSHAG00000016508	CACNB1	0.00020058	-1.06081	0.732149	1.05458	-0.0389644	-0.130157	186	246	104	99
ENSSHAG00000008820	CACNB2	2.31e-06	-2.57317	2.93898	3.0632	0.745451	0.248667	204	233	43	30
ENSSHAG00000006517	CACNB3	2.69e-08	-1.98154	4.55364	4.62652	2.55645	2.68712	951	1047	236	264
ENSSHAG00000011824	CACNG3	2.72e-06	5.74167	-3.32193	-3.32193	-0.696172	-0.842741	0	0	27	25
ENSSHAG00000007970	CACUL1	9.91e-07	0.713568	5.67736	5.63787	6.39974	6.34001	1322	1346	2186	2143
ENSSHAG00000013160	CACYBP	0.000875721	-0.221237	7.65059	7.64497	7.45191	7.4014	4155	4332	3626	3576
ENSSHAG00000012598	CAD	5.86e-09	-1.29227	4.7092	4.68432	3.37636	3.44751	5068	5213	2003	2151
ENSSHAG00000015715	CADM1	2.2e-10	-2.45789	5.76286	5.75371	3.33545	3.28913	6457	6715	1192	1179
ENSSHAG00000003335	CADM3	2.51e-06	3.37006	-0.647561	-0.792933	2.67093	2.20149	48	45	561	411
ENSSHAG00000001067	CADM4	4.61e-06	-2.99609	2.30497	2.47441	-0.72535	-0.171032	147	174	15	25
ENSSHAG00000002469	CADPS2	0.0806375	0.766293	-2.66638	-2.51817	-2.02286	-2.35309	11	15	27	18
ENSSHAG00000001059	CAGE1	0.00336593	0.712466	0.339005	0.221986	0.921628	0.981865	65	63	101	107
ENSSHAG00000004855	CALB1	0.000212506	3.41128	-3.08093	-3.19675	-1.8126	-1.99261	2	1	22	18
ENSSHAG00000000219	CALB2	0.00184679	1.62018	-2.04508	-2.32676	-1.00718	-1.06213	11	8	30	29
ENSSHAG00000004757	CALCOCO1	6.75e-09	-1.75983	6.19635	6.2227	4.57001	4.34012	7297	7778	2360	2054
ENSSHAG00000006893	CALCRL	0.00496452	1.43773	-2.61825	-2.39935	-1.78564	-1.65876	7	11	23	26
ENSSHAG00000018221	CALHM1	0.000811629	-2.33931	-0.769831	-0.663622	-2.65447	-2.08968	22	26	3	6
ENSSHAG00000018252	CALHM2	8.72e-07	-1.28855	4.31067	4.2282	2.95289	3.02559	563	557	218	235
ENSSHAG00000003700	CALM2	8.9e-07	0.757513	7.22522	7.19607	7.9026	8.03222	1988	2039	3185	3559
ENSSHAG00000014968	CALR	0.0331137	0.0970229	8.0968	8.00169	8.14384	8.14811	33059	32392	34205	35044
ENSSHAG00000010520	CALR3	0.675042	0.140659	-0.404844	-0.599262	-0.252222	-0.520324	22	20	25	21
ENSSHAG00000002536	CALU	0.000409074	0.263381	7.96632	7.87244	8.2151	8.14966	7051	6914	8391	8191
ENSSHAG00000015377	CAMK1	1.9e-07	-1.0044	4.47592	4.53402	3.47334	3.53989	1690	1842	841	900
ENSSHAG00000013190	CAMK1D	1.39e-06	2.23808	0.852112	0.747438	3.00072	2.95134	45	43	208	206
ENSSHAG00000009646	CAMK1G	3.02e-06	-1.66702	2.68027	2.49079	1.03238	0.892113	323	296	100	92
ENSSHAG00000015076	CAMK2B	4.02e-05	-0.926486	2.45884	2.33838	1.44103	1.53959	325	312	158	173
ENSSHAG00000007844	CAMK2D	3.1e-06	-1.47238	2.55711	2.49728	1.25089	0.938704	388	389	153	125
ENSSHAG00000007766	CAMK2G	2.5e-08	-1.64747	4.35347	4.27626	2.64988	2.71166	1335	1324	406	433
ENSSHAG00000010803	CAMKK1	1.08e-05	-0.855446	2.92118	2.93219	2.03796	2.13206	501	529	269	294
ENSSHAG00000016296	CAMKK2	6.9e-06	-0.724549	4.73359	4.76496	4.09829	3.95771	1069	1143	688	637
ENSSHAG00000017934	CAMKMT	5.07e-06	-1.15814	1.95983	1.90053	0.796955	0.82793	360	361	156	163
ENSSHAG00000014673	CAMLG	0.000427187	-0.356379	5.87872	5.83817	5.56599	5.43909	1541	1568	1242	1162
ENSSHAG00000001238	CAMSAP1	2.74e-06	-0.47037	4.9506	4.95548	4.5157	4.45347	7149	7508	5290	5175
ENSSHAG00000001294	CAMSAP2	8.02e-06	-0.609268	5.25104	5.23201	4.73049	4.539	4254	4394	2966	2652
ENSSHAG00000015237	CAMTA1	1.02e-06	2.21259	0.677253	0.210756	2.55766	2.59643	88	65	339	356
ENSSHAG00000006160	CAMTA2	6.86e-09	-3.94119	3.09037	3.06726	-0.622857	-0.662877	887	913	58	57
ENSSHAG00000001811	CAND1	1.13e-07	-0.886207	7.37208	7.40333	6.58147	6.42356	17978	19228	10404	9525
ENSSHAG00000012567	CAND2	1.81e-06	4.61105	-2.84191	-2.84308	0.305817	0.21331	4	5	123	117
ENSSHAG00000016498	CANT1	0.182314	-0.0981674	3.6219	3.68857	3.56536	3.55041	843	925	812	821
ENSSHAG00000011510	CANX	0.0325888	0.103415	8.48067	8.45753	8.62054	8.52461	18950	19517	20910	19985
ENSSHAG00000001626	CAP1	0.0335432	0.0947574	7.7858	7.75375	7.87309	7.85563	9309	9529	9905	9996
ENSSHAG00000016266	CAP2	4.9e-08	-3.97042	3.03398	2.95897	-0.703662	-0.796958	484	481	31	29
ENSSHAG00000004491	CAPG	1.66e-06	-0.721124	6.4257	6.41171	5.62003	5.77564	2979	3087	1705	1941
ENSSHAG00000003383	CAPN1	2.62e-09	-4.81009	3.87266	3.89205	-0.85112	-0.545294	1680	1782	53	69
ENSSHAG00000013299	CAPN10	3.43e-06	-1.38958	2.28753	2.30653	0.851515	1.05416	325	345	116	137
ENSSHAG00000006888	CAPN12	0.000335784	2.63637	-2.45119	-2.45306	-0.893353	-0.507817	4	4	23	32
ENSSHAG00000007052	CAPN15	0.000674815	0.371991	3.4719	3.38774	3.70101	3.89399	2021	1994	2376	2777
ENSSHAG00000015238	CAPN2	4.74e-09	1.2959	4.86109	4.85612	6.13821	6.1645	1810	1888	4403	4581
ENSSHAG00000007516	CAPN3	0.0396839	-1.32302	-2.44552	-2.4474	-3.05633	-2.83918	8	8	2	4
ENSSHAG00000010007	CAPN5	0.14424	-0.107957	4.50269	4.52638	4.48499	4.33074	1422	1512	1406	1290
ENSSHAG00000003826	CAPN6	3.06e-05	3.60863	-1.73576	-2.42992	0.804561	0.740753	7	3	62	60
ENSSHAG00000003266	CAPN7	0.13466	0.14303	3.95011	4.02446	4.25357	4.00788	1102	1215	1364	1174
ENSSHAG00000002731	CAPRIN1	4.99e-06	0.36412	8.3019	8.32195	8.67622	8.6759	10805	11468	14028	14326
ENSSHAG00000004287	CAPRIN2	7.6e-10	1.83003	4.2956	4.27384	6.14047	6.07873	1837	1894	6634	6492
ENSSHAG00000003909	CAPS	0.000591902	0.894851	1.98184	2.04535	2.85973	2.92788	65	71	121	130
ENSSHAG00000016499	CAPZA2	0.00105016	-0.188562	6.73139	6.715	6.5496	6.52008	7954	8231	7022	7027
ENSSHAG00000005747	CAPZB	0.0106838	-0.177297	5.20416	5.2611	5.08766	5.02511	1923	2094	1776	1737
ENSSHAG00000016057	CARD10	1.1e-09	-4.54906	3.80111	3.88021	-0.473557	-0.541457	2180	2412	98	95
ENSSHAG00000013910	CARD6	1.07e-07	-2.12347	2.42544	2.36878	0.375197	0.341734	498	501	113	113
ENSSHAG00000008199	CARD9	4.5e-05	4.57802	-3.32193	-3.14665	-1.50545	-1.61539	0	1	21	19
ENSSHAG00000006210	CARF	0.000242257	-1.47205	0.332563	0.3662	-1.10635	-0.814718	75	80	24	31
ENSSHAG00000007953	CARKD	0.0205596	-0.275702	2.96492	2.90425	2.74247	2.58428	411	413	352	322
ENSSHAG00000005586	CARM1	8.05e-10	-3.33617	5.46011	5.47021	2.23565	2.08192	2258	2380	237	217
ENSSHAG00000018390	CARNMT1	6.08e-07	0.840091	3.46939	3.53034	4.39135	4.27906	1332	1454	2538	2397
ENSSHAG00000001710	CARNS1	1.76e-05	-1.70047	2.89015	2.86839	0.822655	1.60529	519	535	119	214
ENSSHAG00000003221	CARS	0.757214	0.0174737	6.17572	6.06919	6.0919	6.1867	5390	5239	5093	5556
ENSSHAG00000002884	CARS2	0.00062477	0.715174	3.5188	3.70882	4.39089	4.26079	125	149	230	215
ENSSHAG00000006649	CARTPT	3.34e-05	4.46266	-3.32193	-3.32193	-1.00054	-0.710917	0	0	9	12
ENSSHAG00000005318	CASC1	0.0246937	-1.25053	-1.79526	-1.7216	-2.70765	-2.29085	13	14	4	7
ENSSHAG00000013338	CASC3	6.85e-06	0.397889	5.3599	5.36633	5.74754	5.77281	4937	5190	6472	6728
ENSSHAG00000016226	CASC4	3.97e-08	-2.84287	2.42999	2.38557	-0.241027	-0.325312	532	540	75	72
ENSSHAG00000015307	CASC5	3.32e-08	-1.17879	3.51508	3.46894	2.2935	2.36242	2508	2542	1065	1142
ENSSHAG00000005982	CASD1	3.88e-06	-1.08362	3.44913	3.44235	2.26309	2.48471	571	594	248	297
ENSSHAG00000002228	CASK	5.04e-08	-1.33491	5.91671	5.95356	4.71537	4.49389	4184	4493	1818	1592
ENSSHAG00000018149	CASKIN2	6.85e-10	-4.11733	4.7192	4.70471	0.630508	0.721703	2230	2310	123	135
ENSSHAG00000014107	CASP10	0.00245978	1.71158	-2.70151	-2.70295	-2.01265	-1.57894	9	9	24	38
ENSSHAG00000004808	CASP2	6.66e-09	-2.26058	4.95942	4.99285	2.75671	2.70658	1171	1255	252	248
ENSSHAG00000004900	CASP6	6.64e-06	-1.30024	3.46673	3.52966	2.16258	2.26422	267	292	107	117
ENSSHAG00000016217	CASP7	1.19e-08	1.33912	5.40278	5.38235	6.75499	6.70369	1044	1077	2674	2636
ENSSHAG00000000760	CASP8	0.000435742	0.785846	1.67541	1.81483	2.38544	2.65223	149	172	246	304
ENSSHAG00000016180	CASP8AP2	0.0687068	0.0921861	4.08391	4.06763	4.16576	4.1696	3163	3273	3353	3434
ENSSHAG00000009783	CASP9	1.1e-08	-1.58124	5.53822	5.5705	4.08014	3.8799	4716	5047	1712	1521
ENSSHAG00000008276	CASQ1	0.874833	-0.0342181	0.811731	0.782414	0.794678	0.749686	58	59	57	56
ENSSHAG00000012704	CASR	0.000299811	3.35471	-3.19348	-3.19384	-1.9566	-2.31672	1	1	18	12
ENSSHAG00000012669	CASS4	0.416388	0.517459	-2.35017	-2.82544	-2.20933	-2.66996	7	3	9	5
ENSSHAG00000003573	CAST	2.61e-07	-1.61617	5.34536	5.3201	3.93131	3.51753	2786	2865	1043	798
ENSSHAG00000003093	CASZ1	0.0387106	1.12854	-2.81113	-2.90089	-2.31696	-2.49191	5	5	13	10
ENSSHAG00000007671	CAT	0.793997	0.0130361	5.92787	5.90976	5.97738	5.88623	4650	4806	4820	4622
ENSSHAG00000014399	CATSPER2	0.600968	0.284874	-2.51343	-2.73746	-2.52117	-2.53164	6	4	6	6
ENSSHAG00000002834	CATSPER3	0.000158504	4.31308	-3.32193	-2.71336	-0.6562	-0.728391	0	2	22	21
ENSSHAG00000015260	CAV1	1.77e-10	-4.33721	6.04695	6.06913	1.87087	1.64972	6262	6656	338	295
ENSSHAG00000015141	CAV2	1.4e-08	-2.51222	5.85525	5.83056	3.28463	3.38524	829	853	139	152
ENSSHAG00000006431	CBARP	1.67e-10	-3.89117	8.19549	8.21413	4.21687	4.41758	6579	6976	416	489
ENSSHAG00000015768	CBFA2T2	0.0288509	-0.604821	1.81231	2.1001	1.43853	1.29145	56	71	43	39
ENSSHAG00000010129	CBFA2T3	5.7e-05	4.53939	-3.32193	-3.32193	-2.15652	-1.65644	0	0	8	15
ENSSHAG00000009956	CBFB	2.48e-06	-0.536744	5.34146	5.38562	4.81114	4.84585	3477	3752	2408	2520
ENSSHAG00000008028	CBL	0.000269943	-0.340007	4.07151	4.14356	3.8234	3.71738	2508	2761	2113	2004
ENSSHAG00000013934	CBLB	0.00475099	-0.435743	2.90459	2.75507	2.56333	2.23825	649	611	511	415
ENSSHAG00000017935	CBLN1	0.000137521	1.24962	0.618163	0.233206	1.40506	1.80193	163	128	291	395
ENSSHAG00000007737	CBLN3	0.000259455	1.70638	-0.635906	-0.427401	0.912897	1.16883	17	21	56	69
ENSSHAG00000014442	CBR4	0.0247846	0.321606	3.07151	3.13533	3.46929	3.3762	175	192	232	222
ENSSHAG00000008192	CBX1	1.06e-06	-0.703277	4.80856	4.83453	4.13312	4.10967	1869	1992	1170	1175
ENSSHAG00000010245	CBX2	2e-08	-4.72514	4.13137	4.13529	-0.241645	-0.621848	761	799	33	25
ENSSHAG00000017913	CBX3	2.86e-08	-0.734636	7.81587	7.82419	7.10207	7.06968	19222	20235	11734	11720
ENSSHAG00000007512	CBX4	5.13e-09	1.70186	4.40797	4.29337	6.05234	6.04251	808	781	2538	2575
ENSSHAG00000009755	CBX5	6.46e-09	-2.43087	5.75984	5.65659	3.2438	3.32848	1446	1409	251	272
ENSSHAG00000015221	CBX7	2.95e-05	-2.41372	1.81991	1.7721	-0.554757	-0.484334	69	70	12	13
ENSSHAG00000010126	CBX8	0.000213865	-0.465149	2.79491	2.72517	2.33859	2.26615	781	778	567	550
ENSSHAG00000010380	CC2D1A	8.94e-09	-1.63405	4.42541	4.403	2.86936	2.7201	2617	2697	883	812
ENSSHAG00000000604	CC2D1B	1.16e-07	-1.77571	3.54608	3.58552	1.65951	1.97225	1072	1153	284	362
ENSSHAG00000005645	CC2D2A	8.77e-08	-1.36167	3.12226	3.08748	1.83811	1.70224	1255	1282	507	470
ENSSHAG00000007504	CCAR1	6.04e-05	-0.382971	5.49824	5.39752	5.11259	5.01886	6834	6669	5235	5010
ENSSHAG00000018601	CCAR2	8.06e-10	-1.57284	7.2094	7.1582	5.58852	5.63641	12778	12907	4155	4388
ENSSHAG00000018862	CCBL1	2.2e-06	-0.995475	4.21122	4.25523	3.30973	3.1795	689	744	368	343
ENSSHAG00000003696	CCBL2	1.03e-05	-2.36105	1.43303	1.092	-0.966163	-0.815697	183	150	29	34
ENSSHAG00000001790	CCDC106	3.13e-09	-3.13538	4.98582	4.9843	1.7349	2.03109	1761	1842	180	227
ENSSHAG00000014437	CCDC108	5.71e-06	5.91003	-3.32193	-3.32193	-2.22215	-1.8145	0	0	23	37
ENSSHAG00000005322	CCDC109B	2.31e-09	-3.9227	5.90228	6.00313	1.98302	2.12474	1682	1888	109	123
ENSSHAG00000012622	CCDC110	4.74e-09	-2.17307	3.62351	3.64214	1.54434	1.45187	1468	1557	339	324
ENSSHAG00000010298	CCDC112	0.0390961	0.257636	3.15654	3.07124	3.51787	3.22282	599	590	772	641
ENSSHAG00000013918	CCDC113	0.0916566	-0.920323	-1.51435	-1.11194	-2.21456	-1.61271	12	18	5	11
ENSSHAG00000010693	CCDC117	1.08e-05	1.15818	3.38217	3.07469	4.41602	4.34351	201	170	414	402
ENSSHAG00000003265	CCDC12	0.8027	-0.0168609	4.00441	4.11551	4.0765	4.01223	1354	1532	1426	1393
ENSSHAG00000014626	CCDC121	4.52e-06	2.02618	0.837759	1.19945	3.03443	2.98181	39	52	185	182
ENSSHAG00000015520	CCDC122	0.0481249	-0.391673	0.28138	0.225239	-0.0157954	-0.19281	110	110	88	78
ENSSHAG00000006359	CCDC124	1.13e-05	-0.633334	6.32977	6.36709	5.63168	5.79898	1648	1770	1017	1166
ENSSHAG00000017082	CCDC125	0.149442	0.299846	-0.690956	-0.851505	-0.469272	-0.559549	69	64	83	79
ENSSHAG00000004680	CCDC126	0.000825234	0.621552	3.72093	3.90219	4.37824	4.48407	162	193	257	283
ENSSHAG00000002340	CCDC13	0.661022	-0.245285	-0.908668	0.0493242	-0.493281	-0.785789	6	15	9	7
ENSSHAG00000011586	CCDC130	0.00222811	0.411603	3.63821	3.76787	4.20343	4.02539	415	475	616	556
ENSSHAG00000011506	CCDC134	1.11e-07	-1.30761	6.58446	6.44195	5.20476	5.2087	1646	1561	632	648
ENSSHAG00000003962	CCDC136	6.12e-05	-0.595247	2.56062	2.58474	1.96617	2.01306	586	624	385	407
ENSSHAG00000012917	CCDC137	0.967963	0.00323748	4.73152	4.67721	4.659	4.75494	685	690	652	712
ENSSHAG00000005545	CCDC138	5.48e-05	-0.991889	2.49152	2.44117	1.35315	1.64172	299	302	133	167
ENSSHAG00000016169	CCDC14	6.09e-05	-0.540715	3.17477	3.1174	2.5349	2.6873	1166	1172	745	847
ENSSHAG00000016947	CCDC142	3.72e-05	-0.615924	3.8555	3.86525	3.31509	3.18654	770	811	528	493
ENSSHAG00000018087	CCDC148	0.45361	0.359902	-2.44469	-2.34115	-2.2775	-2.13504	6	8	8	10
ENSSHAG00000009774	CCDC149	2.72e-07	-4.27897	2.87387	2.67652	-1.28211	-1.07737	378	345	16	20
ENSSHAG00000015675	CCDC15	0.000319463	-0.433934	3.29351	3.30312	2.857	2.88429	665	701	490	510
ENSSHAG00000016389	CCDC150	0.214025	-0.519016	-1.0997	-1.3053	-1.34709	-1.80378	19	17	15	10
ENSSHAG00000006059	CCDC151	0.00266769	1.56198	-2.24997	-2.16067	-0.943773	-1.28786	9	10	33	25
ENSSHAG00000012352	CCDC152	0.229915	-0.517561	-0.632001	-0.471144	-0.750183	-1.23757	15	18	14	9
ENSSHAG00000009800	CCDC154	6.6e-05	2.72469	-2.372	-2.49471	-0.504958	-0.526132	6	6	42	42
ENSSHAG00000003761	CCDC155	1.17e-05	-1.15439	2.48423	2.61146	1.40678	1.43855	286	328	133	139
ENSSHAG00000003372	CCDC157	0.000288679	2.59358	0.0570605	-1.18127	1.80774	2.12694	12	5	43	55
ENSSHAG00000002216	CCDC158	5.33e-08	-2.10144	2.90306	2.82867	0.942874	0.707814	865	859	214	184
ENSSHAG00000004990	CCDC160	1.18e-08	-2.05971	5.28086	5.24581	3.17177	3.25018	1106	1130	255	275
ENSSHAG00000016093	CCDC167	0.00608291	0.472333	2.65796	2.6424	3.15695	3.08371	133	137	188	183
ENSSHAG00000014106	CCDC170	1e-08	4.4913	-0.0410382	0.167217	4.51778	4.35559	55	67	1428	1303
ENSSHAG00000018094	CCDC171	3.86e-06	-1.23029	1.35511	1.26785	0.235528	0.0775398	421	414	185	167
ENSSHAG00000017921	CCDC173	0.329995	0.114229	1.60266	1.43085	1.66812	1.58516	292	270	306	295
ENSSHAG00000017233	CCDC174	2.31e-09	1.67956	3.61392	3.59609	5.28872	5.26528	1008	1042	3241	3257
ENSSHAG00000018550	CCDC176	0.0463972	1.2062	-1.95652	-1.95905	-1.13337	-1.01878	3	3	7	8
ENSSHAG00000001343	CCDC18	9.91e-08	-1.228	3.81989	3.67468	2.52961	2.53411	2289	2165	928	951
ENSSHAG00000007871	CCDC181	0.0150645	0.255216	3.08233	3.08221	3.35109	3.31823	384	401	464	463
ENSSHAG00000004635	CCDC183	0.000444837	-1.4057	1.08306	0.612741	-0.220522	-0.651374	181	134	68	49
ENSSHAG00000014572	CCDC186	4.06e-07	1.02026	3.1301	3.03669	4.14494	4.04681	757	742	1540	1469
ENSSHAG00000002462	CCDC22	4.5e-09	-3.49345	3.67643	3.69309	0.136764	0.450645	1389	1471	110	142
ENSSHAG00000018434	CCDC25	0.0127937	0.282723	4.30412	4.3	4.59651	4.57191	320	333	392	394
ENSSHAG00000007763	CCDC28A	1.94e-08	1.80455	2.02913	2.12455	3.86352	3.85403	307	343	1115	1132
ENSSHAG00000008119	CCDC28B	6.47e-07	-2.12408	4.71529	4.76702	2.38178	2.86939	458	497	90	129
ENSSHAG00000013891	CCDC3	9.3e-11	-4.25314	8.27436	8.27888	3.96409	4.09719	7458	7830	374	419
ENSSHAG00000013937	CCDC30	1.32e-08	-2.07097	3.94309	3.87037	1.82303	1.9016	1166	1160	263	284
ENSSHAG00000012905	CCDC34	4.34e-06	-1.12252	4.90649	5.02826	3.71555	3.98095	666	759	291	358
ENSSHAG00000015747	CCDC36	9.9e-05	-0.719806	2.94531	2.93734	2.31965	2.14614	392	408	253	228
ENSSHAG00000018433	CCDC39	0.00574809	-0.278916	3.57121	3.41505	3.22102	3.2102	964	905	756	766
ENSSHAG00000006697	CCDC40	5.89e-05	3.68753	-2.15083	-2.89923	-0.0199961	-0.0563136	12	3	83	83
ENSSHAG00000015698	CCDC42B	0.0175574	0.254556	3.59209	3.62614	3.87994	3.84644	356	382	436	435
ENSSHAG00000005898	CCDC43	0.0883649	-0.190438	4.05862	4.08848	3.84884	3.92188	312	334	270	290
ENSSHAG00000012652	CCDC47	4.13e-08	0.990677	4.43479	4.48352	5.48354	5.41046	2281	2469	4737	4599
ENSSHAG00000010604	CCDC50	7.57e-10	-2.87987	6.5304	6.56305	3.72443	3.62709	2439	2611	347	331
ENSSHAG00000016319	CCDC51	0.122096	0.123857	4.12654	4.10377	4.27324	4.20368	662	681	734	714
ENSSHAG00000002767	CCDC53	0.000603061	-0.349821	5.39642	5.3874	5.06772	5.01868	946	984	754	744
ENSSHAG00000000811	CCDC57	0.000129316	-1.43416	2.00425	2.17357	0.745673	0.653046	90	106	36	35
ENSSHAG00000013662	CCDC58	1.63e-05	-0.658526	5.16934	5.0811	4.47414	4.46166	866	852	535	541
ENSSHAG00000007040	CCDC59	0.00427955	-0.309562	4.64906	4.65742	4.28402	4.40246	612	645	476	528
ENSSHAG00000018251	CCDC6	4.98e-06	0.604619	4.94998	4.95179	5.52698	5.57954	1033	1083	1546	1638
ENSSHAG00000016921	CCDC61	8.28e-07	-1.21872	3.86729	3.85484	2.65931	2.65116	553	573	237	241
ENSSHAG00000012238	CCDC62	0.000864495	-2.41548	-2.11699	-1.9167	-3.0339	-3.03834	16	21	3	3
ENSSHAG00000018385	CCDC64	3.33e-08	8.35892	-2.71645	-2.42148	4.62911	4.66826	3	6	1518	1593
ENSSHAG00000017457	CCDC64B	5.23e-08	-3.04387	2.90035	2.86031	0.083041	-0.147536	514	523	67	57
ENSSHAG00000004004	CCDC65	5.74e-09	-1.96332	3.3791	3.36894	1.47825	1.41901	1517	1576	396	388
ENSSHAG00000009011	CCDC66	0.183147	-0.107976	4.24685	4.08656	4.13484	3.98244	2041	1911	1891	1737
ENSSHAG00000007373	CCDC67	0.0155793	-1.45473	-1.73828	-1.74103	-2.86177	-2.24609	19	20	4	11
ENSSHAG00000016955	CCDC68	8.24e-09	-2.62038	4.86605	4.81214	2.35096	2.13214	1225	1235	211	185
ENSSHAG00000002492	CCDC69	3.03e-06	3.80536	-2.17771	-2.34708	0.636648	0.904897	11	9	129	160
ENSSHAG00000016543	CCDC7	0.946894	-0.0140412	1.60438	1.29029	1.63547	1.22129	134	111	137	104
ENSSHAG00000015485	CCDC71	0.0356061	0.201479	3.82591	3.77834	3.97437	4.03051	465	471	516	549
ENSSHAG00000016022	CCDC77	2.09e-06	-2.06876	1.65629	1.44367	-0.21034	-0.543598	361	325	91	71
ENSSHAG00000005040	CCDC80	3.12e-05	4.7311	-3.32193	-3.32193	-1.76107	-2.20316	0	0	16	10
ENSSHAG00000012907	CCDC81	0.00459674	-1.56912	-1.69721	-1.90926	-2.74286	-2.50395	27	22	6	10
ENSSHAG00000009353	CCDC82	0.00186256	-0.468967	2.78301	2.76909	2.36969	2.26012	310	321	232	219
ENSSHAG00000010577	CCDC84	1.19e-06	1.51767	2.38573	2.06831	3.67672	3.77659	226	189	559	612
ENSSHAG00000009530	CCDC85A	3.7e-05	1.75006	-1.36239	-1.14517	0.202598	0.310087	29	37	105	116
ENSSHAG00000009092	CCDC86	3.76e-09	-2.8429	5.23184	5.20906	2.33801	2.45431	1245	1283	165	183
ENSSHAG00000008723	CCDC87	0.0223688	0.705064	-0.796697	-0.753228	-0.222717	-0.0906667	27	29	43	48
ENSSHAG00000000522	CCDC88A	3.41e-05	0.486666	4.4413	4.40946	4.99502	4.82558	3186	3261	4690	4259
ENSSHAG00000002138	CCDC88B	0.00800334	2.1346	-3.07421	-3.23479	-2.76053	-2.62282	3	1	8	11
ENSSHAG00000001413	CCDC90B	0.38453	-0.0583231	5.10467	5.08626	5.04847	5.02661	974	1006	938	943
ENSSHAG00000018688	CCDC93	1.09e-05	0.467172	4.92934	4.8997	5.40355	5.35687	1884	1932	2624	2595
ENSSHAG00000010428	CCDC94	8.07e-07	1.06654	4.24474	4.40341	5.33683	5.44189	543	635	1162	1277
ENSSHAG00000007482	CCDC96	4.99e-07	1.2341	4.14264	3.87713	5.18551	5.28866	872	759	1805	1981
ENSSHAG00000001130	CCHCR1	6.88e-07	-0.908082	4.17581	4.11104	3.28962	3.19333	1472	1472	794	758
ENSSHAG00000007165	CCIN	0.000581671	3.70806	-3.32193	-2.82449	-1.33253	-1.5543	0	2	15	13
ENSSHAG00000014658	CCK	0.00870159	2.48204	-2.70207	-2.97983	-1.94891	-0.931604	2	1	6	17
ENSSHAG00000004027	CCKBR	0.000158152	-2.30533	0.210987	-0.0638007	-1.90059	-1.72906	51	43	8	10
ENSSHAG00000017335	CCL27	0.00284944	3.41568	-1.24699	-3.32193	0.133955	0.912636	3	0	10	18
ENSSHAG00000010440	CCL28	0.00351883	-2.0649	0.393854	0.39003	-1.39505	-1.81782	12	12	3	2
ENSSHAG00000007233	CCM2	4.23e-05	-0.638285	4.29729	4.45171	3.78002	3.70154	842	982	588	569
ENSSHAG00000012041	CCM2L	0.00109139	-2.45819	-1.97395	-2.15062	-3.10342	-3.01027	17	15	2	3
ENSSHAG00000003884	CCNA1	0.691889	0.107979	0.466594	0.00144965	0.520101	0.133126	65	48	68	52
ENSSHAG00000001634	CCNA2	9.12e-07	-0.912183	7.55628	7.40988	6.48154	6.65935	6029	5701	2865	3311
ENSSHAG00000007685	CCNB1	0.993695	-0.000508107	7.16537	7.00096	7.04471	7.11927	6349	5928	5847	6290
ENSSHAG00000012529	CCNB1IP1	0.0298331	-1.71578	-1.15417	-1.15739	-1.63591	-2.87479	9	9	5	1
ENSSHAG00000014698	CCNB2	3.58e-06	-0.633012	5.95738	5.88446	5.2458	5.33109	2223	2212	1358	1472
ENSSHAG00000011278	CCNB3	9.18e-07	-0.943342	5.66731	5.59168	4.58727	4.78788	2338	2322	1105	1298
ENSSHAG00000013087	CCNC	1.53e-08	1.18037	4.81841	4.80883	6.02557	5.95702	1694	1761	3925	3823
ENSSHAG00000003096	CCND1	2.32e-08	-2.1638	5.35375	5.39138	3.10368	3.33027	1016	1092	212	254
ENSSHAG00000009448	CCND2	2.7e-08	-2.18666	6.17826	6.29104	4.11255	3.99382	898	1016	214	201
ENSSHAG00000004385	CCND3	1.05e-07	-1.73109	4.06896	4.19759	2.46413	2.37719	772	883	251	241
ENSSHAG00000011610	CCNDBP1	5.43e-07	1.07565	4.12885	4.24794	5.31345	5.21072	548	624	1252	1191
ENSSHAG00000016239	CCNE1	5.38e-08	-3.00355	2.99511	2.9888	-0.118222	0.315723	685	714	72	102
ENSSHAG00000017844	CCNE2	4.29e-07	0.831431	4.05717	4.02087	4.8843	4.84951	1011	1032	1801	1796
ENSSHAG00000008660	CCNF	0.00012946	-0.592018	4.42229	4.3022	3.64282	3.90039	1460	1405	849	1038
ENSSHAG00000007465	CCNG1	4.6e-09	1.36427	7.85038	7.91074	9.30147	9.18868	6053	6606	16577	15660
ENSSHAG00000003541	CCNG2	5.78e-08	0.908634	5.29648	5.26832	6.1496	6.22854	2905	2981	5261	5677
ENSSHAG00000016764	CCNH	4.82e-08	1.1652	4.63337	4.69647	5.87253	5.78357	1138	1245	2697	2590
ENSSHAG00000005656	CCNI	0.000420072	-0.227406	7.92832	7.96505	7.74653	7.69284	8404	9023	7419	7302
ENSSHAG00000008374	CCNJ	0.000812629	0.439079	3.92912	3.90084	4.47761	4.22839	1023	1050	1501	1289
ENSSHAG00000009091	CCNJL	0.155136	-0.216706	0.775239	0.894784	0.635672	0.621774	146	167	132	134
ENSSHAG00000018819	CCNL1	4.07e-10	2.43318	5.13213	4.96289	7.46671	7.48555	1833	1705	9280	9605
ENSSHAG00000008053	CCNL2	0.717321	-0.0227777	6.78509	6.67947	6.7816	6.6369	5675	5520	5670	5239
ENSSHAG00000006801	CCNT1	1.76e-08	1.17555	3.91899	3.92741	5.09594	5.09097	1216	1280	2764	2814
ENSSHAG00000015774	CCNT2	0.00119832	-0.28984	4.76321	4.66187	4.44054	4.40597	1634	1594	1307	1304
ENSSHAG00000016410	CCNY	2.07e-07	-1.06369	3.36889	3.38356	2.36338	2.29019	1293	1368	639	620
ENSSHAG00000013219	CCNYL1	0.00182104	0.309735	4.42855	4.51447	4.81607	4.74497	760	844	997	969
ENSSHAG00000018377	CCP110	5.1e-07	-0.741833	4.73784	4.75947	4.06908	3.95186	3961	4208	2490	2344
ENSSHAG00000010560	CCPG1	3.04e-07	-0.909665	4.42778	4.43564	3.54423	3.51189	1532	1612	828	827
ENSSHAG00000000227	CCR1	6.68e-05	-3.80978	0.226636	0.678542	-2.43504	-2.68361	34	50	3	2
ENSSHAG00000010626	CCR7	5.28e-06	6.27474	-3.32193	-3.32193	-1.49537	-0.936515	0	0	29	49
ENSSHAG00000011525	CCRL2	1.47e-06	6.00587	-2.88915	-2.89023	1.73451	1.59018	1	1	99	91
ENSSHAG00000013606	CCSAP	2.48e-07	-1.5544	2.8803	2.81253	1.37136	1.28634	610	609	209	201
ENSSHAG00000015607	CCSER2	1.25e-05	0.501289	4.77895	4.844	5.36842	5.25553	2645	2897	3991	3769
ENSSHAG00000005384	CCT2	1.99e-08	-0.808648	7.72885	7.74255	6.94611	6.90907	16055	16964	9343	9302
ENSSHAG00000014346	CCT3	0.0691477	-0.0698234	7.98939	7.98831	7.9049	7.93315	19108	19984	18047	18800
ENSSHAG00000008579	CCT4	0.011686	0.117039	7.85437	7.83567	7.99104	7.93302	15526	16041	17095	16774
ENSSHAG00000001350	CCT5	0.0051159	-0.15649	6.98791	7.03234	6.87263	6.83529	6053	6533	5596	5570
ENSSHAG00000006710	CCT6B	0.0181202	-0.31409	1.32212	1.41313	1.12252	1.011	286	320	248	234
ENSSHAG00000004777	CCT7	6.69e-08	-0.681827	7.02098	7.02024	6.32713	6.35161	12698	13283	7858	8164
ENSSHAG00000018141	CD101	0.108417	0.476172	-1.43565	-1.51874	-1.19039	-1.02732	29	28	36	43
ENSSHAG00000008788	CD109	0.00101979	-0.371491	3.37429	3.39786	3.08152	2.95644	765	814	624	584
ENSSHAG00000016390	CD14	0.00179913	0.482982	3.82708	3.66848	4.35669	4.1007	470	441	681	582
ENSSHAG00000007560	CD164	2.66e-10	1.89852	6.64658	6.66729	8.59793	8.51138	9282	9856	35978	34611
ENSSHAG00000012438	CD19	3.65e-05	-0.732418	3.33328	3.26921	2.621	2.5354	494	494	300	288
ENSSHAG00000000091	CD200	1.08e-09	-2.89335	4.39633	4.49545	1.5924	1.59418	2452	2750	342	349
ENSSHAG00000006551	CD22	0.000123417	-2.32522	-0.392522	-0.638492	-2.439	-1.95225	78	67	10	19
ENSSHAG00000018712	CD247	0.0042141	2.42452	-2.53376	-1.35875	-0.0568012	0.320987	1	5	13	17
ENSSHAG00000014740	CD27	8.47e-05	3.24503	-2.12643	-2.12876	0.318166	0.818908	4	5	38	56
ENSSHAG00000011193	CD276	2.2e-08	-2.05994	4.31633	4.35945	2.17986	2.41726	1214	1310	272	328
ENSSHAG00000002115	CD2AP	8.49e-10	1.86663	3.81108	3.75101	5.65654	5.6234	1450	1456	5247	5238
ENSSHAG00000006220	CD2BP2	6.41e-09	-1.28342	7.19636	7.24785	5.95193	5.92868	4375	4745	1847	1857
ENSSHAG00000008377	CD320	0.889039	0.0197796	2.85791	2.86403	2.92385	2.84035	149	156	156	150
ENSSHAG00000005117	CD34	0.000833303	-1.66323	-1.32639	-1.48338	-2.45784	-2.41623	40	36	11	12
ENSSHAG00000015840	CD4	0.53712	-0.308941	-2.46999	-2.21988	-2.57232	-2.42575	7	11	6	8
ENSSHAG00000007420	CD40	0.01018	1.87302	-2.12571	-2.42783	-0.712845	-1.24344	3	2	13	8
ENSSHAG00000012318	CD47	2.11e-05	-0.60312	5.40018	5.52805	4.85354	4.87346	1135	1298	777	805
ENSSHAG00000010764	CD5	0.000463885	3.70581	-3.13369	-2.96811	-1.6253	-0.887167	1	2	17	35
ENSSHAG00000010561	CD53	0.0230314	-1.30435	-1.34141	-1.75701	-2.32367	-2.4602	16	11	5	5
ENSSHAG00000018654	CD55	1.62e-06	-4.71054	1.23885	1.3729	-2.62849	-2.27814	133	153	4	6
ENSSHAG00000017292	CD58	1.41e-07	-0.968115	5.04899	5.04956	4.13511	4.03682	2285	2393	1211	1155
ENSSHAG00000009410	CD63	2.7e-06	0.410304	9.57978	9.63104	10.0381	9.99377	16842	18265	23174	22957
ENSSHAG00000015749	CD68	1.17e-06	2.19422	1.67414	1.21279	3.5464	3.6572	88	66	329	363
ENSSHAG00000014840	CD72	0.000143716	4.06849	-3.32193	-2.88625	-1.03191	-0.667601	0	1	12	16
ENSSHAG00000002973	CD81	0.0211245	0.218487	5.27917	5.41867	5.51542	5.61904	733	845	865	950
ENSSHAG00000014945	CD83	3.28e-05	4.80717	-2.93302	-3.32193	-0.356719	-0.42734	1	0	24	23
ENSSHAG00000013749	CD9	2.09e-10	-3.02667	8.72763	8.81395	5.69081	5.80124	8620	9578	1050	1158
ENSSHAG00000010950	CD99	6.61e-08	-0.937596	5.54641	5.52659	4.6527	4.55088	4634	4784	2493	2373
ENSSHAG00000009406	CDADC1	0.940794	0.00699127	2.95195	2.99944	3.06114	2.90486	493	533	533	488
ENSSHAG00000007655	CDAN1	5.8e-07	-1.1031	3.11346	3.06081	1.90207	2.10134	1372	1384	584	688
ENSSHAG00000009806	CDC123	1.33e-06	-0.978877	4.93081	5.05068	4.02864	4.00408	902	1026	482	484
ENSSHAG00000004023	CDC14A	6.98e-06	0.705718	2.55728	2.53846	3.24635	3.24181	516	533	839	854
ENSSHAG00000009715	CDC14B	1.41e-07	-2.85709	3.34036	3.23282	0.653294	0.363283	444	430	65	54
ENSSHAG00000010088	CDC16	0.959646	0.00305923	4.48704	4.45363	4.46073	4.4862	1377	1408	1354	1407
ENSSHAG00000001965	CDC20	4.53e-05	-0.936891	7.00515	6.93633	5.78755	6.27898	5651	5638	2431	3493
ENSSHAG00000009772	CDC20B	0.000100853	2.7632	-2.13769	-1.72258	0.153728	0.432271	5	9	43	54
ENSSHAG00000010848	CDC23	0.115206	0.125322	4.27405	4.24388	4.30784	4.45696	1010	1035	1036	1174
ENSSHAG00000004204	CDC25A	3.65e-08	-2.26219	4.5799	4.49608	2.1544	2.43443	1010	997	185	230
ENSSHAG00000013956	CDC25B	1.37e-06	-1.04966	5.49219	5.46805	4.2737	4.59262	5188	5340	2226	2839
ENSSHAG00000011519	CDC25C	4.07e-07	1.03471	2.82516	2.71429	3.82432	3.76266	650	629	1310	1282
ENSSHAG00000017672	CDC26	0.00283316	0.365474	5.78895	5.9417	6.18947	6.27174	418	486	553	598
ENSSHAG00000017565	CDC27	1.7e-07	-1.39171	3.93228	3.98964	2.48545	2.67891	1098	1196	399	467
ENSSHAG00000010655	CDC34	3e-09	1.40093	5.99248	6.08626	7.44536	7.43356	2720	3038	7465	7563
ENSSHAG00000007479	CDC37	0.000279968	0.244771	5.71701	5.71979	5.99449	5.93146	6444	6757	7824	7650
ENSSHAG00000013393	CDC37L1	0.424972	-0.0621864	4.26307	4.3156	4.25985	4.19754	664	721	663	649
ENSSHAG00000010955	CDC40	7.42e-07	0.767552	4.0751	4.06853	4.7944	4.87781	1251	1303	2067	2237
ENSSHAG00000016413	CDC42	0.602273	-0.029886	7.08141	7.12004	7.13297	7.00943	3372	3625	3500	3282
ENSSHAG00000010887	CDC42BPA	2.31e-06	0.642303	4.43264	4.43446	5.14054	5.00724	2576	2699	4221	3930
ENSSHAG00000006579	CDC42BPB	0.181486	0.0699248	4.70448	4.74586	4.83903	4.75151	4253	4581	4677	4495
ENSSHAG00000006211	CDC42BPG	0.000984739	1.53163	-0.186732	-0.751346	0.780452	1.09216	23	16	49	63
ENSSHAG00000016394	CDC42EP1	1.59e-09	-4.05492	5.36381	5.42957	1.31277	1.47277	1761	1930	102	117
ENSSHAG00000002772	CDC42EP2	5.54e-06	-4.27297	2.02565	2.00165	-1.78884	-2.06105	76	78	4	3
ENSSHAG00000006616	CDC42EP3	0.735352	0.0542584	2.6362	2.63212	2.82455	2.55104	138	144	158	133
ENSSHAG00000015557	CDC42EP4	2.31e-08	1.79221	3.88787	3.93612	5.77241	5.62586	460	497	1708	1576
ENSSHAG00000013426	CDC42SE1	6.82e-09	-2.18427	7.70241	7.80363	5.54608	5.5911	1466	1646	329	347
ENSSHAG00000002613	CDC42SE2	0.000100603	-1.07796	4.83517	4.85826	3.87473	3.67396	168	178	86	76
ENSSHAG00000010439	CDC45	3.18e-07	-1.37912	3.86286	3.89239	2.39524	2.62748	945	1009	338	407
ENSSHAG00000017642	CDC5L	4.46e-08	0.876785	5.3158	5.27016	6.17555	6.16026	2819	2859	5130	5185
ENSSHAG00000012801	CDC6	2.64e-06	-0.893741	3.19717	3.19479	2.2394	2.38731	891	931	455	516
ENSSHAG00000014369	CDC7	4.73e-09	-1.78461	5.46009	5.38204	3.6278	3.65935	2434	2413	680	711
ENSSHAG00000013464	CDC73	4e-09	1.3487	4.66447	4.60082	5.99741	5.95803	2292	2294	5795	5760
ENSSHAG00000014469	CDCA2	4.02e-08	-0.909881	6.89819	6.8156	5.91942	5.97591	10714	10589	5440	5779
ENSSHAG00000003161	CDCA4	0.074419	0.121914	4.63172	4.61999	4.7846	4.70906	1215	1261	1354	1312
ENSSHAG00000002192	CDCA5	2.48e-06	-1.50214	4.90683	5.00358	3.23506	3.6819	677	757	211	295
ENSSHAG00000010185	CDCA7	3.11e-10	-5.6622	5.68817	5.65621	0.146586	0.12413	4300	4401	84	85
ENSSHAG00000014132	CDCA7L	1.28e-09	-2.99517	4.5791	4.64366	1.65644	1.65361	1855	2031	238	243
ENSSHAG00000009249	CDH11	2.61e-05	-0.554645	2.83968	2.83818	2.34789	2.23965	1175	1228	832	787
ENSSHAG00000008933	CDH13	3.46e-07	-1.09345	5.91665	5.96227	4.97321	4.72521	4044	4369	2103	1808
ENSSHAG00000014046	CDH15	5.07e-05	4.42715	-2.77152	-3.1148	-0.535802	-0.153957	3	1	41	56
ENSSHAG00000002695	CDH16	0.0074941	2.88875	-3.32193	-2.80746	-2.32176	-2.27046	0	4	10	11
ENSSHAG00000007404	CDH18	0.0105996	-0.471831	1.34393	1.3469	1.06449	0.731158	213	223	174	139
ENSSHAG00000005425	CDH19	8.41e-09	-2.06802	4.09269	4.18072	2.21428	1.9766	2836	3155	760	656
ENSSHAG00000006524	CDH2	2.82e-07	1.14415	4.70614	4.7755	5.9916	5.77434	2180	2395	5335	4686
ENSSHAG00000010713	CDH20	3.21e-06	-3.5436	0.754707	0.671111	-2.21649	-2.06875	112	110	8	10
ENSSHAG00000008052	CDH22	0.00773365	-2.25616	-2.02316	-1.71862	-2.52152	-3.1565	11	16	5	1
ENSSHAG00000013627	CDH24	3.31e-05	0.989003	1.10369	1.09974	1.99615	2.12086	141	147	268	299
ENSSHAG00000010381	CDH3	1.01e-05	-3.45587	0.144605	0.107097	-2.66476	-2.09106	126	128	7	17
ENSSHAG00000016271	CDH4	0.000140817	0.950029	1.83318	1.97623	3.00238	2.67667	174	202	399	324
ENSSHAG00000014478	CDH6	2.73e-06	-0.625483	4.46339	4.50875	3.87706	3.85146	1830	1977	1218	1222
ENSSHAG00000009830	CDH7	9.49e-08	-1.4762	3.53628	3.42214	2.05621	1.98981	1125	1088	398	388
ENSSHAG00000017154	CDH8	0.000754353	1.67161	-1.78158	-2.04253	-0.437993	-0.876503	21	17	72	51
ENSSHAG00000006389	CDHR2	6.77e-05	3.16152	-2.97371	-2.8752	-1.188	-1.28475	3	5	40	37
ENSSHAG00000003935	CDHR5	0.000102486	2.74624	-2.26077	-2.15954	-0.376843	0.0783685	7	9	46	67
ENSSHAG00000001533	CDIP1	1.64e-07	0.882151	5.24723	5.32886	6.16525	6.17391	1410	1562	2671	2745
ENSSHAG00000009864	CDIPT	0.0308233	0.118677	7.73953	7.71043	7.83212	7.85424	2802	2874	2993	3104
ENSSHAG00000017093	CDK1	3.68e-08	-1.3964	7.27077	7.24118	5.74911	5.97086	4153	4259	1447	1724
ENSSHAG00000005046	CDK10	6.6e-06	-1.26366	3.77493	3.6882	2.31161	2.64514	457	451	164	212
ENSSHAG00000015702	CDK12	4.24e-09	1.3602	3.26896	3.21148	4.56874	4.61303	2067	2078	5128	5402
ENSSHAG00000012296	CDK13	1.08e-07	-0.79637	5.43997	5.41722	4.65015	4.61848	4156	4282	2404	2402
ENSSHAG00000017835	CDK14	0.0309323	-0.923296	-0.572895	-0.576418	-1.54708	-1.16388	23	25	10	15
ENSSHAG00000007378	CDK16	0.0121018	-0.237218	4.19023	4.05747	3.91191	3.86294	910	868	750	741
ENSSHAG00000014275	CDK17	3.77e-10	-1.82003	7.56602	7.54733	5.73716	5.7392	8944	9240	2518	2576
ENSSHAG00000015204	CDK18	1e-06	-2.04925	3.20813	2.99581	1.00967	1.19599	393	355	82	96
ENSSHAG00000002539	CDK19	0.669865	-0.0310119	4.04692	4.0179	3.99112	4.01113	745	764	718	743
ENSSHAG00000007936	CDK2	2.86e-05	-0.554669	5.18567	5.19596	4.60655	4.66882	956	1007	640	682
ENSSHAG00000000995	CDK20	0.00749021	-0.531905	3.15776	3.07502	2.3889	2.78023	219	216	128	172
ENSSHAG00000015009	CDK2AP1	2.5e-10	-4.43893	8.89131	8.8317	4.42386	4.42637	4222	4240	190	195
ENSSHAG00000001214	CDK2AP2	5.62e-06	-0.997624	6.2127	6.23417	5.08303	5.37055	835	887	381	476
ENSSHAG00000009373	CDK4	2.7e-10	-2.09334	7.89098	7.93562	5.82015	5.82321	8419	9088	2004	2052
ENSSHAG00000009709	CDK5	1.59e-09	-2.18536	6.53148	6.59951	4.37509	4.39405	2498	2741	559	579
ENSSHAG00000018443	CDK5R1	0.0177563	0.727459	0.17384	0.170068	0.85356	0.882662	28	29	46	48
ENSSHAG00000004269	CDK5RAP1	0.130359	-0.115512	3.25674	3.38773	3.24838	3.1702	1207	1384	1201	1162
ENSSHAG00000016253	CDK5RAP2	2.62e-08	-1.08714	5.2174	5.11302	4.09534	4.06897	6288	6120	2884	2892
ENSSHAG00000006548	CDK5RAP3	1.44e-09	-1.50126	5.92429	5.92201	4.42581	4.4258	5792	6052	2047	2091
ENSSHAG00000003381	CDK6	3.44e-06	-1.77977	3.68979	3.61313	2.07761	1.70481	281	279	91	71
ENSSHAG00000008376	CDK7	0.723917	-0.0222125	4.30423	4.35998	4.30161	4.31855	1204	1311	1204	1245
ENSSHAG00000012149	CDK8	2.41e-06	0.66337	5.29332	5.28716	6.00811	5.89736	1519	1583	2499	2364
ENSSHAG00000013159	CDKAL1	1.99e-05	-0.681462	4.12611	4.12479	3.55008	3.34927	1096	1145	734	651
ENSSHAG00000006280	CDKL2	0.000440761	-0.78368	1.01505	1.05208	0.347906	0.244873	176	190	108	102
ENSSHAG00000016286	CDKL3	0.000105349	2.19213	-1.80532	-1.44196	0.287228	0.134914	10	14	58	53
ENSSHAG00000006474	CDKL5	7.12e-05	-0.612001	3.30902	3.25773	2.78778	2.57243	953	963	662	581
ENSSHAG00000011573	CDKN1A	2.69e-10	3.59624	4.98265	5.05962	8.55961	8.67294	461	509	5521	6101
ENSSHAG00000011524	CDKN1B	0.458571	-0.0532153	3.51503	3.48393	3.50632	3.38775	1086	1112	1081	1016
ENSSHAG00000013134	CDKN2AIP	8.41e-09	1.0906	5.73316	5.74611	6.81672	6.84122	2777	2932	5899	6129
ENSSHAG00000016132	CDKN2AIPNL	0.0109223	-1.18765	0.75905	0.868596	-0.0305362	-0.564719	25	28	14	9
ENSSHAG00000010747	CDKN2C	1.13e-07	-2.21035	5.87484	5.63116	3.44877	3.64962	1234	1091	228	268
ENSSHAG00000005312	CDKN2D	8.28e-05	-0.806358	3.96106	3.86781	2.92856	3.2924	762	747	371	489
ENSSHAG00000008977	CDKN3	0.000312146	0.35513	6.58736	6.42151	6.87329	6.84311	2537	2367	3099	3100
ENSSHAG00000018400	CDNF	0.0671894	0.719082	-1.71551	-1.56536	-1.21167	-0.92853	13	16	21	27
ENSSHAG00000004721	CDO1	0.000765635	1.36136	0.916351	0.406289	1.84744	2.11413	34	25	67	83
ENSSHAG00000004504	CDON	1.31e-06	0.858402	2.48341	2.48887	3.37652	3.29089	634	666	1189	1144
ENSSHAG00000008110	CDR2	0.000124003	0.339653	5.30779	5.29088	5.62211	5.65385	1693	1751	2109	2203
ENSSHAG00000018740	CDR2L	9.71e-09	1.16049	5.80288	5.87731	6.99631	7.00336	2326	2563	5332	5473
ENSSHAG00000015378	CDS1	0.00154528	-0.557395	2.71889	2.62441	2.16999	2.08248	243	238	165	158
ENSSHAG00000011176	CDS2	0.541785	0.0421847	5.15883	5.25268	5.3068	5.19217	1441	1610	1599	1508
ENSSHAG00000010240	CDSN	1.82e-09	-1.51321	9.14814	9.23266	7.73263	7.62347	33181	36823	12453	11794
ENSSHAG00000000481	CDT1	1.53e-09	-2.10211	6.51741	6.5091	4.31213	4.51827	7761	8077	1679	1980
ENSSHAG00000012080	CDV3	1.79e-09	1.82644	6.60922	6.65222	8.41338	8.50038	1254	1352	4388	4761
ENSSHAG00000001364	CDYL2	0.000436354	0.549385	2.76949	2.55955	3.19715	3.2133	348	315	471	487
ENSSHAG00000002845	CEACAM16	0.000169807	3.38224	-2.96021	-2.96113	-1.11465	-0.924696	1	1	14	16
ENSSHAG00000002333	CEACAM19	8.31e-09	-2.58898	3.24601	3.29575	0.644145	0.85616	1196	1296	187	223
ENSSHAG00000014918	CEBPA	3.58e-05	3.50105	-2.30955	-2.08778	0.591087	0.819378	3	5	44	54
ENSSHAG00000013989	CEBPE	3.68e-07	-3.02496	1.81203	1.75307	-0.979307	-0.999108	250	251	30	30
ENSSHAG00000014577	CEBPG	2.32e-09	2.41448	4.6635	4.62698	7.08448	7.02835	336	342	1806	1774
ENSSHAG00000010396	CEBPZ	1.08e-07	-0.850871	5.12499	5.08821	4.2973	4.22066	4382	4470	2467	2389
ENSSHAG00000001613	CEBPZOS	1.16e-05	-1.57041	2.76653	2.7207	1.50996	0.919239	406	412	167	111
ENSSHAG00000003928	CECR1	0.000177795	-2.89089	-1.46688	-1.6732	-2.83356	-3.06129	35	30	5	3
ENSSHAG00000007850	CECR2	1.45e-05	2.09196	-1.31017	-1.27056	0.42489	0.626151	27	29	110	130
ENSSHAG00000003074	CECR5	0.186014	-0.0757053	4.95833	5.04547	4.91465	4.93885	2349	2612	2282	2371
ENSSHAG00000007405	CEL	1.03e-07	5.61927	-2.32652	-1.80705	2.8218	2.92268	9	17	601	659
ENSSHAG00000017438	CELF1	0.174977	0.0861774	4.84359	4.91483	5.01096	4.92056	1747	1922	1966	1886
ENSSHAG00000015744	CELF3	0.193506	-0.254824	0.645402	0.552417	0.165095	0.560002	134	130	93	128
ENSSHAG00000005602	CELSR1	0.00133792	2.42152	-3.19097	-3.07157	-2.57032	-2.4191	2	4	15	20
ENSSHAG00000017906	CELSR2	1.51e-08	-2.50745	1.79813	1.80188	-0.538435	-0.518558	768	806	134	139
ENSSHAG00000012387	CELSR3	0.000937861	0.516714	0.813086	0.659338	1.11864	1.32882	439	410	550	654
ENSSHAG00000009812	CEMIP	0.00311587	1.63522	-2.93961	-2.88578	-2.36456	-2.2269	6	8	20	25
ENSSHAG00000010305	CENPA	1.97e-06	-1.27919	5.82692	5.61034	4.27734	4.60252	2524	2273	861	1103
ENSSHAG00000014255	CENPB	1.25e-08	-2.21208	5.95465	5.84521	3.65861	3.72874	1243	1206	252	270
ENSSHAG00000009376	CENPC	2.97e-07	-0.950218	4.98685	4.93699	3.94083	4.08997	2663	2693	1287	1459
ENSSHAG00000003188	CENPE	5.6e-08	-1.25567	4.53309	4.35707	3.16169	3.23351	6755	6254	2597	2789
ENSSHAG00000017822	CENPF	7.99e-09	-1.66099	4.8437	4.6874	3.0617	3.1684	8341	7830	2408	2651
ENSSHAG00000007822	CENPH	0.000480336	-0.429562	3.29193	3.22617	2.88688	2.78094	733	733	553	524
ENSSHAG00000014223	CENPI	4.19e-08	-1.52136	4.49173	4.42208	2.8763	3.01635	1486	1481	481	542
ENSSHAG00000007249	CENPJ	0.0012715	-0.295304	3.80279	3.68231	3.45786	3.43829	1670	1607	1315	1325
ENSSHAG00000011603	CENPK	1.44e-07	-2.50366	3.49146	3.62467	1.05147	1.15449	424	487	75	83
ENSSHAG00000005728	CENPL	0.09341	-0.160231	3.96693	3.92364	3.82457	3.74796	476	483	431	418
ENSSHAG00000012288	CENPM	3.38e-07	-1.00718	6.37115	6.33813	5.29895	5.39528	1347	1377	641	700
ENSSHAG00000002111	CENPN	8.04e-07	-0.913924	5.40748	5.36647	4.42197	4.52759	1268	1289	640	703
ENSSHAG00000005861	CENPO	0.000159887	0.507788	4.02736	4.02324	4.48876	4.57296	459	478	633	686
ENSSHAG00000000309	CENPP	0.00467621	-1.39756	3.24868	2.80115	1.03136	2.24515	92	70	19	46
ENSSHAG00000003275	CENPQ	0.000255534	0.329996	4.62979	4.59562	4.95537	4.92688	1342	1372	1686	1689
ENSSHAG00000005061	CENPT	1.89e-07	-1.65508	4.54579	4.34049	2.82917	2.77009	1120	1016	338	331
ENSSHAG00000008598	CENPU	2.63e-05	0.676559	2.82354	2.83451	3.54393	3.45385	402	424	667	640
ENSSHAG00000012868	CENPV	6.85e-10	-2.85707	7.58003	7.52379	4.61079	4.78427	3704	3729	472	544
ENSSHAG00000017503	CENPW	5.05e-08	-1.82818	4.74338	4.676	2.77164	3.01443	1216	1215	307	372
ENSSHAG00000007949	CEP104	2.69e-09	-1.65277	5.48272	5.46137	3.87512	3.77676	4135	4264	1353	1290
ENSSHAG00000006623	CEP120	2.57e-07	1.08207	3.11029	3.05029	4.09431	4.21172	778	781	1550	1719
ENSSHAG00000008521	CEP126	4.36e-05	-1.23397	0.954499	1.11309	-0.180304	-0.0304417	179	210	76	87
ENSSHAG00000016121	CEP131	1.41e-07	-1.13761	4.13927	4.05339	3.03047	2.90694	2045	2015	943	883
ENSSHAG00000008361	CEP135	2.58e-05	-0.876054	2.19247	2.02748	1.29808	1.22467	485	452	256	248
ENSSHAG00000015100	CEP152	6.95e-07	-1.26414	2.33599	2.22106	1.00219	1.10034	736	710	284	311
ENSSHAG00000000828	CEP162	0.00633223	-0.262497	2.72578	2.61022	2.35568	2.46087	1104	1065	852	937
ENSSHAG00000010066	CEP164	1.75e-06	-0.906172	3.49401	3.34784	2.55971	2.49099	1412	1334	734	714
ENSSHAG00000014838	CEP170	1.06e-07	-0.86053	5.84427	5.84822	5.05727	4.91856	11580	12154	6713	6227
ENSSHAG00000006663	CEP170B	5.8e-07	0.754782	3.31789	3.24457	4.02627	4.0335	1378	1370	2263	2324
ENSSHAG00000011006	CEP19	0.00013973	-0.874885	4.41571	4.33978	3.666	3.3506	307	304	182	149
ENSSHAG00000011770	CEP192	0.00138664	-0.236143	3.71315	3.66945	3.43189	3.48129	2429	2466	1999	2113
ENSSHAG00000018543	CEP250	3.37e-10	-2.61769	4.31791	4.28105	1.73838	1.69796	4265	4351	697	691
ENSSHAG00000006706	CEP295	8.91e-07	-0.707799	3.87869	3.83136	3.19882	3.10729	2913	2950	1814	1738
ENSSHAG00000008198	CEP350	3.95e-08	0.900756	4.16652	4.18702	5.11875	5.02969	5249	5573	10198	9792
ENSSHAG00000007331	CEP41	1.05e-05	-1.69297	2.38068	2.55701	0.916974	0.720632	173	205	61	54
ENSSHAG00000010919	CEP44	0.80654	0.0179889	4.68503	4.54352	4.69076	4.57302	1723	1634	1732	1630
ENSSHAG00000017092	CEP55	2.51e-08	-1.47404	5.82027	5.69618	4.26157	4.31459	2407	2311	815	864
ENSSHAG00000013049	CEP57	3.81e-08	0.983822	5.28654	5.31224	6.25834	6.30451	1837	1957	3613	3811
ENSSHAG00000005029	CEP57L1	0.00219056	0.295232	4.57566	4.44168	4.78551	4.81701	1001	955	1161	1212
ENSSHAG00000006967	CEP63	0.0615021	-0.13397	3.98714	3.98171	3.8908	3.81293	1165	1215	1091	1055
ENSSHAG00000004687	CEP68	3.7e-07	-0.95012	4.34251	4.26466	3.36723	3.35283	1516	1503	768	777
ENSSHAG00000010671	CEP70	0.541765	-0.0926349	1.1532	1.34499	1.21902	1.09516	147	177	155	145
ENSSHAG00000002890	CEP72	0.0142313	0.444601	1.39155	1.3779	1.96257	1.66761	154	159	232	192
ENSSHAG00000010084	CEP76	2.26e-07	1.09459	2.72702	2.77361	3.81301	3.85434	530	573	1136	1195
ENSSHAG00000010076	CEP83	5.04e-08	-1.24191	5.46056	5.34532	4.12478	4.2048	2848	2752	1126	1216
ENSSHAG00000010115	CEP85	2.84e-08	1.72689	3.60563	3.52016	5.17166	5.389	1372	1353	4092	4861
ENSSHAG00000002656	CEP85L	0.47136	0.108222	2.79706	2.86437	3.04324	2.82767	145	159	173	152
ENSSHAG00000000298	CEP89	0.653439	-0.0582353	1.78566	1.93944	1.95858	1.65578	359	419	407	335
ENSSHAG00000012518	CEP95	0.0631478	0.134107	3.95574	3.96967	4.0598	4.13205	1012	1070	1090	1171
ENSSHAG00000007575	CEP97	8.62e-07	-0.778267	4.63869	4.66191	3.92528	3.82796	1892	2012	1152	1100
ENSSHAG00000011699	CEPT1	5.17e-08	1.14634	5.24663	5.2583	6.4579	6.33762	1453	1533	3373	3170
ENSSHAG00000000001	CERCAM	3.06e-06	-1.1906	1.60458	1.73191	0.57953	0.491572	445	510	211	202
ENSSHAG00000008393	CERK	0.0104806	-0.18634	6.27842	6.36018	6.0695	6.19706	3463	3836	3000	3348
ENSSHAG00000014484	CERKL	0.000934714	-3.70618	0.204317	-0.704024	-2.25806	-3.08477	52	27	5	1
ENSSHAG00000012811	CERS2	6.86e-10	-2.14024	6.9288	6.93396	4.84596	4.74409	4627	4860	1091	1038
ENSSHAG00000002330	CERS3	0.00921344	2.89508	-3.32193	-2.99642	-2.73567	-2.28204	0	3	6	14
ENSSHAG00000006944	CERS5	0.000107706	-0.378921	6.20136	6.3007	5.88091	5.86523	2168	2430	1738	1756
ENSSHAG00000009427	CES4A	0.037277	-0.379812	2.27231	1.9452	1.79887	1.6656	219	182	157	146
ENSSHAG00000015319	CETN1	3.03e-10	1.5016	7.44202	7.46609	8.94888	8.96148	11955	12723	34039	35076
ENSSHAG00000008321	CETN3	0.663869	-0.0405367	5.09005	4.9651	5.03416	4.93714	517	496	498	476
ENSSHAG00000012921	CETP	8.55e-06	6.87033	-3.03379	-3.32193	0.101711	0.274784	3	0	141	165
ENSSHAG00000005074	CFAP20	0.000111134	-0.356277	7.01198	7.00373	6.63827	6.66497	1874	1950	1448	1507
ENSSHAG00000014593	CFAP36	1.04e-05	-0.490881	6.51896	6.44021	5.9733	6.00447	2775	2750	1903	1986
ENSSHAG00000007424	CFAP44	0.219858	0.675136	-2.77557	-2.77688	-2.57177	-2.35276	4	5	6	9
ENSSHAG00000011462	CFAP45	5.82e-06	5.29815	-3.32193	-3.32193	-1.84419	-1.94604	0	0	20	18
ENSSHAG00000015084	CFAP54	4.52e-06	-1.78636	1.74426	1.6237	0.140984	-0.143478	240	231	74	61
ENSSHAG00000004462	CFAP57	1.92e-08	-3.2446	2.8347	2.95058	-0.27526	-0.130377	753	855	78	89
ENSSHAG00000016014	CFAP58	0.00496452	0.954944	-1.24921	-1.55716	-0.581366	-0.696685	34	27	61	56
ENSSHAG00000013786	CFAP61	0.0881327	0.684573	-1.80904	-2.09849	-1.69328	-1.35341	19	14	22	31
ENSSHAG00000017332	CFAP69	2.78e-08	-2.30569	2.86566	2.77893	0.551733	0.629634	795	783	151	164
ENSSHAG00000000736	CFAP70	3.41e-07	2.29846	0.680165	0.373108	2.88003	2.60985	196	163	947	800
ENSSHAG00000014473	CFAP97	0.000862219	-0.334756	4.90468	4.99364	4.67388	4.55867	1390	1548	1186	1118
ENSSHAG00000014157	CFD	0.686166	-0.22073	-1.73175	-0.686569	-1.71664	-1.04441	11	29	11	21
ENSSHAG00000003258	CFDP1	2.47e-06	-1.23484	5.24569	5.05461	3.89821	3.93351	596	547	234	245
ENSSHAG00000002786	CFI	0.000169807	3.38224	-3.164	-3.16443	-2.01811	-1.87163	1	1	14	16
ENSSHAG00000004732	CFL2	3.54e-07	-1.13863	7.41224	7.39263	6.39062	6.13961	2503	2584	1234	1059
ENSSHAG00000013869	CFLAR	8.74e-05	1.50083	-0.143291	-0.233654	1.00004	1.41736	65	64	154	213
ENSSHAG00000006708	CFP	0.847149	0.0601783	0.938816	0.713683	0.387821	1.3755	150	133	100	210
ENSSHAG00000015258	CFTR	3.13e-09	2.41519	0.748789	0.723457	3.09615	3.06819	273	280	1460	1462
ENSSHAG00000006932	CGGBP1	0.249013	0.0977389	5.95977	5.86937	6.09501	5.92801	919	903	1011	920
ENSSHAG00000014820	CGNL1	4.21e-06	1.21634	0.494523	0.640293	1.7786	1.67967	163	191	417	397
ENSSHAG00000010101	CGRRF1	0.000212793	-0.495262	4.5978	4.64157	4.17714	4.079	631	680	471	449
ENSSHAG00000016290	CHAC1	4.92e-10	3.8263	4.88683	4.69037	8.68815	8.53125	555	506	7769	7118
ENSSHAG00000014871	CHAC2	0.123636	0.262831	1.62909	1.71527	1.9106	1.93956	96	107	118	123
ENSSHAG00000000307	CHAF1A	5.11e-09	-1.91743	5.33851	5.28137	3.46435	3.3405	2187	2200	593	556
ENSSHAG00000006096	CHAF1B	1.68e-09	-4.06914	4.30947	4.27893	0.26993	0.388445	1582	1621	89	99
ENSSHAG00000009570	CHAMP1	1.56e-06	-0.76744	4.35252	4.39205	3.56868	3.64897	1419	1527	823	889
ENSSHAG00000017588	CHCHD3	0.283784	0.0586829	6.04143	6.03683	6.15046	6.04553	3281	3423	3544	3366
ENSSHAG00000003386	CHCHD4	0.000404716	-0.568117	4.97606	5.00294	4.33744	4.50589	392	418	252	289
ENSSHAG00000011095	CHCHD5	0.000966371	-0.57993	4.13143	3.83016	3.31883	3.48274	702	596	399	457
ENSSHAG00000013122	CHCHD6	5.21e-08	-2.87072	4.59312	4.72148	1.83982	1.79922	531	608	77	76
ENSSHAG00000010193	CHCHD7	5.21e-10	2.06287	6.01449	6.09841	8.13189	8.10544	1373	1524	5975	5993
ENSSHAG00000010054	CHD1	1.13e-08	1.13136	3.75123	3.77601	4.91858	4.86083	2360	2513	5330	5230
ENSSHAG00000017395	CHD1L	0.936326	-0.00528691	4.06306	4.15735	4.13156	4.07933	1309	1463	1375	1355
ENSSHAG00000012513	CHD2	9.29e-05	0.49367	3.18171	3.05654	3.68206	3.5339	1471	1410	2090	1925
ENSSHAG00000014412	CHD3	2.12e-10	-2.82564	4.60933	4.61341	1.77712	1.8643	5605	5883	768	835
ENSSHAG00000018641	CHD5	0.0392223	0.899934	-2.37357	-2.64752	-2.02241	-2.10399	15	10	24	22
ENSSHAG00000017072	CHD6	8.3e-09	-1.14111	4.29371	4.2507	3.1286	3.15078	5717	5807	2537	2632
ENSSHAG00000011522	CHD7	2.38e-09	-2.43907	3.63453	3.51797	1.26745	1.1112	3478	3355	652	595
ENSSHAG00000008118	CHD8	8.87e-05	-0.292599	4.59388	4.63632	4.33368	4.31405	5646	6087	4718	4754
ENSSHAG00000002719	CHD9	4.09e-06	-0.607874	3.36837	3.29976	2.78391	2.68336	2662	2656	1769	1684
ENSSHAG00000016341	CHDH	4.61e-08	-4.33359	3.90977	3.86639	-0.301198	-0.322837	475	482	23	23
ENSSHAG00000017445	CHEK1	3.72e-09	-1.9169	5.7074	5.66028	3.72804	3.81745	2253	2282	569	619
ENSSHAG00000010105	CHEK2	3.43e-08	1.56054	3.82542	3.81916	5.29706	5.45644	712	742	1986	2266
ENSSHAG00000010752	CHERP	0.0014136	0.194324	5.74618	5.73626	5.916	5.95418	4525	4704	5099	5349
ENSSHAG00000002883	CHFR	1.91e-08	1.25339	4.59428	4.56673	5.78562	5.87452	1387	1424	3180	3455
ENSSHAG00000011207	CHGA	1.74e-05	2.94538	-2.00039	-1.38687	0.950974	0.712529	10	19	118	101
ENSSHAG00000010991	CHGB	0.0120666	0.951669	-1.53229	-1.64151	-0.689661	-1.0336	21	20	45	35
ENSSHAG00000003260	CHIC1	7.55e-06	1.73543	1.20607	1.31738	2.91308	3.01521	49	56	166	182
ENSSHAG00000014044	CHIC2	2.49e-07	1.59713	4.48872	4.2715	6.00261	5.94266	248	223	711	697
ENSSHAG00000003241	CHID1	1.16e-07	-0.957579	5.81795	5.82089	4.90527	4.82307	2390	2506	1269	1225
ENSSHAG00000016753	CHIT1	0.00283075	-1.31453	-0.0595993	0.446836	-0.940038	-0.959971	41	63	20	20
ENSSHAG00000007882	CHKA	0.000353651	0.323315	6.95802	6.99009	7.22237	7.3719	3741	4003	4500	5099
ENSSHAG00000010125	CHL1	5.3e-09	-3.32322	4.42101	4.40807	1.37816	0.92352	2269	2354	266	196
ENSSHAG00000004486	CHMP1A	6.33e-07	1.08135	4.90187	4.73837	5.88266	5.91155	519	485	1028	1072
ENSSHAG00000016903	CHMP1B	2.78e-05	-0.572515	6.13745	6.18796	5.66126	5.52137	1244	1348	895	830
ENSSHAG00000004930	CHMP2A	9.14e-09	-2.19358	6.82106	6.83081	4.489	4.77846	2208	2327	438	547
ENSSHAG00000008551	CHMP2B	0.220863	0.0843129	3.97321	4.04417	4.15252	4.03423	1451	1596	1647	1549
ENSSHAG00000016454	CHMP4B	1.56e-08	1.08736	7.01773	7.0027	8.08652	8.10787	1847	1913	3881	4024
ENSSHAG00000007947	CHMP6	0.0653338	0.117962	6.42759	6.4391	6.57443	6.52898	1370	1446	1519	1504
ENSSHAG00000005112	CHMP7	2.79e-05	0.341724	5.42319	5.44445	5.74868	5.80118	5283	5612	6633	7027
ENSSHAG00000008483	CHN1	4.44e-06	-2.2671	2.05798	2.40182	0.0625755	0.0633251	218	291	51	52
ENSSHAG00000007523	CHN2	0.0100626	0.184001	4.01228	4.05279	4.18273	4.24897	1488	1602	1678	1795
ENSSHAG00000009863	CHORDC1	0.00430872	-0.202594	6.04676	6.01614	5.82098	5.83761	1819	1864	1557	1609
ENSSHAG00000016726	CHP1	4.13e-09	1.14153	6.60778	6.62111	7.79033	7.72059	7189	7594	16350	15913
ENSSHAG00000003141	CHP2	0.000196156	-3.45662	-0.539976	-0.598117	-3.03941	-2.61004	25	25	1	3
ENSSHAG00000011862	CHPF	4.91e-07	-1.11007	4.44196	4.34736	3.21514	3.36709	1313	1286	558	634
ENSSHAG00000000125	CHPF2	5.96e-09	1.74195	4.5101	4.49692	6.17688	6.30501	1021	1058	3255	3635
ENSSHAG00000008105	CHPT1	0.00298695	-0.255389	5.65114	5.70669	5.48991	5.3593	1768	1923	1583	1477
ENSSHAG00000009399	CHRAC1	0.000390289	-1.20421	4.07092	3.67846	2.7025	2.65545	149	118	57	56
ENSSHAG00000006533	CHRD	6.43e-05	3.20153	-2.2229	-1.6827	0.395442	0.919961	7	15	80	120
ENSSHAG00000008806	CHRDL2	1.14e-08	3.62005	0.455728	0.640808	4.09565	4.08643	57	68	758	770
ENSSHAG00000014441	CHRM3	7.77e-07	-1.92683	2.63481	2.7284	0.89021	0.723608	315	352	91	82
ENSSHAG00000015684	CHRM4	6.73e-05	3.39135	-2.31961	-2.51436	-0.107866	0.245133	4	3	35	47
ENSSHAG00000008448	CHRNA10	0.000177635	-3.66569	0.744409	0.700063	-2.84458	-1.7722	36	37	1	5
ENSSHAG00000017329	CHRNA3	4.03e-08	-1.72027	5.61789	5.83048	3.96178	4.05819	2895	3512	916	1001
ENSSHAG00000017368	CHRNA5	0.633813	0.1176	-0.0357547	-0.0394694	0.0585131	0.0636374	40	41	43	44
ENSSHAG00000009163	CHRNB1	0.936429	0.0214807	0.356819	0.0921011	0.295667	0.21155	42	36	40	38
ENSSHAG00000012633	CHRNB2	5.09e-06	-1.46299	2.25257	2.37306	0.741407	1.0472	325	370	110	140
ENSSHAG00000017275	CHRNB4	0.000477819	-4.12649	-1.30993	-1.10113	-2.83092	-3.32193	20	26	3	0
ENSSHAG00000005202	CHRNE	1.13e-05	-1.45778	2.59082	2.5575	0.972792	1.34178	262	268	82	110
ENSSHAG00000012945	CHRNG	0.000750053	-0.765571	1.3557	1.23957	0.494476	0.651118	179	172	95	109
ENSSHAG00000003059	CHST10	1.03e-05	-0.749637	2.26603	2.27384	1.55442	1.52726	634	667	382	383
ENSSHAG00000006402	CHST11	2.42e-06	7.1592	-1.69295	-2.8187	3.84944	4.08683	5	1	366	441
ENSSHAG00000005941	CHST12	1.94e-06	0.927446	4.69059	4.864	5.77747	5.62998	951	1123	2028	1870
ENSSHAG00000014525	CHST14	1.26e-05	-3.49013	0.896539	0.965218	-1.92869	-2.10002	59	65	5	5
ENSSHAG00000009520	CHST15	6.54e-08	1.94354	2.12987	2.09145	4.13936	3.9222	355	361	1456	1278
ENSSHAG00000002925	CHST3	9.22e-06	-0.62038	3.54966	3.55202	2.87663	2.99642	1415	1484	884	983
ENSSHAG00000001300	CHST7	2.92e-06	-2.56283	1.98624	1.74196	-0.806919	-0.255777	326	287	40	64
ENSSHAG00000011737	CHST8	0.00465571	-1.45555	0.929732	1.2593	-0.864196	0.353806	55	73	14	36
ENSSHAG00000003957	CHSY1	0.000119887	-0.41564	5.17343	5.12239	4.81217	4.65558	2598	2625	2024	1854
ENSSHAG00000013581	CHTF18	7.62e-07	-0.627014	4.54279	4.55797	3.91256	3.94105	3240	3427	2091	2179
ENSSHAG00000009903	CHTOP	2.2e-05	-0.464316	6.44743	6.51556	6.05974	5.97695	2515	2759	1924	1856
ENSSHAG00000000038	CHUK	4.86e-06	0.475073	5.07326	5.03453	5.54594	5.50965	2832	2886	3939	3924
ENSSHAG00000013014	CHURC1	7.75e-05	-0.71774	2.75269	2.83566	2.20116	1.98121	525	582	356	311
ENSSHAG00000002732	CIAO1	2.24e-08	-1.37572	6.25788	6.29366	4.95073	4.85595	1978	2123	799	764
ENSSHAG00000015281	CIAPIN1	0.00161312	-0.234836	6.56208	6.59949	6.38898	6.30411	2668	2865	2369	2282
ENSSHAG00000009244	CIART	1.03e-06	1.75135	1.42419	1.4529	3.11962	3.19936	90	96	299	323
ENSSHAG00000011127	CIB1	2.68e-10	-2.28371	9.46538	9.49182	7.25673	7.13497	11824	12604	2560	2404
ENSSHAG00000017984	CIB2	0.693861	0.244067	-1.79119	-2.36441	-2.18479	-1.66126	9	4	5	10
ENSSHAG00000007246	CIB4	2.69e-05	-4.89115	-1.31994	-1.41613	-3.17657	-3.32193	26	25	1	0
ENSSHAG00000005567	CIDEA	0.0177111	0.311319	2.68247	2.69869	3.0987	2.89513	297	314	399	353
ENSSHAG00000006058	CIDEB	0.13302	-0.77269	-1.55983	-1.56274	-1.98936	-2.1559	9	9	5	5
ENSSHAG00000004061	CILP2	0.0163842	1.6653	-3.04295	-2.92238	-2.53756	-2.27571	2	3	7	11
ENSSHAG00000007660	CINP	9.51e-05	0.86574	2.10343	1.98334	2.94803	2.84511	149	143	270	257
ENSSHAG00000009878	CIPC	6.09e-08	1.68676	2.5207	2.6179	4.34116	4.14211	592	664	2121	1886
ENSSHAG00000015674	CIR1	0.300491	-0.0722906	4.71464	4.64778	4.64467	4.57345	1101	1100	1050	1021
ENSSHAG00000006035	CIRBP	0.056453	-0.0800254	7.36899	7.36915	7.28168	7.29654	10366	10851	9771	10085
ENSSHAG00000012675	CIRH1A	0.00620058	0.170725	4.91444	4.94285	5.09866	5.09932	2288	2443	2605	2662
ENSSHAG00000002753	CISD1	0.00325502	-0.255403	7.17859	7.21182	6.87412	7.00433	1546	1656	1254	1402
ENSSHAG00000002054	CISD2	4.36e-05	-0.776184	2.59978	2.62944	1.98815	1.72463	622	665	404	342
ENSSHAG00000018943	CISH	6.5e-07	-1.24835	3.97486	3.94163	2.72852	2.70944	585	598	245	247
ENSSHAG00000018136	CIT	1.68e-08	-1.38811	4.54612	4.41987	3.07378	3.13435	4366	4185	1564	1667
ENSSHAG00000006014	CITED2	1.59e-07	-2.33303	4.86031	4.74721	2.66448	2.31218	629	609	136	108
ENSSHAG00000018645	CIZ1	1.46e-05	0.999255	1.91371	1.75163	2.76172	2.8625	211	196	384	421
ENSSHAG00000009985	CKAP2	0.000332076	-0.383638	6.02147	5.85313	5.48109	5.62586	9067	8442	6239	7047
ENSSHAG00000007933	CKAP2L	2.39e-05	-0.718319	3.60127	3.55802	2.77789	2.95755	752	764	423	490
ENSSHAG00000011086	CKAP4	0.00079917	0.267971	6.48663	6.4678	6.81442	6.67562	5055	5222	6356	5896
ENSSHAG00000016386	CKAP5	4.63e-08	-0.883381	5.59269	5.49425	4.64634	4.67814	13568	13262	7038	7350
ENSSHAG00000004796	CKS1B	2.69e-08	-2.01046	6.80349	6.71964	4.75211	4.75096	914	902	220	225
ENSSHAG00000012473	CLASP1	5.07e-07	-0.618229	5.3706	5.40541	4.79145	4.75229	5106	5474	3418	3398
ENSSHAG00000003795	CLASP2	7.49e-10	-2.27176	5.47374	5.38828	3.19619	3.14605	4708	4644	964	951
ENSSHAG00000017491	CLCC1	0.000232794	-0.351542	5.89428	5.85872	5.59611	5.45529	2971	3034	2419	2241
ENSSHAG00000004986	CLCF1	0.002016	-1.29201	2.18779	1.91733	0.285183	1.30926	155	134	39	85
ENSSHAG00000005165	CLCN1	6.73e-08	-2.99422	2.81559	2.64947	-0.170065	-0.0944551	605	563	69	75
ENSSHAG00000005985	CLCN2	0.000138447	-1.2731	2.54014	2.41311	0.867126	1.59754	450	430	136	236
ENSSHAG00000011599	CLCN3	8.74e-09	1.18721	5.93093	5.89419	7.14784	7.04928	4678	4773	10900	10399
ENSSHAG00000015714	CLCN4	4.94e-07	-1.19051	3.18024	3.12136	1.99352	1.96545	737	741	320	320
ENSSHAG00000011932	CLCN5	4.43e-09	-2.04693	4.13404	4.17748	2.07483	2.19066	1839	1984	434	481
ENSSHAG00000009987	CLCN7	5.03e-10	2.02465	4.53897	4.51393	6.57686	6.51628	1553	1597	6407	6276
ENSSHAG00000014309	CLDN10	0.0962521	-0.767862	-0.701982	-0.273853	-1.22846	-1.02149	13	19	8	10
ENSSHAG00000014554	CLDN11	0.00147569	0.821311	1.70109	1.84463	2.55577	2.61391	58	67	106	113
ENSSHAG00000017560	CLDN12	0.000119887	-1.8168	2.02565	2.09878	0.0662922	0.581509	76	84	18	27
ENSSHAG00000014652	CLDN19	7.49e-10	-3.7326	7.2451	7.13396	3.44932	3.47813	3003	2910	215	224
ENSSHAG00000015156	CLDN23	0.00136707	-1.89516	0.0242823	0.351163	-1.47904	-1.35598	22	30	6	7
ENSSHAG00000017504	CLDN6	0.000857434	1.84126	0.313981	-0.637582	1.69298	1.39863	22	11	62	51
ENSSHAG00000008040	CLDN7	0.00345865	2.18708	-2.72148	-2.12862	-1.085	-0.751609	2	6	15	21
ENSSHAG00000017508	CLDN9	8.29e-05	-1.92184	3.01494	2.51498	0.820687	0.94107	156	115	33	36
ENSSHAG00000003448	CLDND1	9.35e-06	0.616112	6.23207	6.34688	6.98556	6.82605	2943	3336	4972	4547
ENSSHAG00000001870	CLEC16A	1.72e-07	0.95563	3.38616	3.36487	4.33625	4.31316	894	921	1737	1746
ENSSHAG00000017841	CLEC19A	1.71e-06	5.91177	-3.03641	-3.03715	0.851438	0.995583	1	1	83	95
ENSSHAG00000011041	CLEC2L	0.0030084	-1.68672	-0.48589	-0.712534	-2.2142	-1.49218	39	33	7	16
ENSSHAG00000001719	CLGN	3.19e-08	-1.59283	4.83138	4.93573	3.35642	3.24495	1541	1734	552	521
ENSSHAG00000002237	CLIC2	0.267782	0.388805	-1.57799	-1.48317	-1.47981	-0.997778	21	25	24	37
ENSSHAG00000011886	CLIC4	9.3e-11	3.30971	5.82771	5.93619	9.15727	9.22362	1288	1453	12987	13891
ENSSHAG00000014041	CLIC5	0.516828	-0.357245	0.33801	0.334199	0.450807	-0.613819	7	8	8	4
ENSSHAG00000017023	CLINT1	0.000143057	0.302933	5.27941	5.34475	5.61162	5.61807	2961	3243	3735	3832
ENSSHAG00000009381	CLIP1	1.55e-10	2.29552	4.20283	4.21477	6.52379	6.47305	2565	2707	12892	12713
ENSSHAG00000005752	CLIP2	3.42e-08	-1.07899	6.5845	6.5783	5.42815	5.5792	8959	9336	4020	4561
ENSSHAG00000011309	CLIP4	3.73e-05	0.500743	4.23757	4.29408	4.82642	4.70356	1263	1375	1906	1788
ENSSHAG00000012465	CLK1	1.55e-09	2.11867	2.37405	2.27459	4.43315	4.40762	655	639	2775	2785
ENSSHAG00000008336	CLK2	4.48e-05	-0.471611	5.19623	5.21104	4.78997	4.67715	1613	1705	1218	1150
ENSSHAG00000015018	CLK3	0.00669583	0.196265	5.44011	5.396	5.56921	5.65765	1872	1901	2051	2228
ENSSHAG00000010998	CLMN	1.98e-08	-2.19698	2.66525	2.6968	0.54951	0.56765	799	855	175	181
ENSSHAG00000007056	CLMP	0.00370821	-1.75311	-1.78942	-1.95854	-2.88251	-2.63261	19	17	4	6
ENSSHAG00000015261	CLN5	3.02e-05	0.665782	3.53141	3.53572	4.20975	4.17847	362	380	583	582
ENSSHAG00000003272	CLN6	9.76e-10	-2.0484	5.0144	4.99991	2.91971	3.0228	4169	4320	968	1063
ENSSHAG00000017569	CLN8	2.2e-06	0.809203	4.94202	4.91319	5.80433	5.66617	879	901	1602	1487
ENSSHAG00000010935	CLNS1A	2.4e-05	-0.361596	6.02946	6.01936	5.67123	5.65543	4138	4301	3232	3265
ENSSHAG00000005555	CLOCK	0.103116	0.130056	3.2993	3.23308	3.44984	3.3408	879	878	978	925
ENSSHAG00000015695	CLP1	0.0204934	0.186069	4.73956	4.72307	4.96973	4.86403	998	1033	1173	1114
ENSSHAG00000002899	CLPB	1.71e-06	0.773867	5.11666	5.11429	5.97043	5.80593	1745	1824	3163	2882
ENSSHAG00000010777	CLPP	3.73e-08	-1.16354	5.21525	5.2209	4.02272	4.09393	2193	2304	958	1028
ENSSHAG00000012777	CLPS	0.000158489	4.34153	-3.32193	-2.89641	-1.25037	-1.08266	0	2	20	24
ENSSHAG00000002969	CLPTM1	0.92814	-0.00592873	6.20952	6.24008	6.1285	6.30893	4210	4501	3986	4614
ENSSHAG00000016099	CLPTM1L	3.67e-06	0.549552	5.85299	5.78154	6.40338	6.32811	2738	2727	4018	3896
ENSSHAG00000011025	CLPX	2.79e-08	1.01532	4.22902	4.32117	5.29382	5.28105	2604	2906	5470	5538
ENSSHAG00000017175	CLSPN	1.53e-09	-2.14904	4.39928	4.38455	2.28376	2.2474	2323	2406	528	526
ENSSHAG00000001409	CLSTN1	0.000214875	-0.272848	6.27847	6.31914	6.06392	5.98929	6498	6996	5607	5439
ENSSHAG00000016843	CLSTN3	7.37e-05	-0.772912	2.00554	2.08979	1.2602	1.33629	330	367	194	209
ENSSHAG00000007847	CLTA	5.3e-09	1.39613	8.25886	8.32314	9.73613	9.63874	2750	3009	7669	7323
ENSSHAG00000002452	CLTB	0.806942	0.0201975	4.71422	4.78456	4.76627	4.77251	523	574	543	557
ENSSHAG00000016622	CLTC	0.756688	-0.0122926	7.40327	7.4139	7.43691	7.35598	24816	26165	25439	24568
ENSSHAG00000008777	CLTCL1	3.9e-10	-3.58657	4.68074	4.76474	1.13588	1.25149	3735	4145	307	341
ENSSHAG00000006999	CLU	6.6e-10	2.99231	2.62404	2.62664	5.67516	5.52237	680	713	5724	5259
ENSSHAG00000015334	CLUAP1	0.000162468	0.40134	4.18032	4.10885	4.58876	4.49937	1188	1184	1582	1518
ENSSHAG00000013566	CLUH	8.65e-07	-0.612338	4.766	4.73675	4.11908	4.1637	3763	3859	2402	2531
ENSSHAG00000006016	CLVS1	0.000380854	-1.69439	0.800188	0.905359	-0.498529	-0.924696	51	58	19	14
ENSSHAG00000005969	CLYBL	0.0652564	0.373815	0.0232352	0.149341	0.517209	0.359985	72	83	104	95
ENSSHAG00000013887	CMAS	3.65e-08	-1.59135	5.59283	5.6054	4.12624	3.9018	1832	1934	661	578
ENSSHAG00000001395	CMBL	0.00201565	1.43199	0.642631	0.638757	2.1927	1.83205	14	14	43	34
ENSSHAG00000017975	CMC1	0.00118752	-0.436619	5.99526	5.98756	5.60507	5.50324	432	449	330	314
ENSSHAG00000001006	CMC2	3.78e-07	-1.16274	6.8696	6.8256	5.68583	5.68615	823	835	362	370
ENSSHAG00000010454	CMIP	8.21e-06	0.493913	4.65488	4.62612	5.10482	5.16038	1823	1871	2497	2651
ENSSHAG00000009766	CMPK1	2.18e-08	0.922132	6.01692	6.05306	6.93795	6.97445	3920	4207	7439	7794
ENSSHAG00000009401	CMPK2	2.86e-07	-1.72211	2.9083	3.0523	1.28431	1.31859	537	621	169	177
ENSSHAG00000009321	CMSS1	6.43e-07	-1.05338	4.16486	4.10503	3.11664	3.06201	898	901	432	425
ENSSHAG00000001091	CMTM3	8.55e-08	-2.38112	4.75768	4.8221	2.40585	2.43825	460	503	89	93
ENSSHAG00000014965	CMTM5	3.26e-08	-2.34675	5.59063	5.6301	3.2103	3.33217	661	710	126	140
ENSSHAG00000016998	CMTM6	1.21e-06	-1.23062	5.69882	5.67169	4.55039	4.35961	607	623	274	245
ENSSHAG00000016837	CMTM7	1.32e-08	-3.91139	4.7622	4.67778	0.684014	1.06916	1023	1010	57	77
ENSSHAG00000016796	CMTM8	0.613986	-0.221331	0.725776	0.0953658	0.11958	0.202231	17	11	11	12
ENSSHAG00000015917	CMTR1	0.00159574	0.240115	5.1051	5.08204	5.38519	5.28144	2534	2610	3083	2930
ENSSHAG00000011153	CMTR2	1.06e-07	-1.62656	4.07374	4.22145	2.61587	2.46184	1120	1299	404	370
ENSSHAG00000012414	CMYA5	3.52e-07	1.65332	-0.397081	-0.602289	1.04318	0.970293	206	183	614	595
ENSSHAG00000017132	CNBP	0.0512525	0.0993631	7.78113	7.78902	7.86897	7.89949	3446	3626	3668	3827
ENSSHAG00000009859	CNDP1	2.26e-05	-5.56666	-1.77309	-1.31888	-3.24559	-3.32193	32	52	1	0
ENSSHAG00000009489	CNDP2	6.7e-09	-1.68305	5.79052	5.80388	4.21404	4.02654	4111	4342	1375	1233
ENSSHAG00000018694	CNEP1R1	0.00141932	0.265233	4.197	4.15662	4.44728	4.43267	1199	1220	1430	1446
ENSSHAG00000003210	CNGA4	3.92e-06	2.36215	0.0599063	-0.0401162	2.4174	2.09835	45	43	250	204
ENSSHAG00000009147	CNIH1	1.36e-06	0.707625	6.91171	6.79604	7.57211	7.54903	1536	1484	2432	2445
ENSSHAG00000010309	CNIH2	1.91e-05	2.7566	-0.268531	0.138945	2.3457	2.78599	17	24	117	163
ENSSHAG00000006813	CNIH4	0.0444118	0.131496	4.68285	4.7763	4.87184	4.85062	1674	1869	1912	1924
ENSSHAG00000009331	CNKSR1	9e-05	4.80249	-3.32193	-3.08654	-1.37393	-0.695239	0	1	17	32
ENSSHAG00000013024	CNKSR2	2.95e-07	-3.18572	2.4183	2.2806	-0.428648	-0.854228	391	371	48	35
ENSSHAG00000007010	CNKSR3	8.46e-06	-0.741442	4.14746	4.25635	3.48497	3.44813	835	942	526	524
ENSSHAG00000004625	CNN1	2.6e-05	2.90638	-1.58818	-0.91399	1.51415	1.27646	8	14	89	76
ENSSHAG00000011675	CNN2	1.01e-09	-4.52288	6.23961	6.21236	1.59083	1.88439	2485	2552	96	121
ENSSHAG00000002670	CNN3	1.95e-10	-3.49173	8.64438	8.63577	5.27356	5.03061	11060	11507	1068	922
ENSSHAG00000018509	CNNM2	3.19e-09	2.06728	2.75683	2.71116	4.76694	4.80622	445	451	1814	1904
ENSSHAG00000017697	CNNM3	6.93e-07	-0.854191	5.69513	5.80085	4.88449	4.90857	1753	1974	999	1038
ENSSHAG00000017738	CNNM4	0.603058	-0.0471276	3.6776	3.80703	3.79178	3.6025	853	977	925	828
ENSSHAG00000012187	CNOT1	3.84e-07	0.519558	5.20301	5.21918	5.72922	5.72988	9627	10189	13896	14201
ENSSHAG00000017280	CNOT10	1.3e-07	-0.833433	6.06564	6.06734	5.29238	5.17729	6326	6629	3703	3492
ENSSHAG00000006432	CNOT11	0.00033927	0.278761	5.0763	5.09299	5.36065	5.36486	1979	2096	2415	2475
ENSSHAG00000005001	CNOT2	4.06e-06	-0.522896	5.88854	5.90237	5.40696	5.34016	3065	3239	2197	2143
ENSSHAG00000009131	CNOT3	6.12e-06	-0.675601	5.00109	4.95228	4.25842	4.34845	1223	1237	730	794
ENSSHAG00000013639	CNOT4	4.03e-08	1.42863	2.36965	2.29192	3.75189	3.73243	484	480	1279	1289
ENSSHAG00000017436	CNOT6	1.73e-06	-0.492585	6.82872	6.8568	6.35062	6.35071	5816	6207	4180	4271
ENSSHAG00000006072	CNOT6L	4.17e-09	1.43747	4.70734	4.71999	6.16042	6.13575	1274	1345	3502	3516
ENSSHAG00000011767	CNOT8	0.0187145	0.47108	2.07093	2.16318	2.73506	2.43534	106	118	169	140
ENSSHAG00000007750	CNP	3.68e-10	-2.3664	7.9244	8.01281	5.53903	5.66997	15351	17082	2937	3286
ENSSHAG00000013674	CNPPD1	2.94e-09	1.49569	5.59815	5.68104	7.12873	7.13954	1681	1864	4871	5013
ENSSHAG00000011558	CNPY3	1.03e-07	0.761476	5.26556	5.31628	6.06727	6.03482	3658	3966	6394	6386
ENSSHAG00000011453	CNPY4	0.175282	0.115353	3.74702	3.80099	3.9827	3.79627	956	1038	1128	1012
ENSSHAG00000004303	CNRIP1	1.67e-09	-2.71034	4.53086	4.51464	1.85987	1.82583	1658	1715	255	254
ENSSHAG00000009416	CNST	3.61e-10	2.5288	2.223	2.15331	4.67741	4.70413	776	773	4335	4512
ENSSHAG00000006687	CNTF	0.00351883	-1.17024	1.39174	1.81375	0.344769	0.632366	45	64	21	26
ENSSHAG00000013537	CNTLN	2.85e-08	-2.64416	2.52973	2.47192	0.0355152	-0.0768973	661	664	108	101
ENSSHAG00000003066	CNTN1	3.29e-09	-2.23847	5.09099	5.17735	2.96466	2.85569	2074	2305	471	446
ENSSHAG00000010121	CNTN3	3.62e-07	-1.15686	2.56266	2.59961	1.41158	1.49148	874	939	386	418
ENSSHAG00000018520	CNTN4	8.7e-08	-2.65937	1.76059	1.90907	-0.673268	-0.589205	502	584	81	88
ENSSHAG00000013557	CNTNAP1	0.605335	-0.250346	-2.63526	-2.48885	-2.72169	-2.53568	8	10	6	9
ENSSHAG00000003854	CNTNAP5	0.00395197	0.999067	-0.657694	-0.046044	0.729382	0.395971	41	69	119	95
ENSSHAG00000017687	CNTRL	0.000513454	0.355742	2.6805	2.57932	3.03293	2.92712	1309	1276	1680	1593
ENSSHAG00000014180	CNTROB	0.000986657	-0.256976	4.36842	4.27713	4.04058	4.09259	3193	3135	2544	2695
ENSSHAG00000014017	COA4	0.000299357	0.516698	5.50406	5.4105	5.95378	5.98963	355	348	486	509
ENSSHAG00000003747	COA6	0.00109662	-0.636012	3.59742	3.58526	2.93265	2.97157	190	197	120	126
ENSSHAG00000002267	COA7	0.00253595	0.393503	4.0902	4.0487	4.47109	4.45333	291	296	380	383
ENSSHAG00000014192	COASY	1.27e-08	1.42574	4.7712	4.93045	6.26952	6.28117	1377	1610	3904	4020
ENSSHAG00000014265	COBL	0.0393187	-0.370101	0.116687	-0.0931402	-0.332299	-0.304396	160	143	113	118
ENSSHAG00000015857	COBLL1	4.89e-06	1.16073	0.859639	0.847543	2.03786	1.90936	179	185	418	389
ENSSHAG00000014060	COCH	1.01e-07	-2.57768	3.05735	2.98778	0.599676	0.445639	452	451	78	71
ENSSHAG00000015846	COG1	0.948833	-0.00388328	4.68254	4.79029	4.76819	4.69889	2311	2607	2456	2391
ENSSHAG00000017545	COG2	0.908926	0.00834652	3.88093	3.89358	3.956	3.8347	999	1055	1055	990
ENSSHAG00000005057	COG3	0.0155793	0.173835	3.53387	3.4828	3.71085	3.64963	1389	1403	1575	1541
ENSSHAG00000001444	COG4	0.00100741	0.252715	5.25389	5.36452	5.58587	5.53786	3347	3783	4222	4171
ENSSHAG00000012320	COG6	7.58e-07	0.783903	3.85394	3.91378	4.70899	4.62009	1288	1405	2340	2247
ENSSHAG00000007195	COG7	6.28e-06	0.616692	4.91	5.01126	5.63522	5.5181	1757	1973	2913	2743
ENSSHAG00000003819	COIL	0.000294445	-0.533165	3.08644	3.00079	2.63529	2.40125	903	890	659	570
ENSSHAG00000006430	COL11A1	8.05e-10	-2.20106	5.65385	5.54695	3.44523	3.37346	6857	6663	1475	1433
ENSSHAG00000005537	COL11A2	4.04e-10	3.84913	0.237089	0.0982452	3.91392	3.87139	230	216	3195	3168
[truncated: 11,561 more rows]
