# Supplementary material for: Transcriptome and proteome profiling reveals stress-induced expression signatures of imiquimod-treated Tasmanian devil facial tumor disease (DFTD) cells
Source: Oncotarget. 2018 Mar 23;9(22):15895–914. doi: 10.18632/oncotarget.24634 (PMC5882306; doi:10.18632/oncotarget.24634)
Supplement: Supplementary file 3 [file oncotarget-09-15895-s003.xlsx]

## Sheet: Table S2 - GO Analysis
Supplementary Table 2A: GO analysis up-regulated genes							Supplementary Table 2B: GO analysis down-regulated genes
	Term	Ont	N	DE	P.DE			Term	Ont	N	DE	P.DE
GO:0035966	response to topologically incorrect protein	BP	181	36	3.00097e-15		GO:0006261	DNA-dependent DNA replication	BP	135	45	4.53401e-16
GO:0006986	response to unfolded protein	BP	166	33	4.40651e-14		GO:0000775	chromosome, centromeric region	CC	184	51	2.52054e-14
GO:0070059	intrinsic apoptotic signaling pathway in response to endoplasmic reticulum stress	BP	56	16	5.64448e-10		GO:0007062	sister chromatid cohesion	BP	124	38	1.69979e-12
GO:0006984	ER-nucleus signaling pathway	BP	43	13	1.09914e-08		GO:0006270	DNA replication initiation	BP	39	20	6.20689e-12
GO:0035967	cellular response to topologically incorrect protein	BP	141	23	1.72966e-08		GO:0010001	glial cell differentiation	BP	175	44	5.33505e-11
GO:0030968	endoplasmic reticulum unfolded protein response	BP	125	21	4.24643e-08		GO:0007422	peripheral nervous system development	BP	69	24	1.18665e-09
GO:0034620	cellular response to unfolded protein	BP	128	21	6.49624e-08		GO:0000776	kinetochore	CC	129	33	8.37566e-09
GO:1902235	regulation of endoplasmic reticulum stress-induced intrinsic apoptotic signaling pathway	BP	29	10	1.36713e-07		GO:0005657	replication fork	CC	62	21	2.20324e-08
GO:0042594	response to starvation	BP	150	22	2.45623e-07		GO:0061647	histone H3-K9 modification	BP	38	16	3.01063e-08
GO:0000407	pre-autophagosomal structure	CC	31	10	2.80757e-07		GO:0042641	actomyosin	CC	59	20	4.68251e-08
GO:0050821	protein stabilization	BP	128	20	3.0287e-07		GO:0000070	mitotic sister chromatid segregation	BP	132	32	5.59049e-08
GO:0009267	cellular response to starvation	BP	113	18	8.78895e-07		GO:0072686	mitotic spindle	CC	55	19	7.15474e-08
GO:1990440	positive regulation of transcription from RNA polymerase II promoter in response to endoplasmic reticulum stress	BP	11	6	1.90959e-06		GO:0034329	cell junction assembly	BP	192	40	1.19338e-07
GO:0036003	positive regulation of transcription from RNA polymerase II promoter in response to stress	BP	23	8	2.34688e-06		GO:0007266	Rho protein signal transduction	BP	151	34	1.50141e-07
GO:0016126	sterol biosynthetic process	BP	56	12	2.42872e-06		GO:0031570	DNA integrity checkpoint	BP	159	35	1.78638e-07
GO:0016241	regulation of macroautophagy	BP	123	18	3.10178e-06		GO:0032392	DNA geometric change	BP	81	23	1.94278e-07
GO:0006695	cholesterol biosynthetic process	BP	50	11	4.85993e-06		GO:0000777	condensed chromosome kinetochore	CC	100	26	2.20401e-07
GO:1902653	secondary alcohol biosynthetic process	BP	51	11	5.96674e-06		GO:0032508	DNA duplex unwinding	BP	76	22	2.459e-07
GO:0046685	response to arsenic-containing substance	BP	26	8	6.69527e-06		GO:0001725	stress fiber	CC	49	17	3.24054e-07
GO:0043618	regulation of transcription from RNA polymerase II promoter in response to stress	BP	62	12	7.4807e-06		GO:0097517	contractile actin filament bundle	CC	49	17	3.24054e-07
GO:0031669	cellular response to nutrient levels	BP	158	20	8.6776e-06		GO:0000779	condensed chromosome, centromeric region	CC	109	27	3.75811e-07
GO:0033572	transferrin transport	BP	35	9	9.13301e-06		GO:0042555	MCM complex	CC	11	8	3.86085e-07
GO:0036499	PERK-mediated unfolded protein response	BP	20	7	9.80527e-06		GO:0007160	cell-matrix adhesion	BP	193	39	3.93571e-07
GO:2001242	regulation of intrinsic apoptotic signaling pathway	BP	147	19	1.0694e-05		GO:0005901	caveola	CC	72	21	3.99148e-07
GO:0015682	ferric iron transport	BP	37	9	1.49387e-05		GO:0042552	myelination	BP	103	26	4.13549e-07
GO:0072512	trivalent inorganic cation transport	BP	37	9	1.49387e-05		GO:0017048	Rho GTPase binding	MF	80	22	6.54955e-07
GO:0006694	steroid biosynthetic process	BP	151	19	1.57746e-05		GO:0007272	ensheathment of neurons	BP	106	26	7.53732e-07
GO:0043620	regulation of DNA-templated transcription in response to stress	BP	67	12	1.71797e-05		GO:0008366	axon ensheathment	BP	106	26	7.53732e-07
GO:0006826	iron ion transport	BP	57	11	1.8433e-05		GO:0007088	regulation of mitotic nuclear division	BP	133	30	7.64092e-07
GO:0036500	ATF6-mediated unfolded protein response	BP	10	5	2.54401e-05		GO:0030496	midbody	CC	133	30	7.64092e-07
GO:0030433	ER-associated ubiquitin-dependent protein catabolic process	BP	71	12	3.15187e-05		GO:0006271	DNA strand elongation involved in DNA replication	BP	23	11	9.4876e-07
GO:0051453	regulation of intracellular pH	BP	85	13	4.46255e-05		GO:1901988	negative regulation of cell cycle phase transition	BP	156	33	1.03452e-06
GO:0006983	ER overload response	BP	11	5	4.50489e-05		GO:0090329	regulation of DNA-dependent DNA replication	BP	42	15	1.04253e-06
GO:0036513	Derlin-1 retrotranslocation complex	CC	11	5	4.50489e-05		GO:0007163	establishment or maintenance of cell polarity	BP	165	34	1.34584e-06
GO:0034198	cellular response to amino acid starvation	BP	25	7	5.07221e-05		GO:0016925	protein sumoylation	BP	130	29	1.47801e-06
GO:0008361	regulation of cell size	BP	165	19	5.48959e-05		GO:1902749	regulation of cell cycle G2/M phase transition	BP	60	18	1.6932e-06
GO:0061387	regulation of extent of cell growth	BP	99	14	5.61111e-05		GO:0008022	protein C-terminus binding	MF	174	35	1.70415e-06
GO:0030641	regulation of cellular pH	BP	87	13	5.72835e-05		GO:0035601	protein deacylation	BP	98	24	2.04662e-06
GO:0051452	intracellular pH reduction	BP	45	9	7.9092e-05		GO:0097542	ciliary tip	CC	44	15	2.0593e-06
GO:0090383	phagosome acidification	BP	27	7	8.71628e-05		GO:0071901	negative regulation of protein serine/threonine kinase activity	BP	119	27	2.38207e-06
GO:2001243	negative regulation of intrinsic apoptotic signaling pathway	BP	91	13	9.22023e-05		GO:0007224	smoothened signaling pathway	BP	119	27	2.38207e-06
GO:0031668	cellular response to extracellular stimulus	BP	186	20	9.31399e-05		GO:0003678	DNA helicase activity	MF	50	16	2.46237e-06
GO:0045851	pH reduction	BP	46	9	9.47573e-05		GO:0098732	macromolecule deacylation	BP	99	24	2.48353e-06
GO:0071216	cellular response to biotic stimulus	BP	172	19	9.6526e-05		GO:0032432	actin filament bundle	CC	56	17	2.73064e-06
GO:0051082	unfolded protein binding	MF	105	14	0.000107769		GO:0006476	protein deacetylation	BP	93	23	2.77245e-06
GO:0071786	endoplasmic reticulum tubular network organization	BP	13	5	0.000117089		GO:0006312	mitotic recombination	BP	45	15	2.84424e-06
GO:0051787	misfolded protein binding	MF	13	5	0.000117089		GO:0032154	cleavage furrow	CC	45	15	2.84424e-06
GO:0000041	transition metal ion transport	BP	106	14	0.000119527		GO:0097610	cell surface furrow	CC	45	15	2.84424e-06
GO:0006885	regulation of pH	BP	94	13	0.000129269		GO:0000077	DNA damage checkpoint	BP	149	31	3.14044e-06
GO:0030004	cellular monovalent inorganic cation homeostasis	BP	107	14	0.00013238		GO:0022616	DNA strand elongation	BP	30	12	3.15987e-06
GO:1903573	negative regulation of response to endoplasmic reticulum stress	BP	38	8	0.000134911		GO:0006275	regulation of DNA replication	BP	114	26	3.2859e-06
GO:0071453	cellular response to oxygen levels	BP	148	17	0.000137435		GO:0051054	positive regulation of DNA metabolic process	BP	194	37	3.2937e-06
GO:0008203	cholesterol metabolic process	BP	121	15	0.000143089		GO:0090002	establishment of protein localization to plasma membrane	BP	135	29	3.31248e-06
GO:0016125	sterol metabolic process	BP	135	16	0.000148424		GO:0044853	plasma membrane raft	CC	81	21	3.31284e-06
GO:0043555	regulation of translation in response to stress	BP	21	6	0.000157105		GO:0071897	DNA biosynthetic process	BP	195	37	3.73371e-06
GO:0030670	phagocytic vesicle membrane	CC	60	10	0.000161035		GO:0043209	myelin sheath	CC	165	33	3.80107e-06
GO:0090382	phagosome maturation	BP	39	8	0.00016363		GO:0046578	regulation of Ras protein signal transduction	BP	188	36	4.04042e-06
GO:0032527	protein exit from endoplasmic reticulum	BP	39	8	0.00016363		GO:0004407	histone deacetylase activity	MF	41	14	4.40668e-06
GO:0055088	lipid homeostasis	BP	123	15	0.000172138		GO:0033558	protein deacetylase activity	MF	41	14	4.40668e-06
GO:1902237	positive regulation of endoplasmic reticulum stress-induced intrinsic apoptotic signaling pathway	BP	8	4	0.000178596		GO:0019213	deacetylase activity	MF	53	16	5.79178e-06
GO:0036490	regulation of translation in response to endoplasmic reticulum stress	BP	8	4	0.000178596		GO:0000784	nuclear chromosome, telomeric region	CC	132	28	6.27643e-06
GO:0060590	ATPase regulator activity	MF	30	7	0.000179302		GO:0044420	extracellular matrix component	CC	125	27	6.39762e-06
GO:1901216	positive regulation of neuron death	BP	61	10	0.000185566		GO:0051233	spindle midzone	CC	27	11	6.61738e-06
GO:0019902	phosphatase binding	MF	152	17	0.00019036		GO:0001952	regulation of cell-matrix adhesion	BP	91	22	6.75313e-06
GO:1901800	positive regulation of proteasomal protein catabolic process	BP	85	12	0.000190818		GO:0051983	regulation of chromosome segregation	BP	78	20	6.7633e-06
GO:0048675	axon extension	BP	111	14	0.000196498		GO:0014037	Schwann cell differentiation	BP	32	12	7.00972e-06
GO:0042026	protein refolding	BP	22	6	0.000208497		GO:0021915	neural tube development	BP	155	31	7.38944e-06
GO:0006633	fatty acid biosynthetic process	BP	139	16	0.000208864		GO:0032153	cell division site	CC	54	16	7.57723e-06
GO:0036294	cellular response to decreased oxygen levels	BP	139	16	0.000208864		GO:0032155	cell division site part	CC	54	16	7.57723e-06
GO:0010657	muscle cell apoptotic process	BP	51	9	0.000217507		GO:0000781	chromosome, telomeric region	CC	163	32	7.95369e-06
GO:0032869	cellular response to insulin stimulus	BP	183	19	0.000218595		GO:0030027	lamellipodium	CC	171	33	8.45325e-06
GO:0002931	response to ischemia	BP	31	7	0.000223394		GO:0051783	regulation of nuclear division	BP	156	31	8.47366e-06
GO:1902652	secondary alcohol metabolic process	BP	126	15	0.000225259		GO:0017053	transcriptional repressor complex	CC	86	21	9.1926e-06
GO:0055038	recycling endosome membrane	CC	41	8	0.000236207		GO:0005604	basement membrane	CC	93	22	9.83227e-06
GO:1904589	regulation of protein import	BP	170	18	0.000248851		GO:0051567	histone H3-K9 methylation	BP	28	11	1.00528e-05
GO:0036503	ERAD pathway	BP	88	12	0.000266008		GO:0044786	cell cycle DNA replication	BP	33	12	1.0155e-05
GO:0045335	phagocytic vesicle	CC	88	12	0.000266008		GO:0000722	telomere maintenance via recombination	BP	33	12	1.0155e-05
GO:0033176	proton-transporting V-type ATPase complex	CC	23	6	0.000272268		GO:0001889	liver development	BP	122	26	1.21608e-05
GO:0071787	endoplasmic reticulum tubular network assembly	BP	4	3	0.000274078		GO:0010810	regulation of cell-substrate adhesion	BP	174	33	1.23705e-05
GO:0032777	Piccolo NuA4 histone acetyltransferase complex	CC	4	3	0.000274078		GO:0043596	nuclear replication fork	CC	39	13	1.30598e-05
GO:0004656	procollagen-proline 4-dioxygenase activity	MF	4	3	0.000274078		GO:0009124	nucleoside monophosphate biosynthetic process	BP	88	21	1.34651e-05
GO:0019915	lipid storage	BP	64	10	0.000278762		GO:1901991	negative regulation of mitotic cell cycle phase transition	BP	145	29	1.43789e-05
GO:0051087	chaperone binding	MF	76	11	0.000280163		GO:0034446	substrate adhesion-dependent cell spreading	BP	82	20	1.51873e-05
GO:0046165	alcohol biosynthetic process	BP	102	13	0.000296416		GO:0006302	double-strand break repair	BP	199	36	1.51949e-05
GO:0016209	antioxidant activity	MF	77	11	0.00031484		GO:0008094	DNA-dependent ATPase activity	MF	76	19	1.68977e-05
GO:0005811	lipid particle	CC	65	10	0.000317415		GO:0035023	regulation of Rho protein signal transduction	BP	110	24	1.71719e-05
GO:0016239	positive regulation of macroautophagy	BP	44	8	0.000392693		GO:0007528	neuromuscular junction development	BP	40	13	1.78309e-05
GO:0006637	acyl-CoA metabolic process	BP	92	12	0.000404234		GO:0000940	condensed chromosome outer kinetochore	CC	12	7	1.85769e-05
GO:0035383	thioester metabolic process	BP	92	12	0.000404234		GO:0061008	hepaticobiliary system development	BP	125	26	1.91385e-05
GO:0071456	cellular response to hypoxia	BP	133	15	0.000406941		GO:0005721	pericentric heterochromatin	CC	16	8	2.03072e-05
GO:0071901	negative regulation of protein serine/threonine kinase activity	BP	119	14	0.000407762		GO:0010389	regulation of G2/M transition of mitotic cell cycle	BP	52	15	2.07608e-05
GO:0036473	cell death in response to oxidative stress	BP	67	10	0.000408218		GO:0001953	negative regulation of cell-matrix adhesion	BP	30	11	2.17588e-05
GO:1901617	organic hydroxy compound biosynthetic process	BP	163	17	0.00043682		GO:0005089	Rho guanyl-nucleotide exchange factor activity	MF	78	19	2.51117e-05
GO:0030308	negative regulation of cell growth	BP	163	17	0.00043682		GO:0000796	condensin complex	CC	6	5	2.61804e-05
GO:0010660	regulation of muscle cell apoptotic process	BP	45	8	0.000460499		GO:0033047	regulation of mitotic sister chromatid segregation	BP	53	15	2.66697e-05
GO:0008631	intrinsic apoptotic signaling pathway in response to oxidative stress	BP	45	8	0.000460499		GO:0007044	cell-substrate junction assembly	BP	85	20	2.67427e-05
GO:0042345	regulation of NF-kappaB import into nucleus	BP	45	8	0.000460499		GO:0006338	chromatin remodeling	BP	158	30	2.9502e-05
GO:0042348	NF-kappaB import into nucleus	BP	45	8	0.000460499		GO:0048709	oligodendrocyte differentiation	BP	79	19	3.04257e-05
GO:0043558	regulation of translational initiation in response to stress	BP	17	5	0.000490303		GO:0071709	membrane assembly	BP	26	10	3.18662e-05
GO:0072330	monocarboxylic acid biosynthetic process	BP	180	18	0.000500087		GO:0007093	mitotic cell cycle checkpoint	BP	151	29	3.19204e-05
GO:0006924	activation-induced cell death of T cells	BP	10	4	0.000501267		GO:0072659	protein localization to plasma membrane	BP	198	35	3.28944e-05
GO:0051085	chaperone mediated protein folding requiring cofactor	BP	10	4	0.000501267		GO:0043534	blood vessel endothelial cell migration	BP	73	18	3.41695e-05
GO:0003688	DNA replication origin binding	MF	10	4	0.000501267		GO:0006577	amino-acid betaine metabolic process	BP	17	8	3.54606e-05
GO:0004176	ATP-dependent peptidase activity	MF	10	4	0.000501267		GO:0009130	pyrimidine nucleoside monophosphate biosynthetic process	BP	13	7	3.72496e-05
GO:0002698	negative regulation of immune effector process	BP	95	12	0.000543974		GO:0009112	nucleobase metabolic process	BP	37	12	3.83162e-05
GO:0098754	detoxification	BP	95	12	0.000543974		GO:0000725	recombinational repair	BP	94	21	3.90224e-05
GO:0042306	regulation of protein import into nucleus	BP	167	17	0.000578126		GO:0042393	histone binding	MF	184	33	4.04814e-05
GO:0006446	regulation of translational initiation	BP	83	11	0.000607683		GO:0033045	regulation of sister chromatid segregation	BP	61	16	4.08726e-05
GO:0009408	response to heat	BP	153	16	0.000618142		GO:0008013	beta-catenin binding	MF	81	19	4.41476e-05
GO:1990267	response to transition metal nanoparticle	BP	124	14	0.000620455		GO:0043409	negative regulation of MAPK cascade	BP	146	28	4.45244e-05
GO:0050687	negative regulation of defense response to virus	BP	18	5	0.000655886		GO:0014812	muscle cell migration	BP	68	17	4.63487e-05
GO:0097418	neurofibrillary tangle	CC	5	3	0.000664043		GO:0016575	histone deacetylation	BP	82	19	5.28816e-05
GO:0000422	mitophagy	BP	84	11	0.000673608		GO:0031933	telomeric heterochromatin	CC	4	4	5.47195e-05
GO:0061726	mitochondrion disassembly	BP	84	11	0.000673608		GO:0000281	mitotic cytokinesis	BP	33	11	6.05285e-05
GO:0008299	isoprenoid biosynthetic process	BP	27	6	0.000693124		GO:0042826	histone deacetylase binding	MF	104	22	6.24149e-05
GO:0055067	monovalent inorganic cation homeostasis	BP	141	15	0.000756274		GO:0001765	membrane raft assembly	BP	10	6	6.24601e-05
GO:0043619	regulation of transcription from RNA polymerase II promoter in response to oxidative stress	BP	11	4	0.000761963		GO:0006268	DNA unwinding involved in DNA replication	BP	10	6	6.24601e-05
GO:0010998	regulation of translational initiation by eIF2 alpha phosphorylation	BP	11	4	0.000761963		GO:0014013	regulation of gliogenesis	BP	90	20	6.40406e-05
GO:0031901	early endosome membrane	CC	113	13	0.000802861		GO:2001020	regulation of response to DNA damage stimulus	BP	149	28	6.4885e-05
GO:0030516	regulation of axon extension	BP	86	11	0.000823375		GO:0048754	branching morphogenesis of an epithelial tube	BP	149	28	6.4885e-05
GO:0008287	protein serine/threonine phosphatase complex	CC	49	8	0.00083287		GO:0007064	mitotic sister chromatid cohesion	BP	23	9	6.80227e-05
GO:1903293	phosphatase complex	CC	49	8	0.00083287		GO:0051589	negative regulation of neurotransmitter transport	BP	14	7	6.89534e-05
GO:0043523	regulation of neuron apoptotic process	BP	188	18	0.000836315		GO:0009129	pyrimidine nucleoside monophosphate metabolic process	BP	14	7	6.89534e-05
GO:0048588	developmental cell growth	BP	188	18	0.000836315		GO:0048008	platelet-derived growth factor receptor signaling pathway	BP	45	13	7.19715e-05
GO:0030970	retrograde protein transport, ER to cytosol	BP	28	6	0.000851587		GO:0006282	regulation of DNA repair	BP	77	18	7.29364e-05
GO:1903513	endoplasmic reticulum to cytosol transport	BP	28	6	0.000851587		GO:0000910	cytokinesis	BP	135	26	7.62773e-05
GO:0036442	hydrogen-exporting ATPase activity	MF	28	6	0.000851587		GO:0010632	regulation of epithelial cell migration	BP	166	30	7.69069e-05
GO:0035994	response to muscle stretch	BP	19	5	0.000860012		GO:0072655	establishment of protein localization to mitochondrion	BP	182	32	7.8061e-05
GO:1902236	negative regulation of endoplasmic reticulum stress-induced intrinsic apoptotic signaling pathway	BP	19	5	0.000860012		GO:0061138	morphogenesis of a branching epithelium	BP	182	32	7.8061e-05
GO:0044804	nucleophagy	BP	19	5	0.000860012		GO:0014069	postsynaptic density	CC	143	27	7.9929e-05
GO:1990138	neuron projection extension	BP	143	15	0.000875488		GO:0099572	postsynaptic specialization	CC	143	27	7.9929e-05
GO:0050770	regulation of axonogenesis	BP	160	16	0.00100435		GO:1901888	regulation of cell junction assembly	BP	71	17	8.33566e-05
GO:0016407	acetyltransferase activity	MF	102	12	0.0010337		GO:0070603	SWI/SNF superfamily-type complex	CC	71	17	8.33566e-05
GO:0042149	cellular response to glucose starvation	BP	29	6	0.00103656		GO:0030010	establishment of cell polarity	BP	106	22	8.43154e-05
GO:0043281	regulation of cysteine-type endopeptidase activity involved in apoptotic process	BP	192	18	0.00106703		GO:0006578	amino-acid betaine biosynthetic process	BP	7	5	8.50913e-05
GO:0098869	cellular oxidant detoxification	BP	89	11	0.00109897		GO:0045178	basal part of cell	CC	46	13	9.24843e-05
GO:0071243	cellular response to arsenic-containing substance	BP	12	4	0.00110565		GO:0030894	replisome	CC	29	10	9.45353e-05
GO:0090335	regulation of brown fat cell differentiation	BP	12	4	0.00110565		GO:0001841	neural tube formation	BP	100	21	0.000101484
GO:0019471	4-hydroxyproline metabolic process	BP	12	4	0.00110565		GO:0000724	double-strand break repair via homologous recombination	BP	93	20	0.000104113
GO:0006458	'de novo' protein folding	BP	20	5	0.00110793		GO:0070585	protein localization to mitochondrion	BP	185	32	0.000107484
GO:1903008	organelle disassembly	BP	104	12	0.00122705		GO:0045665	negative regulation of neuron differentiation	BP	185	32	0.000107484
GO:0010658	striated muscle cell apoptotic process	BP	30	6	0.00125088		GO:0001763	morphogenesis of a branching structure	BP	194	33	0.000117836
GO:0032872	regulation of stress-activated MAPK cascade	BP	195	18	0.00127382		GO:0097061	dendritic spine organization	BP	47	13	0.000117862
GO:0061635	regulation of protein complex stability	BP	6	3	0.00128717		GO:0061640	cytoskeleton-dependent cytokinesis	BP	41	12	0.000118168
GO:0045110	intermediate filament bundle assembly	BP	6	3	0.00128717		GO:0051895	negative regulation of focal adhesion assembly	BP	15	7	0.000119676
GO:1990748	cellular detoxification	BP	91	11	0.00132184		GO:0005161	platelet-derived growth factor receptor binding	MF	15	7	0.000119676
GO:0004702	receptor signaling protein serine/threonine kinase activity	MF	91	11	0.00132184		GO:0009156	ribonucleoside monophosphate biosynthetic process	BP	80	18	0.000123612
GO:0070302	regulation of stress-activated protein kinase signaling cascade	BP	196	18	0.00134991		GO:0035264	multicellular organism growth	BP	139	26	0.000126106
GO:0034644	cellular response to UV	BP	65	9	0.00136523		GO:0048407	platelet-derived growth factor binding	MF	11	6	0.000127375
GO:0043209	myelin sheath	CC	165	16	0.00139153		GO:0006626	protein targeting to mitochondrion	BP	147	27	0.000129821
GO:0070841	inclusion body assembly	BP	21	5	0.00140506		GO:0016323	basolateral plasma membrane	CC	195	33	0.00013035
GO:0051788	response to misfolded protein	BP	21	5	0.00140506		GO:0044091	membrane biogenesis	BP	30	10	0.000130924
GO:0036498	IRE1-mediated unfolded protein response	BP	66	9	0.00152389		GO:0030990	intraciliary transport particle	CC	30	10	0.000130924
GO:0034249	negative regulation of cellular amide metabolic process	BP	151	15	0.00152392		GO:0034968	histone lysine methylation	BP	102	21	0.000136592
GO:1902882	regulation of response to oxidative stress	BP	67	9	0.00169701		GO:0008360	regulation of cell shape	BP	140	26	0.000142407
GO:0034605	cellular response to heat	BP	108	12	0.00170403		GO:0007229	integrin-mediated signaling pathway	BP	88	19	0.000145318
GO:0019659	glucose catabolic process to lactate	BP	2	2	0.00171205		GO:0031572	G2 DNA damage checkpoint	BP	36	11	0.000147617
GO:0019660	glycolytic fermentation	BP	2	2	0.00171205		GO:0060076	excitatory synapse	CC	156	28	0.000148256
GO:0019661	glucose catabolic process to lactate via pyruvate	BP	2	2	0.00171205		GO:1903828	negative regulation of cellular protein localization	BP	133	25	0.000155569
GO:1904023	regulation of glucose catabolic process to lactate via pyruvate	BP	2	2	0.00171205		GO:0071156	regulation of cell cycle arrest	BP	103	21	0.000157872
GO:0061394	regulation of transcription from RNA polymerase II promoter in response to arsenic-containing substance	BP	2	2	0.00171205		GO:0060541	respiratory system development	BP	197	33	0.000159019
GO:1903847	regulation of aorta morphogenesis	BP	2	2	0.00171205		GO:0045931	positive regulation of mitotic cell cycle	BP	118	23	0.000160372
GO:1903849	positive regulation of aorta morphogenesis	BP	2	2	0.00171205		GO:0016358	dendrite development	BP	189	32	0.000162118
GO:2001245	regulation of phosphatidylcholine biosynthetic process	BP	2	2	0.00171205		GO:0006221	pyrimidine nucleotide biosynthetic process	BP	31	10	0.000178453
GO:0060734	regulation of endoplasmic reticulum stress-induced eIF2 alpha phosphorylation	BP	2	2	0.00171205		GO:0034399	nuclear periphery	CC	119	23	0.000182871
GO:1990622	CHOP-ATF3 complex	CC	2	2	0.00171205		GO:0002011	morphogenesis of an epithelial sheet	BP	49	13	0.000187014
GO:1990617	CHOP-ATF4 complex	CC	2	2	0.00171205		GO:0051893	regulation of focal adhesion assembly	BP	49	13	0.000187014
GO:0016222	procollagen-proline 4-dioxygenase complex	CC	2	2	0.00171205		GO:0090109	regulation of cell-substrate junction assembly	BP	49	13	0.000187014
GO:0004666	prostaglandin-endoperoxide synthase activity	MF	2	2	0.00171205		GO:0048708	astrocyte differentiation	BP	62	15	0.000189728
GO:0097003	adipokinetic hormone receptor activity	MF	2	2	0.00171205		GO:0018022	peptidyl-lysine methylation	BP	112	22	0.000196432
GO:0032542	sulfiredoxin activity	MF	2	2	0.00171205		GO:1903392	negative regulation of adherens junction organization	BP	16	7	0.000196964
GO:1903306	negative regulation of regulated secretory pathway	BP	22	5	0.00175699		GO:0007045	cell-substrate adherens junction assembly	BP	69	16	0.000199628
GO:0009108	coenzyme biosynthetic process	BP	138	14	0.00176876		GO:0048041	focal adhesion assembly	BP	69	16	0.000199628
GO:0060612	adipose tissue development	BP	32	6	0.00177939		GO:0000792	heterochromatin	CC	69	16	0.000199628
GO:0002832	negative regulation of response to biotic stimulus	BP	32	6	0.00177939		GO:0044319	wound healing, spreading of cells	BP	26	9	0.000205137
GO:2001235	positive regulation of apoptotic signaling pathway	BP	169	16	0.00178552		GO:0090505	epiboly involved in wound healing	BP	26	9	0.000205137
GO:0070227	lymphocyte apoptotic process	BP	68	9	0.00188553		GO:0015949	nucleobase-containing small molecule interconversion	BP	26	9	0.000205137
GO:1901215	negative regulation of neuron death	BP	170	16	0.00189743		GO:0043601	nuclear replisome	CC	26	9	0.000205137
GO:0002221	pattern recognition receptor signaling pathway	BP	155	15	0.00197564		GO:0050773	regulation of dendrite development	BP	120	23	0.000208117
GO:0019903	protein phosphatase binding	MF	110	12	0.00199431		GO:0032875	regulation of DNA endoreduplication	BP	8	5	0.00021075
GO:0007029	endoplasmic reticulum organization	BP	44	7	0.00204151		GO:0008327	methyl-CpG binding	MF	21	8	0.000216999
GO:0042632	cholesterol homeostasis	BP	69	9	0.00209041		GO:0031345	negative regulation of cell projection organization	BP	144	26	0.00022797
GO:0055092	sterol homeostasis	BP	69	9	0.00209041		GO:0043393	regulation of protein binding	BP	168	29	0.000229306
GO:0010042	response to manganese ion	BP	14	4	0.00209263		GO:0043970	histone H3-K9 acetylation	BP	12	6	0.000236172
GO:0000307	cyclin-dependent protein kinase holoenzyme complex	CC	33	6	0.00209977		GO:0071564	npBAF complex	CC	12	6	0.000236172
GO:0030176	integral component of endoplasmic reticulum membrane	CC	141	14	0.00216638		GO:0034709	methylosome	CC	12	6	0.000236172
GO:0046961	proton-transporting ATPase activity, rotational mechanism	MF	23	5	0.00216941		GO:0005583	fibrillar collagen trimer	CC	12	6	0.000236172
GO:0070417	cellular response to cold	BP	7	3	0.00218331		GO:0098643	banded collagen fibril	CC	12	6	0.000236172
GO:0036491	regulation of translation initiation in response to endoplasmic reticulum stress	BP	7	3	0.00218331		GO:0072329	monocarboxylic acid catabolic process	BP	106	21	0.000240268
GO:0036492	eiF2alpha phosphorylation in response to endoplasmic reticulum stress	BP	7	3	0.00218331		GO:0003433	chondrocyte development involved in endochondral bone morphogenesis	BP	5	4	0.000254799
GO:0035356	cellular triglyceride homeostasis	BP	7	3	0.00218331		GO:0032876	negative regulation of DNA endoreduplication	BP	5	4	0.000254799
GO:0033256	I-kappaB/NF-kappaB complex	CC	7	3	0.00218331		GO:0035787	cell migration involved in kidney development	BP	5	4	0.000254799
GO:0019798	procollagen-proline dioxygenase activity	MF	7	3	0.00218331		GO:0045180	basal cortex	CC	5	4	0.000254799
GO:0071887	leukocyte apoptotic process	BP	97	11	0.00222229		GO:1901796	regulation of signal transduction by p53 class mediator	BP	161	28	0.00025659
GO:0032436	positive regulation of proteasomal ubiquitin-dependent protein catabolic process	BP	70	9	0.00231264		GO:0016571	histone methylation	BP	130	24	0.000276848
GO:0043525	positive regulation of neuron apoptotic process	BP	45	7	0.00233275		GO:0001843	neural tube closure	BP	85	18	0.000277756
GO:0072666	establishment of protein localization to vacuole	BP	34	6	0.00246182		GO:0021782	glial cell development	BP	78	17	0.000283455
GO:0031348	negative regulation of defense response	BP	143	14	0.00247044		GO:0001570	vasculogenesis	BP	71	16	0.000283471
GO:0061136	regulation of proteasomal protein catabolic process	BP	143	14	0.00247044		GO:0046823	negative regulation of nucleocytoplasmic transport	BP	71	16	0.000283471
GO:0043280	positive regulation of cysteine-type endopeptidase activity involved in apoptotic process	BP	113	12	0.0025046		GO:0043407	negative regulation of MAP kinase activity	BP	71	16	0.000283471
GO:0009746	response to hexose	BP	175	16	0.00254881		GO:0090504	epiboly	BP	27	9	0.000284346
GO:0035336	long-chain fatty-acyl-CoA metabolic process	BP	46	7	0.00265497		GO:0042073	intraciliary transport	BP	27	9	0.000284346
GO:0010921	regulation of phosphatase activity	BP	129	13	0.00269569		GO:0098840	protein transport along microtubule	BP	27	9	0.000284346
GO:0005775	vacuolar lumen	CC	114	12	0.00269659		GO:1903391	regulation of adherens junction organization	BP	51	13	0.00028837
GO:0032495	response to muramyl dipeptide	BP	15	4	0.00276088		GO:0014910	regulation of smooth muscle cell migration	BP	51	13	0.00028837
GO:0070816	phosphorylation of RNA polymerase II C-terminal domain	BP	15	4	0.00276088		GO:0009411	response to UV	BP	123	23	0.00030326
GO:0019908	nuclear cyclin-dependent protein kinase holoenzyme complex	CC	15	4	0.00276088		GO:0030175	filopodium	CC	93	19	0.000309898
GO:0051188	cofactor biosynthetic process	BP	177	16	0.00285677		GO:0051019	mitogen-activated protein kinase binding	MF	22	8	0.000315386
GO:0060538	skeletal muscle organ development	BP	161	15	0.00285814		GO:0014909	smooth muscle cell migration	BP	58	14	0.000315674
GO:0008080	N-acetyltransferase activity	MF	86	10	0.0028851		GO:0060606	tube closure	BP	86	18	0.000323453
GO:0061630	ubiquitin protein ligase activity	MF	194	17	0.00297127		GO:0034333	adherens junction assembly	BP	79	17	0.000332644
GO:0031227	intrinsic component of endoplasmic reticulum membrane	CC	146	14	0.00299177		GO:0000723	telomere maintenance	BP	132	24	0.000350548
GO:0016469	proton-transporting two-sector ATPase complex	CC	47	7	0.00301029		GO:0051100	negative regulation of binding	BP	132	24	0.000350548
GO:0002224	toll-like receptor signaling pathway	BP	116	12	0.00311648		GO:0044774	mitotic DNA integrity checkpoint	BP	102	20	0.000385553
GO:0034284	response to monosaccharide	BP	179	16	0.00319492		GO:0007091	metaphase/anaphase transition of mitotic cell cycle	BP	46	12	0.00038878
GO:0010662	regulation of striated muscle cell apoptotic process	BP	25	5	0.00319886		GO:0010965	regulation of mitotic sister chromatid separation	BP	46	12	0.00038878
GO:0090662	ATP hydrolysis coupled transmembrane transport	BP	36	6	0.00332411		GO:0051668	localization within membrane	BP	66	15	0.00039451
GO:0090400	stress-induced premature senescence	BP	8	3	0.00338613		GO:0000731	DNA synthesis involved in DNA repair	BP	73	16	0.000396149
GO:0048671	negative regulation of collateral sprouting	BP	8	3	0.00338613		GO:0051224	negative regulation of protein transport	BP	190	31	0.000397869
GO:0044351	macropinocytosis	BP	8	3	0.00338613		GO:0009437	carnitine metabolic process	BP	13	6	0.000406677
GO:0031545	peptidyl-proline 4-dioxygenase activity	MF	8	3	0.00338613		GO:0030261	chromosome condensation	BP	34	10	0.000415509
GO:0030307	positive regulation of cell growth	BP	148	14	0.00338699		GO:0010634	positive regulation of epithelial cell migration	BP	103	20	0.000440416
GO:0015918	sterol transport	BP	74	9	0.00339586		GO:0051573	negative regulation of histone H3-K9 methylation	BP	9	5	0.000440491
GO:0051117	ATPase binding	MF	74	9	0.00339586		GO:0003413	chondrocyte differentiation involved in endochondral bone morphogenesis	BP	9	5	0.000440491
GO:0043022	ribosome binding	MF	48	7	0.00340085		GO:0042023	DNA endoreduplication	BP	9	5	0.000440491
GO:0007035	vacuolar acidification	BP	16	4	0.00356176		GO:1990023	mitotic spindle midzone	CC	9	5	0.000440491
GO:0006349	regulation of gene expression by genetic imprinting	BP	16	4	0.00356176		GO:0005522	profilin binding	MF	9	5	0.000440491
GO:0006622	protein targeting to lysosome	BP	16	4	0.00356176		GO:0004386	helicase activity	MF	150	26	0.000441637
GO:0051084	'de novo' posttranslational protein folding	BP	16	4	0.00356176		GO:0098644	complex of collagen trimers	CC	23	8	0.000447314
GO:0090083	regulation of inclusion body assembly	BP	16	4	0.00356176		GO:0000118	histone deacetylase complex	CC	60	14	0.000458757
GO:0051767	nitric-oxide synthase biosynthetic process	BP	16	4	0.00356176		GO:0070491	repressing transcription factor binding	MF	60	14	0.000458757
GO:0051769	regulation of nitric-oxide synthase biosynthetic process	BP	16	4	0.00356176		GO:0005923	bicellular tight junction	CC	111	21	0.000462536
GO:0034045	pre-autophagosomal structure membrane	CC	16	4	0.00356176		GO:0051304	chromosome separation	BP	67	15	0.000468445
GO:0034101	erythrocyte homeostasis	BP	103	11	0.00356632		GO:0031579	membrane raft organization	BP	18	7	0.000469745
GO:0010952	positive regulation of peptidase activity	BP	149	14	0.00360003		GO:0042770	signal transduction in response to DNA damage	BP	119	22	0.000478329
GO:0031461	cullin-RING ubiquitin ligase complex	CC	165	15	0.00361019		GO:0009163	nucleoside biosynthetic process	BP	119	22	0.000478329
GO:0042625	ATPase coupled ion transmembrane transporter activity	MF	75	9	0.00372065		GO:0044784	metaphase/anaphase transition of cell cycle	BP	47	12	0.000481666
GO:1903364	positive regulation of cellular protein catabolic process	BP	182	16	0.00376355		GO:0043296	apical junction complex	CC	127	23	0.000488392
GO:0005689	U12-type spliceosomal complex	CC	26	5	0.00382753		GO:0009062	fatty acid catabolic process	BP	89	18	0.000501837
GO:0035337	fatty-acyl-CoA metabolic process	BP	49	7	0.00382885		GO:2000758	positive regulation of peptidyl-lysine acetylation	BP	29	9	0.000518982
GO:0042770	signal transduction in response to DNA damage	BP	119	12	0.00384405		GO:0000079	regulation of cyclin-dependent protein serine/threonine kinase activity	BP	82	17	0.000526999
GO:0061659	ubiquitin-like protein ligase activity	MF	199	17	0.00385696		GO:0006298	mismatch repair	BP	35	10	0.000537277
GO:0006261	DNA-dependent DNA replication	BP	135	13	0.00399995		GO:0001838	embryonic epithelial tube formation	BP	120	22	0.000538989
GO:0009743	response to carbohydrate	BP	200	17	0.00405789		GO:0006305	DNA alkylation	BP	61	14	0.00054891
GO:0045454	cell redox homeostasis	BP	76	9	0.00406928		GO:0006306	DNA methylation	BP	61	14	0.00054891
GO:1900034	regulation of cellular response to heat	BP	76	9	0.00406928		GO:0035148	tube formation	BP	136	24	0.000551155
GO:0015171	amino acid transmembrane transporter activity	MF	76	9	0.00406928		GO:0051306	mitotic sister chromatid separation	BP	48	12	0.000592548
GO:0030330	DNA damage response, signal transduction by p53 class mediator	BP	105	11	0.00413657		GO:1901659	glycosyl compound biosynthetic process	BP	121	22	0.000606234
GO:1903052	positive regulation of proteolysis involved in cellular protein catabolic process	BP	168	15	0.00427469		GO:0072175	epithelial tube formation	BP	121	22	0.000606234
GO:0007519	skeletal muscle tissue development	BP	152	14	0.00430552		GO:1904029	regulation of cyclin-dependent protein kinase activity	BP	83	17	0.000610476
GO:0032781	positive regulation of ATPase activity	BP	38	6	0.00439313		GO:0016811	hydrolase activity, acting on carbon-nitrogen (but not peptide) bonds, in linear amides	MF	83	17	0.000610476
GO:0032434	regulation of proteasomal ubiquitin-dependent protein catabolic process	BP	106	11	0.00444771		GO:0044728	DNA methylation or demethylation	BP	76	16	0.000636503
GO:0042470	melanosome	CC	106	11	0.00444771		GO:0035793	positive regulation of metanephric mesenchymal cell migration by platelet-derived growth factor receptor-beta signaling pathway	BP	3	3	0.000636764
GO:0048770	pigment granule	CC	106	11	0.00444771		GO:1900238	regulation of metanephric mesenchymal cell migration by platelet-derived growth factor receptor-beta signaling pathway	BP	3	3	0.000636764
GO:0060575	intestinal epithelial cell differentiation	BP	17	4	0.00450682		GO:2000591	positive regulation of metanephric mesenchymal cell migration	BP	3	3	0.000636764
GO:0048670	regulation of collateral sprouting	BP	17	4	0.00450682		GO:0003431	growth plate cartilage chondrocyte development	BP	3	3	0.000636764
GO:0010664	negative regulation of striated muscle cell apoptotic process	BP	17	4	0.00450682		GO:1902498	regulation of protein autoubiquitination	BP	3	3	0.000636764
GO:0033158	regulation of protein import into nucleus, translocation	BP	17	4	0.00450682		GO:0005588	collagen type V trimer	CC	3	3	0.000636764
GO:0001671	ATPase activator activity	MF	17	4	0.00450682		GO:0046976	histone methyltransferase activity (H3-K27 specific)	MF	3	3	0.000636764
GO:0010656	negative regulation of muscle cell apoptotic process	BP	27	5	0.00453989		GO:0034260	negative regulation of GTPase activity	BP	42	11	0.000650218
GO:1901522	positive regulation of transcription from RNA polymerase II promoter involved in cellular response to chemical stimulus	BP	27	5	0.00453989		GO:0072528	pyrimidine-containing compound biosynthetic process	BP	42	11	0.000650218
GO:0016538	cyclin-dependent protein serine/threonine kinase regulator activity	MF	27	5	0.00453989		GO:0006978	DNA damage response, signal transduction by p53 class mediator resulting in transcription of p21 class mediator	BP	14	6	0.00065997
GO:0001889	liver development	BP	122	12	0.00470236		GO:0007076	mitotic chromosome condensation	BP	14	6	0.00065997
GO:0002262	myeloid cell homeostasis	BP	122	12	0.00470236		GO:0010369	chromocenter	CC	14	6	0.00065997
GO:2001056	positive regulation of cysteine-type endopeptidase activity	BP	122	12	0.00470236		GO:0071565	nBAF complex	CC	14	6	0.00065997
GO:0007006	mitochondrial membrane organization	BP	92	10	0.00471112		GO:0014020	primary neural tube formation	BP	91	18	0.0006632
GO:0035384	thioester biosynthetic process	BP	64	8	0.00474891		GO:0070160	occluding junction	CC	114	21	0.000668284
GO:0071616	acyl-CoA biosynthetic process	BP	64	8	0.00474891		GO:0010977	negative regulation of neuron projection development	BP	122	22	0.000680646
GO:0009749	response to glucose	BP	170	15	0.00477066		GO:0001738	morphogenesis of a polarized epithelium	BP	130	23	0.000685767
GO:0072665	protein localization to vacuole	BP	51	7	0.00480606		GO:0042769	DNA damage response, detection of DNA damage	BP	36	10	0.000687146
GO:0032055	negative regulation of translation in response to stress	BP	9	3	0.00492373		GO:0051570	regulation of histone H3-K9 methylation	BP	19	7	0.000688784
GO:0071287	cellular response to manganese ion	BP	9	3	0.00492373		GO:0006206	pyrimidine nucleobase metabolic process	BP	19	7	0.000688784
GO:1901409	positive regulation of phosphorylation of RNA polymerase II C-terminal domain	BP	9	3	0.00492373		GO:0010569	regulation of double-strand break repair via homologous recombination	BP	19	7	0.000688784
GO:0061042	vascular wound healing	BP	9	3	0.00492373		GO:0046600	negative regulation of centriole replication	BP	6	4	0.000712037
GO:0000808	origin recognition complex	CC	9	3	0.00492373		GO:0060992	response to fungicide	BP	6	4	0.000712037
GO:0005664	nuclear origin of replication recognition complex	CC	9	3	0.00492373		GO:0051287	NAD binding	MF	49	12	0.000724072
GO:0016723	oxidoreductase activity, oxidizing metal ions, NAD or NADP as acceptor	MF	9	3	0.00492373		GO:0030038	contractile actin filament bundle assembly	BP	77	16	0.00074032
GO:0006113	fermentation	BP	3	2	0.00499473		GO:0043149	stress fiber assembly	BP	77	16	0.00074032
GO:0043465	regulation of fermentation	BP	3	2	0.00499473		GO:1902275	regulation of chromatin organization	BP	147	25	0.000751883
GO:1902688	regulation of NAD metabolic process	BP	3	2	0.00499473		GO:2000573	positive regulation of DNA biosynthetic process	BP	56	13	0.0007634
GO:1903984	positive regulation of TRAIL-activated apoptotic signaling pathway	BP	3	2	0.00499473		GO:0010826	negative regulation of centrosome duplication	BP	10	5	0.000818523
GO:1990737	response to manganese-induced endoplasmic reticulum stress	BP	3	2	0.00499473		GO:0046606	negative regulation of centrosome cycle	BP	10	5	0.000818523
GO:1902263	apoptotic process involved in embryonic digit morphogenesis	BP	3	2	0.00499473		GO:0006222	UMP biosynthetic process	BP	10	5	0.000818523
GO:0070358	actin polymerization-dependent cell motility	BP	3	2	0.00499473		GO:0009173	pyrimidine ribonucleoside monophosphate metabolic process	BP	10	5	0.000818523
GO:0042998	positive regulation of Golgi to plasma membrane protein transport	BP	3	2	0.00499473		GO:0009174	pyrimidine ribonucleoside monophosphate biosynthetic process	BP	10	5	0.000818523
GO:0035795	negative regulation of mitochondrial membrane permeability	BP	3	2	0.00499473		GO:0046049	UMP metabolic process	BP	10	5	0.000818523
GO:0035722	interleukin-12-mediated signaling pathway	BP	3	2	0.00499473		GO:0000778	condensed nuclear chromosome kinetochore	CC	10	5	0.000818523
GO:0071349	cellular response to interleukin-12	BP	3	2	0.00499473		GO:0097431	mitotic spindle pole	CC	10	5	0.000818523
GO:0009240	isopentenyl diphosphate biosynthetic process	BP	3	2	0.00499473		GO:0005687	U4 snRNP	CC	10	5	0.000818523
GO:0019287	isopentenyl diphosphate biosynthetic process, mevalonate pathway	BP	3	2	0.00499473		GO:0033044	regulation of chromosome organization	BP	132	23	0.000852951
GO:0033693	neurofilament bundle assembly	BP	3	2	0.00499473		GO:0006296	nucleotide-excision repair, DNA incision, 5'-to lesion	BP	37	10	0.000869844
GO:0070859	positive regulation of bile acid biosynthetic process	BP	3	2	0.00499473		GO:0043535	regulation of blood vessel endothelial cell migration	BP	50	12	0.000879141
GO:1904253	positive regulation of bile acid metabolic process	BP	3	2	0.00499473		GO:2000278	regulation of DNA biosynthetic process	BP	86	17	0.000932194
GO:0016237	lysosomal microautophagy	BP	3	2	0.00499473		GO:0042455	ribonucleoside biosynthetic process	BP	109	20	0.000934192
GO:0034727	piecemeal microautophagy of nucleus	BP	3	2	0.00499473		GO:1901889	negative regulation of cell junction assembly	BP	20	7	0.000981453
GO:0044805	late nucleophagy	BP	3	2	0.00499473		GO:0009148	pyrimidine nucleoside triphosphate biosynthetic process	BP	20	7	0.000981453
GO:1990037	Lewy body core	CC	3	2	0.00499473		GO:0003416	endochondral bone growth	BP	20	7	0.000981453
GO:0000839	Hrd1p ubiquitin ligase ERAD-L complex	CC	3	2	0.00499473		GO:1902807	negative regulation of cell cycle G1/S phase transition	BP	94	18	0.000987946
GO:0031205	endoplasmic reticulum Sec complex	CC	3	2	0.00499473		GO:0030071	regulation of mitotic metaphase/anaphase transition	BP	44	11	0.000992957
GO:0033565	ESCRT-0 complex	CC	3	2	0.00499473		GO:0043113	receptor clustering	BP	44	11	0.000992957
GO:0097629	extrinsic component of omegasome membrane	CC	3	2	0.00499473		GO:0042772	DNA damage response, signal transduction resulting in transcription	BP	15	6	0.00102017
GO:0020016	ciliary pocket	CC	3	2	0.00499473		GO:0016514	SWI/SNF complex	CC	15	6	0.00102017
GO:0020018	ciliary pocket membrane	CC	3	2	0.00499473		GO:0043218	compact myelin	CC	15	6	0.00102017
GO:0055100	adiponectin binding	MF	3	2	0.00499473		GO:0000176	nuclear exosome (RNase complex)	CC	15	6	0.00102017
GO:0000293	ferric-chelate reductase activity	MF	3	2	0.00499473		GO:1902806	regulation of cell cycle G1/S phase transition	BP	142	24	0.00103805
GO:0016149	translation release factor activity, codon specific	MF	3	2	0.00499473		GO:0010812	negative regulation of cell-substrate adhesion	BP	51	12	0.00106092
GO:0000254	C-4 methylsterol oxidase activity	MF	3	2	0.00499473		GO:0034332	adherens junction organization	BP	118	21	0.0010626
GO:0046686	response to cadmium ion	BP	39	6	0.00501369		GO:0019838	growth factor binding	MF	126	22	0.00106303
GO:0001678	cellular glucose homeostasis	BP	123	12	0.00502024		GO:0034644	cellular response to UV	BP	65	14	0.00107476
GO:0045920	negative regulation of exocytosis	BP	28	5	0.0053417		GO:0006611	protein export from nucleus	BP	58	13	0.00108452
GO:0010659	cardiac muscle cell apoptotic process	BP	28	5	0.0053417		GO:2000779	regulation of double-strand break repair	BP	38	10	0.00109057
GO:1903201	regulation of oxidative stress-induced cell death	BP	52	7	0.00535981		GO:0032091	negative regulation of protein binding	BP	80	16	0.00114236
GO:0034383	low-density lipoprotein particle clearance	BP	18	4	0.00560709		GO:0046134	pyrimidine nucleoside biosynthetic process	BP	32	9	0.00114814
GO:0018279	protein N-linked glycosylation via asparagine	BP	40	6	0.00569621		GO:0051168	nuclear export	BP	185	29	0.00115634
GO:1902562	H4 histone acetyltransferase complex	CC	40	6	0.00569621		GO:0061351	neural precursor cell proliferation	BP	127	22	0.00118343
GO:0061008	hepaticobiliary system development	BP	125	12	0.00570732		GO:0001736	establishment of planar polarity	BP	119	21	0.00118781
GO:0031463	Cul3-RING ubiquitin ligase complex	CC	66	8	0.00573415		GO:0007164	establishment of tissue polarity	BP	119	21	0.00118781
GO:0014066	regulation of phosphatidylinositol 3-kinase signaling	BP	141	13	0.00577268		GO:0044839	cell cycle G2/M phase transition	BP	194	30	0.00119961
GO:0042626	ATPase activity, coupled to transmembrane movement of substances	MF	110	11	0.00588281		GO:1902099	regulation of metaphase/anaphase transition of cell cycle	BP	45	11	0.00121343
GO:0002753	cytoplasmic pattern recognition receptor signaling pathway	BP	53	7	0.00596004		GO:0043542	endothelial cell migration	BP	152	25	0.0012332
GO:0035303	regulation of dephosphorylation	BP	158	14	0.00605247		GO:0003279	cardiac septum development	BP	96	18	0.00127278
GO:0033002	muscle cell proliferation	BP	158	14	0.00605247		GO:0006304	DNA modification	BP	96	18	0.00127278
GO:0046890	regulation of lipid biosynthetic process	BP	126	12	0.00607776		GO:0042054	histone methyltransferase activity	MF	59	13	0.00128319
GO:0048640	negative regulation of developmental growth	BP	81	9	0.00621142		GO:0060491	regulation of cell projection assembly	BP	136	23	0.00129534
GO:0010508	positive regulation of autophagy	BP	81	9	0.00621142		GO:0046395	carboxylic acid catabolic process	BP	195	30	0.00130371
GO:0044769	ATPase activity, coupled to transmembrane movement of ions, rotational mechanism	MF	29	5	0.0062386		GO:0051017	actin filament bundle assembly	BP	120	21	0.00132543
GO:0016202	regulation of striated muscle tissue development	BP	111	11	0.00629298		GO:0051015	actin filament binding	MF	120	21	0.00132543
GO:0016820	hydrolase activity, acting on acid anhydrides, catalyzing transmembrane movement of substances	MF	111	11	0.00629298		GO:0010761	fibroblast migration	BP	39	10	0.00135501
GO:0009409	response to cold	BP	41	6	0.00644413		GO:0070932	histone H3 deacetylation	BP	21	7	0.00136368
GO:0018196	peptidyl-asparagine modification	BP	41	6	0.00644413		GO:0060396	growth hormone receptor signaling pathway	BP	21	7	0.00136368
GO:0017148	negative regulation of translation	BP	143	13	0.00648628		GO:0030324	lung development	BP	170	27	0.00137881
GO:0009612	response to mechanical stimulus	BP	193	16	0.00660185		GO:0090317	negative regulation of intracellular protein transport	BP	89	17	0.00138816
GO:0071230	cellular response to amino acid stimulus	BP	54	7	0.00660903		GO:0046929	negative regulation of neurotransmitter secretion	BP	11	5	0.00139448
GO:0000079	regulation of cyclin-dependent protein serine/threonine kinase activity	BP	82	9	0.00672814		GO:0016331	morphogenesis of embryonic epithelium	BP	145	24	0.00139756
GO:0019319	hexose biosynthetic process	BP	82	9	0.00672814		GO:0032200	telomere organization	BP	145	24	0.00139756
GO:0031072	heat shock protein binding	MF	82	9	0.00672814		GO:0005875	microtubule associated complex	CC	145	24	0.00139756
GO:0002887	negative regulation of myeloid leukocyte mediated immunity	BP	10	3	0.00681907		GO:0030426	growth cone	CC	137	23	0.00143266
GO:1901407	regulation of phosphorylation of RNA polymerase II C-terminal domain	BP	10	3	0.00681907		GO:0016363	nuclear matrix	CC	97	18	0.00143956
GO:0048875	chemical homeostasis within a tissue	BP	10	3	0.00681907		GO:1901985	positive regulation of protein acetylation	BP	33	9	0.0014596
GO:0070857	regulation of bile acid biosynthetic process	BP	10	3	0.00681907		GO:0030330	DNA damage response, signal transduction by p53 class mediator	BP	105	19	0.0014693
GO:0061684	chaperone-mediated autophagy	BP	10	3	0.00681907		GO:0005178	integrin binding	MF	105	19	0.0014693
GO:0071372	cellular response to follicle-stimulating hormone stimulus	BP	10	3	0.00681907		GO:0010594	regulation of endothelial cell migration	BP	113	20	0.0014806
GO:0007084	mitotic nuclear envelope reassembly	BP	10	3	0.00681907		GO:1902116	negative regulation of organelle assembly	BP	27	8	0.00148412
GO:0032328	alanine transport	BP	10	3	0.00681907		GO:0035567	non-canonical Wnt signaling pathway	BP	154	25	0.00148969
GO:0033179	proton-transporting V-type ATPase, V0 domain	CC	10	3	0.00681907		GO:0001726	ruffle	CC	154	25	0.00148969
GO:0034663	endoplasmic reticulum chaperone complex	CC	10	3	0.00681907		GO:0071158	positive regulation of cell cycle arrest	BP	82	16	0.00150221
GO:0000774	adenyl-nucleotide exchange factor activity	MF	10	3	0.00681907		GO:0000018	regulation of DNA recombination	BP	60	13	0.00151122
GO:0047372	acylglycerol lipase activity	MF	10	3	0.00681907		GO:0031061	negative regulation of histone methylation	BP	16	6	0.00151409
GO:0046209	nitric oxide metabolic process	BP	68	8	0.00686769		GO:0017136	NAD-dependent histone deacetylase activity	MF	16	6	0.00151409
GO:0005057	receptor signaling protein activity	MF	144	13	0.00686845		GO:0034979	NAD-dependent protein deacetylase activity	MF	16	6	0.00151409
GO:0006907	pinocytosis	BP	19	4	0.00687298		GO:0035064	methylated histone binding	MF	53	12	0.00151856
GO:0035267	NuA4 histone acetyltransferase complex	CC	19	4	0.00687298		GO:0035735	intraciliary transport involved in cilium morphogenesis	BP	7	4	0.00154796
GO:0043189	H4/H2A histone acetyltransferase complex	CC	19	4	0.00687298		GO:2000394	positive regulation of lamellipodium morphogenesis	BP	7	4	0.00154796
GO:1901796	regulation of signal transduction by p53 class mediator	BP	161	14	0.00711741		GO:0097197	tetraspanin-enriched microdomain	CC	7	4	0.00154796
GO:0048634	regulation of muscle organ development	BP	113	11	0.00718043		GO:0030893	meiotic cohesin complex	CC	7	4	0.00154796
GO:0032456	endocytic recycling	BP	30	5	0.00723614		GO:0003708	retinoic acid receptor activity	MF	7	4	0.00154796
GO:1902175	regulation of oxidative stress-induced intrinsic apoptotic signaling pathway	BP	30	5	0.00723614		GO:0006479	protein methylation	BP	163	26	0.00157162
GO:0010883	regulation of lipid storage	BP	42	6	0.00726084		GO:0008213	protein alkylation	BP	163	26	0.00157162
GO:0035338	long-chain fatty-acyl-CoA biosynthetic process	BP	42	6	0.00726084		GO:0001047	core promoter binding	MF	155	25	0.00163427
GO:0060038	cardiac muscle cell proliferation	BP	42	6	0.00726084		GO:0033683	nucleotide-excision repair, DNA incision	BP	40	10	0.00166931
GO:1904029	regulation of cyclin-dependent protein kinase activity	BP	83	9	0.0072772		GO:0060078	regulation of postsynaptic membrane potential	BP	83	16	0.00171516
GO:0005776	autophagosome	CC	83	9	0.0072772		GO:0060350	endochondral bone morphogenesis	BP	47	11	0.0017754
GO:1902041	regulation of extrinsic apoptotic signaling pathway via death domain receptors	BP	55	7	0.00730912		GO:0006220	pyrimidine nucleotide metabolic process	BP	47	11	0.0017754
GO:0010906	regulation of glucose metabolic process	BP	98	10	0.00734228		GO:2000134	negative regulation of G1/S transition of mitotic cell cycle	BP	91	17	0.0017868
GO:0002040	sprouting angiogenesis	BP	69	8	0.00749422		GO:0034708	methyltransferase complex	CC	91	17	0.0017868
GO:0010923	negative regulation of phosphatase activity	BP	69	8	0.00749422		GO:0001706	endoderm formation	BP	54	12	0.00180209
GO:0005905	clathrin-coated pit	CC	69	8	0.00749422		GO:0030971	receptor tyrosine kinase binding	MF	54	12	0.00180209
GO:0030203	glycosaminoglycan metabolic process	BP	162	14	0.0075038		GO:0008180	COP9 signalosome	CC	34	9	0.00183547
GO:1901861	regulation of muscle tissue development	BP	114	11	0.00765928		GO:0007492	endoderm development	BP	76	15	0.00184897
GO:0008637	apoptotic mitochondrial changes	BP	114	11	0.00765928		GO:0004527	exonuclease activity	MF	76	15	0.00184897
GO:0046943	carboxylic acid transmembrane transporter activity	MF	114	11	0.00765928		GO:0044818	mitotic G2/M transition checkpoint	BP	22	7	0.00185288
GO:0071222	cellular response to lipopolysaccharide	BP	146	13	0.00768627		GO:0046132	pyrimidine ribonucleoside biosynthetic process	BP	22	7	0.00185288
GO:0043409	negative regulation of MAPK cascade	BP	146	13	0.00768627		GO:0060351	cartilage development involved in endochondral bone morphogenesis	BP	22	7	0.00185288
GO:0008625	extrinsic apoptotic signaling pathway via death domain receptors	BP	84	9	0.00785984		GO:0098868	bone growth	BP	22	7	0.00185288
GO:0007030	Golgi organization	BP	99	10	0.00787349		GO:0071378	cellular response to growth hormone stimulus	BP	22	7	0.00185288
GO:0006006	glucose metabolic process	BP	197	16	0.00798579		GO:0000178	exosome (RNase complex)	CC	22	7	0.00185288
GO:0097006	regulation of plasma lipoprotein particle levels	BP	56	7	0.00806259		GO:1905354	exoribonuclease complex	CC	22	7	0.00185288
GO:0046949	fatty-acyl-CoA biosynthetic process	BP	43	6	0.00814976		GO:0008608	attachment of spindle microtubules to kinetochore	BP	28	8	0.00192286
GO:0008286	insulin receptor signaling pathway	BP	115	11	0.00816263		GO:0001941	postsynaptic membrane organization	BP	28	8	0.00192286
GO:0071260	cellular response to mechanical stimulus	BP	70	8	0.00816281		GO:0035066	positive regulation of histone acetylation	BP	28	8	0.00192286
GO:0009301	snRNA transcription	BP	70	8	0.00816281		GO:1902750	negative regulation of cell cycle G2/M phase transition	BP	28	8	0.00192286
GO:0042795	snRNA transcription from RNA polymerase II promoter	BP	70	8	0.00816281		GO:0031941	filamentous actin	CC	28	8	0.00192286
GO:0031248	protein acetyltransferase complex	CC	100	10	0.00843382		GO:0030323	respiratory tube development	BP	174	27	0.00195077
GO:1902493	acetyltransferase complex	CC	100	10	0.00843382		GO:1905269	positive regulation of chromatin organization	BP	84	16	0.00195284
GO:0031968	organelle outer membrane	CC	182	15	0.00881417		GO:0005884	actin filament	CC	84	16	0.00195284
GO:2001057	reactive nitrogen species metabolic process	BP	71	8	0.00887514		GO:0002040	sprouting angiogenesis	BP	69	14	0.00197047
GO:0043407	negative regulation of MAP kinase activity	BP	71	8	0.00887514		GO:2000045	regulation of G1/S transition of mitotic cell cycle	BP	132	22	0.00197652
GO:0043301	negative regulation of leukocyte degranulation	BP	11	3	0.00909048		GO:0061572	actin filament bundle organization	BP	124	21	0.00202057
GO:0060576	intestinal epithelial cell development	BP	11	3	0.00909048		GO:0045839	negative regulation of mitotic nuclear division	BP	41	10	0.0020401
GO:0031953	negative regulation of protein autophosphorylation	BP	11	3	0.00909048		GO:0042308	negative regulation of protein import into nucleus	BP	62	13	0.00206851
GO:1904251	regulation of bile acid metabolic process	BP	11	3	0.00909048		GO:1904590	negative regulation of protein import	BP	62	13	0.00206851
GO:1903358	regulation of Golgi organization	BP	11	3	0.00909048		GO:0048592	eye morphogenesis	BP	141	23	0.0021137
GO:0044827	modulation by host of viral genome replication	BP	11	3	0.00909048		GO:0016810	hydrolase activity, acting on carbon-nitrogen (but not peptide) bonds	MF	141	23	0.0021137
GO:0070431	nucleotide-binding oligomerization domain containing 2 signaling pathway	BP	11	3	0.00909048		GO:0005201	extracellular matrix structural constituent	MF	77	15	0.00211719
GO:0071468	cellular response to acidic pH	BP	11	3	0.00909048		GO:0007052	mitotic spindle organization	BP	48	11	0.00212706
GO:0034497	protein localization to pre-autophagosomal structure	BP	11	3	0.00909048		GO:0031527	filopodium membrane	CC	17	6	0.00217085
GO:0031462	Cul2-RING ubiquitin ligase complex	CC	11	3	0.00909048		GO:0009263	deoxyribonucleotide biosynthetic process	BP	12	5	0.00222184
GO:0046364	monosaccharide biosynthetic process	BP	86	9	0.00913098		GO:0036124	histone H3-K9 trimethylation	BP	12	5	0.00222184
GO:0007584	response to nutrient	BP	166	14	0.00921897		GO:0031078	histone deacetylase activity (H3-K14 specific)	MF	12	5	0.00222184
GO:0005342	organic acid transmembrane transporter activity	MF	117	11	0.00924603		GO:0032041	NAD-dependent histone deacetylase activity (H3-K14 specific)	MF	12	5	0.00222184
GO:0015988	energy coupled proton transmembrane transport, against electrochemical gradient	BP	32	5	0.00955461		GO:1903747	regulation of establishment of protein localization to mitochondrion	BP	125	21	0.00223607
GO:0015991	ATP hydrolysis coupled proton transport	BP	32	5	0.00955461		GO:0046332	SMAD binding	MF	70	14	0.00227178
GO:0038066	p38MAPK cascade	BP	32	5	0.00955461		GO:0010765	positive regulation of sodium ion transport	BP	35	9	0.00228484
GO:0005790	smooth endoplasmic reticulum	CC	32	5	0.00955461		GO:0048016	inositol phosphate-mediated signaling	BP	35	9	0.00228484
GO:0070885	negative regulation of calcineurin-NFAT signaling cascade	BP	4	2	0.00971538		GO:0004003	ATP-dependent DNA helicase activity	MF	35	9	0.00228484
GO:1903121	regulation of TRAIL-activated apoptotic signaling pathway	BP	4	2	0.00971538		GO:0030427	site of polarized growth	CC	142	23	0.0023216
GO:0035694	mitochondrial protein catabolic process	BP	4	2	0.00971538		GO:0000086	G2/M transition of mitotic cell cycle	BP	185	28	0.00236817
GO:0032286	central nervous system myelin maintenance	BP	4	2	0.00971538		GO:0044860	protein localization to plasma membrane raft	BP	4	3	0.0023829
GO:0090261	positive regulation of inclusion body assembly	BP	4	2	0.00971538		GO:0051572	negative regulation of histone H3-K4 methylation	BP	4	3	0.0023829
GO:0070309	lens fiber cell morphogenesis	BP	4	2	0.00971538		GO:0042997	negative regulation of Golgi to plasma membrane protein transport	BP	4	3	0.0023829
GO:0033489	cholesterol biosynthetic process via desmosterol	BP	4	2	0.00971538		GO:0043570	maintenance of DNA repeat elements	BP	4	3	0.0023829
GO:0033490	cholesterol biosynthetic process via lathosterol	BP	4	2	0.00971538		GO:0035788	cell migration involved in metanephros development	BP	4	3	0.0023829
GO:0006990	positive regulation of transcription from RNA polymerase II promoter involved in unfolded protein response	BP	4	2	0.00971538		GO:0035789	metanephric mesenchymal cell migration	BP	4	3	0.0023829
GO:0070672	response to interleukin-15	BP	4	2	0.00971538		GO:2000589	regulation of metanephric mesenchymal cell migration	BP	4	3	0.0023829
GO:0061043	regulation of vascular wound healing	BP	4	2	0.00971538		GO:0072021	ascending thin limb development	BP	4	3	0.0023829
GO:0097368	establishment of Sertoli cell barrier	BP	4	2	0.00971538		GO:0072218	metanephric ascending thin limb development	BP	4	3	0.0023829
GO:0002159	desmosome assembly	BP	4	2	0.00971538		GO:0038026	reelin-mediated signaling pathway	BP	4	3	0.0023829
GO:0002317	plasma cell differentiation	BP	4	2	0.00971538		GO:0007227	signal transduction downstream of smoothened	BP	4	3	0.0023829
GO:0046490	isopentenyl diphosphate metabolic process	BP	4	2	0.00971538		GO:1904491	protein localization to ciliary transition zone	BP	4	3	0.0023829
GO:0070427	nucleotide-binding oligomerization domain containing 1 signaling pathway	BP	4	2	0.00971538		GO:0005658	alpha DNA polymerase:primase complex	CC	4	3	0.0023829
GO:0032058	positive regulation of translational initiation in response to stress	BP	4	2	0.00971538		GO:0043125	ErbB-3 class receptor binding	MF	4	3	0.0023829
GO:1903553	positive regulation of extracellular exosome assembly	BP	4	2	0.00971538		GO:0004448	isocitrate dehydrogenase activity	MF	4	3	0.0023829
GO:1903349	omegasome membrane	CC	4	2	0.00971538		GO:0003896	DNA primase activity	MF	4	3	0.0023829
GO:0019808	polyamine binding	MF	4	2	0.00971538		GO:0031058	positive regulation of histone modification	BP	78	15	0.00241694
GO:0004694	eukaryotic translation initiation factor 2alpha kinase activity	MF	4	2	0.00971538		GO:0071173	spindle assembly checkpoint	BP	29	8	0.00245767
GO:0055037	recycling endosome	CC	134	12	0.00977217		GO:0009220	pyrimidine ribonucleotide biosynthetic process	BP	23	7	0.00246782
GO:0006639	acylglycerol metabolic process	BP	118	11	0.00982772		GO:0090544	BAF-type complex	CC	23	7	0.00246782
GO:0061462	protein localization to lysosome	BP	21	4	0.00993993		GO:0002102	podosome	CC	23	7	0.00246782
GO:0008601	protein phosphatase type 2A regulator activity	MF	21	4	0.00993993		GO:0070006	metalloaminopeptidase activity	MF	23	7	0.00246782
GO:0003756	protein disulfide isomerase activity	MF	21	4	0.00993993		GO:0051220	cytoplasmic sequestering of protein	BP	42	10	0.00247443
GO:0016864	intramolecular oxidoreductase activity, transposing S-S bonds	MF	21	4	0.00993993		GO:0045685	regulation of glial cell differentiation	BP	56	12	0.0024997
GO:0016853	isomerase activity	MF	151	13	0.0100688		GO:0070192	chromosome organization involved in meiotic cell cycle	BP	56	12	0.0024997
GO:0042220	response to cocaine	BP	45	6	0.0101575		GO:0007369	gastrulation	BP	177	27	0.00250342
GO:0000060	protein import into nucleus, translocation	BP	45	6	0.0101575		GO:0098858	actin-based cell projection	CC	177	27	0.00250342
GO:0050728	negative regulation of inflammatory response	BP	103	10	0.0102995		GO:0006487	protein N-linked glycosylation	BP	86	16	0.00251117
GO:0016410	N-acyltransferase activity	MF	103	10	0.0102995		GO:0010811	positive regulation of cell-substrate adhesion	BP	102	18	0.00257732
GO:0090002	establishment of protein localization to plasma membrane	BP	135	12	0.0103353		GO:0031100	animal organ regeneration	BP	71	14	0.00261012
GO:0010950	positive regulation of endopeptidase activity	BP	135	12	0.0103353		GO:0097581	lamellipodium organization	BP	71	14	0.00261012
GO:0006638	neutral lipid metabolic process	BP	119	11	0.0104372		GO:0006022	aminoglycan metabolic process	BP	169	26	0.00264092
GO:0015399	primary active transmembrane transporter activity	MF	119	11	0.0104372		GO:0008589	regulation of smoothened signaling pathway	BP	64	13	0.00278474
GO:0015405	P-P-bond-hydrolysis-driven transmembrane transporter activity	MF	119	11	0.0104372		GO:0031577	spindle checkpoint	BP	36	9	0.0028174
GO:0030301	cholesterol transport	BP	73	8	0.0104377		GO:0021549	cerebellum development	BP	87	16	0.00283653
GO:0042990	regulation of transcription factor import into nucleus	BP	88	9	0.0105518		GO:0000794	condensed nuclear chromosome	CC	87	16	0.00283653
GO:0051817	modification of morphology or physiology of other organism involved in symbiotic interaction	BP	88	9	0.0105518		GO:0031503	protein complex localization	BP	111	19	0.0028489
GO:0043202	lysosomal lumen	CC	88	9	0.0105518		GO:0048813	dendrite morphogenesis	BP	111	19	0.0028489
GO:0071219	cellular response to molecule of bacterial origin	BP	152	13	0.0106078		GO:0035791	platelet-derived growth factor receptor-beta signaling pathway	BP	8	4	0.00288518
GO:0006575	cellular modified amino acid metabolic process	BP	152	13	0.0106078		GO:0045838	positive regulation of membrane potential	BP	8	4	0.00288518
GO:0006022	aminoglycan metabolic process	BP	169	14	0.0106971		GO:0097062	dendritic spine maintenance	BP	8	4	0.00288518
GO:0055090	acylglycerol homeostasis	BP	33	5	0.0108858		GO:0031748	D1 dopamine receptor binding	MF	8	4	0.00288518
GO:0070328	triglyceride homeostasis	BP	33	5	0.0108858		GO:0005113	patched binding	MF	8	4	0.00288518
GO:0002042	cell migration involved in sprouting angiogenesis	BP	33	5	0.0108858		GO:0051920	peroxiredoxin activity	MF	8	4	0.00288518
GO:0044786	cell cycle DNA replication	BP	33	5	0.0108858		GO:0003689	DNA clamp loader activity	MF	8	4	0.00288518
GO:0006623	protein targeting to vacuole	BP	33	5	0.0108858		GO:0033170	protein-DNA loading ATPase activity	MF	8	4	0.00288518
GO:0006040	amino sugar metabolic process	BP	33	5	0.0108858		GO:1903146	regulation of mitophagy	BP	43	10	0.00297983
GO:0034109	homotypic cell-cell adhesion	BP	74	8	0.0112912		GO:0045840	positive regulation of mitotic nuclear division	BP	43	10	0.00297983
GO:0019888	protein phosphatase regulator activity	MF	74	8	0.0112912		GO:0009142	nucleoside triphosphate biosynthetic process	BP	72	14	0.00298882
GO:0000123	histone acetyltransferase complex	CC	89	9	0.0113215		GO:0043523	regulation of neuron apoptotic process	BP	188	28	0.00299933
GO:0019867	outer membrane	CC	188	15	0.0116669		GO:0048588	developmental cell growth	BP	188	28	0.00299933
GO:0006089	lactate metabolic process	BP	12	3	0.0117521		GO:1903055	positive regulation of extracellular matrix organization	BP	18	6	0.00302141
GO:0043217	myelin maintenance	BP	12	3	0.0117521		GO:0070064	proline-rich region binding	MF	18	6	0.00302141
GO:0071712	ER-associated misfolded protein catabolic process	BP	12	3	0.0117521		GO:0030203	glycosaminoglycan metabolic process	BP	162	25	0.00302458
GO:0051770	positive regulation of nitric-oxide synthase biosynthetic process	BP	12	3	0.0117521		GO:0001937	negative regulation of endothelial cell proliferation	BP	30	8	0.00310217
GO:0044232	organelle membrane contact site	CC	12	3	0.0117521		GO:0009925	basal plasma membrane	CC	30	8	0.00310217
GO:1990381	ubiquitin-specific protease binding	MF	12	3	0.0117521		GO:0051053	negative regulation of DNA metabolic process	BP	112	19	0.00316057
GO:0055106	ubiquitin-protein transferase regulator activity	MF	12	3	0.0117521		GO:0030674	protein binding, bridging	MF	154	24	0.00318073
GO:0031543	peptidyl-proline dioxygenase activity	MF	12	3	0.0117521		GO:0051297	centrosome organization	BP	104	18	0.0032063
GO:0001726	ruffle	CC	154	13	0.011753		GO:0072395	signal transduction involved in cell cycle checkpoint	BP	65	13	0.00321224
GO:0048668	collateral sprouting	BP	22	4	0.0117584		GO:0022037	metencephalon development	BP	96	17	0.00322087
GO:0010447	response to acidic pH	BP	22	4	0.0117584		GO:0044773	mitotic DNA damage checkpoint	BP	96	17	0.00322087
GO:0045736	negative regulation of cyclin-dependent protein serine/threonine kinase activity	BP	22	4	0.0117584		GO:0033173	calcineurin-NFAT signaling cascade	BP	24	7	0.0032284
GO:1904030	negative regulation of cyclin-dependent protein kinase activity	BP	22	4	0.0117584		GO:0097720	calcineurin-mediated signaling	BP	24	7	0.0032284
GO:1900101	regulation of endoplasmic reticulum unfolded protein response	BP	22	4	0.0117584		GO:0072661	protein targeting to plasma membrane	BP	24	7	0.0032284
GO:0061082	myeloid leukocyte cytokine production	BP	22	4	0.0117584		GO:0033260	nuclear DNA replication	BP	24	7	0.0032284
GO:0016051	carbohydrate biosynthetic process	BP	189	15	0.0122056		GO:0009147	pyrimidine nucleoside triphosphate metabolic process	BP	24	7	0.0032284
GO:0006084	acetyl-CoA metabolic process	BP	34	5	0.0123383		GO:0006323	DNA packaging	BP	198	29	0.00327945
GO:0035307	positive regulation of protein dephosphorylation	BP	34	5	0.0123383		GO:0038127	ERBB signaling pathway	BP	146	23	0.00333513
GO:0031648	protein destabilization	BP	34	5	0.0123383		GO:0043173	nucleotide salvage	BP	13	5	0.00335632
GO:0070231	T cell apoptotic process	BP	47	6	0.0124935		GO:0000800	lateral element	CC	13	5	0.00335632
GO:0050771	negative regulation of axonogenesis	BP	61	7	0.0127108		GO:0042575	DNA polymerase complex	CC	13	5	0.00335632
GO:0042991	transcription factor import into nucleus	BP	91	9	0.0129859		GO:1990782	protein tyrosine kinase binding	MF	58	12	0.00340265
GO:0035305	negative regulation of dephosphorylation	BP	76	8	0.0131512		GO:1900181	negative regulation of protein localization to nucleus	BP	73	14	0.00341137
GO:0010675	regulation of cellular carbohydrate metabolic process	BP	123	11	0.0131691		GO:0060996	dendritic spine development	BP	73	14	0.00341137
GO:1900182	positive regulation of protein localization to nucleus	BP	123	11	0.0131691		GO:1903749	positive regulation of establishment of protein localization to mitochondrion	BP	113	19	0.00350014
GO:0022853	active ion transmembrane transporter activity	MF	107	10	0.0132561		GO:0031023	microtubule organizing center organization	BP	113	19	0.00350014
GO:0001783	B cell apoptotic process	BP	23	4	0.0137771		GO:0050840	extracellular matrix binding	MF	51	11	0.00353287
GO:0010665	regulation of cardiac muscle cell apoptotic process	BP	23	4	0.0137771		GO:0072527	pyrimidine-containing compound metabolic process	BP	81	15	0.00353363
GO:0006515	misfolded or incompletely synthesized protein catabolic process	BP	23	4	0.0137771		GO:0001656	metanephros development	BP	89	16	0.00359226
GO:0048641	regulation of skeletal muscle tissue development	BP	48	6	0.0137925		GO:0099565	chemical synaptic transmission, postsynaptic	BP	66	13	0.00369161
GO:1900407	regulation of cellular response to oxidative stress	BP	62	7	0.0138323		GO:0051492	regulation of stress fiber assembly	BP	66	13	0.00369161
GO:0098586	cellular response to virus	BP	35	5	0.0139165		GO:1903053	regulation of extracellular matrix organization	BP	31	8	0.00387071
GO:0070423	nucleotide-binding oligomerization domain containing signaling pathway	BP	35	5	0.0139165		GO:0043548	phosphatidylinositol 3-kinase binding	MF	31	8	0.00387071
GO:0045598	regulation of fat cell differentiation	BP	108	10	0.0140857		GO:0043394	proteoglycan binding	MF	31	8	0.00387071
GO:0071482	cellular response to light stimulus	BP	108	10	0.0140857		GO:0007179	transforming growth factor beta receptor signaling pathway	BP	165	25	0.00387247
GO:0043492	ATPase activity, coupled to movement of substances	MF	125	11	0.0147231		GO:0072091	regulation of stem cell proliferation	BP	59	12	0.00394379
GO:0006596	polyamine biosynthetic process	BP	13	3	0.0148142		GO:0008276	protein methyltransferase activity	MF	82	15	0.00398843
GO:0055089	fatty acid homeostasis	BP	13	3	0.0148142		GO:0021510	spinal cord development	BP	98	17	0.00401389
GO:2000345	regulation of hepatocyte proliferation	BP	13	3	0.0148142		GO:0007569	cell aging	BP	90	16	0.00402801
GO:0022010	central nervous system myelination	BP	13	3	0.0148142		GO:0060438	trachea development	BP	19	6	0.00409801
GO:0032291	axon ensheathment in central nervous system	BP	13	3	0.0148142		GO:0030992	intraciliary transport particle B	CC	19	6	0.00409801
GO:0048642	negative regulation of skeletal muscle tissue development	BP	13	3	0.0148142		GO:0048146	positive regulation of fibroblast proliferation	BP	52	11	0.00413923
GO:2000765	regulation of cytoplasmic translation	BP	13	3	0.0148142		GO:0060079	excitatory postsynaptic potential	BP	52	11	0.00413923
GO:1901532	regulation of hematopoietic progenitor cell differentiation	BP	13	3	0.0148142		GO:0046847	filopodium assembly	BP	52	11	0.00413923
GO:0046349	amino sugar biosynthetic process	BP	13	3	0.0148142		GO:0014044	Schwann cell development	BP	25	7	0.00415549
GO:0006743	ubiquinone metabolic process	BP	13	3	0.0148142		GO:0048710	regulation of astrocyte differentiation	BP	25	7	0.00415549
GO:0019511	peptidyl-proline hydroxylation	BP	13	3	0.0148142		GO:0009218	pyrimidine ribonucleotide metabolic process	BP	25	7	0.00415549
GO:0055103	ligase regulator activity	MF	13	3	0.0148142		GO:0031952	regulation of protein autophosphorylation	BP	38	9	0.00417359
GO:0043200	response to amino acid	BP	93	9	0.0148255		GO:0032947	protein complex scaffold	MF	67	13	0.0042273
GO:1902806	regulation of cell cycle G1/S phase transition	BP	142	12	0.01501		GO:0038083	peptidyl-tyrosine autophosphorylation	BP	45	10	0.00423586
GO:0046902	regulation of mitochondrial membrane permeability	BP	63	7	0.0150228		GO:0060443	mammary gland morphogenesis	BP	45	10	0.00423586
GO:0019829	cation-transporting ATPase activity	MF	63	7	0.0150228		GO:0035987	endodermal cell differentiation	BP	45	10	0.00423586
GO:0014065	phosphatidylinositol 3-kinase signaling	BP	159	13	0.0150349		GO:0018024	histone-lysine N-methyltransferase activity	MF	45	10	0.00423586
GO:0070936	protein K48-linked ubiquitination	BP	49	6	0.0151828		GO:1905330	regulation of morphogenesis of an epithelium	BP	175	26	0.004274
GO:1902554	serine/threonine protein kinase complex	CC	78	8	0.0152258		GO:0031256	leading edge membrane	CC	132	21	0.0043567
GO:0035872	nucleotide-binding domain, leucine rich repeat containing receptor signaling pathway	BP	36	5	0.0156249		GO:0043197	dendritic spine	CC	107	18	0.0043848
GO:0036091	positive regulation of transcription from RNA polymerase II promoter in response to oxidative stress	BP	5	2	0.0157496		GO:0048145	regulation of fibroblast proliferation	BP	83	15	0.00448988
GO:0043456	regulation of pentose-phosphate shunt	BP	5	2	0.0157496		GO:0032507	maintenance of protein location in cell	BP	91	16	0.00450614
GO:0070235	regulation of activation-induced cell death of T cells	BP	5	2	0.0157496		GO:0036064	ciliary basal body	CC	91	16	0.00450614
GO:0048625	myoblast fate commitment	BP	5	2	0.0157496		GO:0031056	regulation of histone modification	BP	124	20	0.00453881
GO:1901524	regulation of macromitophagy	BP	5	2	0.0157496		GO:0048306	calcium-dependent protein binding	MF	60	12	0.00455193
GO:0070671	response to interleukin-12	BP	5	2	0.0157496		GO:0003684	damaged DNA binding	MF	60	12	0.00455193
GO:0007386	compartment pattern specification	BP	5	2	0.0157496		GO:0017124	SH3 domain binding	MF	116	19	0.00470532
GO:1903912	negative regulation of endoplasmic reticulum stress-induced eIF2 alpha phosphorylation	BP	5	2	0.0157496		GO:0045737	positive regulation of cyclin-dependent protein serine/threonine kinase activity	BP	32	8	0.00477823
GO:0018401	peptidyl-proline hydroxylation to 4-hydroxy-L-proline	BP	5	2	0.0157496		GO:0033048	negative regulation of mitotic sister chromatid segregation	BP	32	8	0.00477823
GO:1901679	nucleotide transmembrane transport	BP	5	2	0.0157496		GO:1900026	positive regulation of substrate adhesion-dependent cell spreading	BP	32	8	0.00477823
GO:0000836	Hrd1p ubiquitin ligase complex	CC	5	2	0.0157496		GO:0035058	nonmotile primary cilium assembly	BP	32	8	0.00477823
GO:0031088	platelet dense granule membrane	CC	5	2	0.0157496		GO:0021772	olfactory bulb development	BP	32	8	0.00477823
GO:1990316	ATG1/ULK1 kinase complex	CC	5	2	0.0157496		GO:0005720	nuclear heterochromatin	CC	32	8	0.00477823
GO:0046912	transferase activity, transferring acyl groups, acyl groups converted into alkyl on transfer	MF	5	2	0.0157496		GO:0051785	positive regulation of nuclear division	BP	53	11	0.00482559
GO:0004083	bisphosphoglycerate 2-phosphatase activity	MF	5	2	0.0157496		GO:0046185	aldehyde catabolic process	BP	9	4	0.00484093
GO:0005087	Ran guanyl-nucleotide exchange factor activity	MF	5	2	0.0157496		GO:0006273	lagging strand elongation	BP	9	4	0.00484093
GO:0051185	coenzyme transporter activity	MF	5	2	0.0157496		GO:0060242	contact inhibition	BP	9	4	0.00484093
GO:0005741	mitochondrial outer membrane	CC	160	13	0.0157679		GO:0060159	regulation of dopamine receptor signaling pathway	BP	9	4	0.00484093
GO:0014069	postsynaptic density	CC	143	12	0.0157908		GO:0048096	chromatin-mediated maintenance of transcription	BP	9	4	0.00484093
GO:0099572	postsynaptic specialization	CC	143	12	0.0157908		GO:0010944	negative regulation of transcription by competitive promoter binding	BP	9	4	0.00484093
GO:0034047	regulation of protein phosphatase type 2A activity	BP	24	4	0.0160029		GO:1901203	positive regulation of extracellular matrix assembly	BP	9	4	0.00484093
GO:0031904	endosome lumen	CC	24	4	0.0160029		GO:0006265	DNA topological change	BP	9	4	0.00484093
GO:0014068	positive regulation of phosphatidylinositol 3-kinase signaling	BP	64	7	0.0162845		GO:0034982	mitochondrial protein processing	BP	9	4	0.00484093
GO:0006970	response to osmotic stress	BP	64	7	0.0162845		GO:0035999	tetrahydrofolate interconversion	BP	9	4	0.00484093
GO:0034333	adherens junction assembly	BP	79	8	0.0163475		GO:2000392	regulation of lamellipodium morphogenesis	BP	9	4	0.00484093
GO:2000106	regulation of leukocyte apoptotic process	BP	79	8	0.0163475		GO:0034058	endosomal vesicle fusion	BP	9	4	0.00484093
GO:0006094	gluconeogenesis	BP	79	8	0.0163475		GO:0035721	intraciliary retrograde transport	BP	9	4	0.00484093
GO:0000045	autophagosome assembly	BP	79	8	0.0163475		GO:0016832	aldehyde-lyase activity	MF	9	4	0.00484093
GO:0071478	cellular response to radiation	BP	161	13	0.0165277		GO:0051651	maintenance of location in cell	BP	108	18	0.00484902
GO:0031663	lipopolysaccharide-mediated signaling pathway	BP	50	6	0.0166673		GO:0032963	collagen metabolic process	BP	108	18	0.00484902
GO:0008023	transcription elongation factor complex	CC	50	6	0.0166673		GO:0034605	cellular response to heat	BP	108	18	0.00484902
GO:0031503	protein complex localization	BP	111	10	0.016808		GO:0046033	AMP metabolic process	BP	14	5	0.00485429
GO:0006368	transcription elongation from RNA polymerase II promoter	BP	95	9	0.0168503		GO:0070828	heterochromatin organization	BP	14	5	0.00485429
GO:0016605	PML body	CC	95	9	0.0168503		GO:0003417	growth plate cartilage development	BP	14	5	0.00485429
GO:0006734	NADH metabolic process	BP	37	5	0.0174677		GO:0099738	cell cortex region	CC	14	5	0.00485429
GO:0010559	regulation of glycoprotein biosynthetic process	BP	37	5	0.0174677		GO:1903046	meiotic cell cycle process	BP	177	26	0.00497872
GO:0045843	negative regulation of striated muscle tissue development	BP	37	5	0.0174677		GO:0090003	regulation of establishment of protein localization to plasma membrane	BP	46	10	0.00500343
GO:0006919	activation of cysteine-type endopeptidase activity involved in apoptotic process	BP	80	8	0.0175277		GO:0014015	positive regulation of gliogenesis	BP	46	10	0.00500343
GO:1903426	regulation of reactive oxygen species biosynthetic process	BP	65	7	0.0176195		GO:0030199	collagen fibril organization	BP	39	9	0.00501917
GO:0055017	cardiac muscle tissue growth	BP	65	7	0.0176195		GO:0060997	dendritic spine morphogenesis	BP	39	9	0.00501917
GO:0006024	glycosaminoglycan biosynthetic process	BP	112	10	0.0177965		GO:0048144	fibroblast proliferation	BP	84	15	0.00504142
GO:0072659	protein localization to plasma membrane	BP	198	15	0.0179726		GO:0000732	strand displacement	BP	26	7	0.00527064
GO:0045444	fat cell differentiation	BP	198	15	0.0179726		GO:0010972	negative regulation of G2/M transition of mitotic cell cycle	BP	26	7	0.00527064
GO:0000186	activation of MAPKK activity	BP	51	6	0.0182488		GO:0072202	cell differentiation involved in metanephros development	BP	26	7	0.00527064
GO:0050810	regulation of steroid biosynthetic process	BP	51	6	0.0182488		GO:0032452	histone demethylase activity	MF	26	7	0.00527064
GO:1903432	regulation of TORC1 signaling	BP	14	3	0.0182837		GO:0007126	meiotic nuclear division	BP	169	25	0.00530573
GO:0010934	macrophage cytokine production	BP	14	3	0.0182837		GO:0060071	Wnt signaling pathway, planar cell polarity pathway	BP	109	18	0.0053528
GO:0043508	negative regulation of JUN kinase activity	BP	14	3	0.0182837		GO:0044309	neuron spine	CC	109	18	0.0053528
GO:0015693	magnesium ion transport	BP	14	3	0.0182837		GO:0031571	mitotic G1 DNA damage checkpoint	BP	69	13	0.00548636
GO:0016471	vacuolar proton-transporting V-type ATPase complex	CC	14	3	0.0182837		GO:0044819	mitotic G1/S transition checkpoint	BP	69	13	0.00548636
GO:0004707	MAP kinase activity	MF	14	3	0.0182837		GO:0008630	intrinsic apoptotic signaling pathway in response to DNA damage	BP	101	17	0.00549861
GO:0006109	regulation of carbohydrate metabolic process	BP	146	12	0.0183179		GO:0001948	glycoprotein binding	MF	101	17	0.00549861
GO:0071514	genetic imprinting	BP	25	4	0.0184417		GO:0045329	carnitine biosynthetic process	BP	5	3	0.00557504
GO:0060561	apoptotic process involved in morphogenesis	BP	25	4	0.0184417		GO:0060613	fat pad development	BP	5	3	0.00557504
GO:0010719	negative regulation of epithelial to mesenchymal transition	BP	25	4	0.0184417		GO:0060161	positive regulation of dopamine receptor signaling pathway	BP	5	3	0.00557504
GO:0070306	lens fiber cell differentiation	BP	25	4	0.0184417		GO:1904259	regulation of basement membrane assembly involved in embryonic body morphogenesis	BP	5	3	0.00557504
GO:0048015	phosphatidylinositol-mediated signaling	BP	199	15	0.0187237		GO:1904261	positive regulation of basement membrane assembly involved in embryonic body morphogenesis	BP	5	3	0.00557504
GO:1905037	autophagosome organization	BP	81	8	0.0187679		GO:2001197	basement membrane assembly involved in embryonic body morphogenesis	BP	5	3	0.00557504
GO:0015297	antiporter activity	MF	81	8	0.0187679		GO:0016479	negative regulation of transcription from RNA polymerase I promoter	BP	5	3	0.00557504
GO:0006023	aminoglycan biosynthetic process	BP	113	10	0.0188271		GO:1903689	regulation of wound healing, spreading of epidermal cells	BP	5	3	0.00557504
GO:0007032	endosome organization	BP	66	7	0.0190296		GO:0003418	growth plate cartilage chondrocyte differentiation	BP	5	3	0.00557504
GO:0035914	skeletal muscle cell differentiation	BP	66	7	0.0190296		GO:0072236	metanephric loop of Henle development	BP	5	3	0.00557504
GO:0034212	peptide N-acetyltransferase activity	MF	66	7	0.0190296		GO:0006269	DNA replication, synthesis of RNA primer	BP	5	3	0.00557504
GO:0030148	sphingolipid biosynthetic process	BP	97	9	0.0190699		GO:1904683	regulation of metalloendopeptidase activity	BP	5	3	0.00557504
GO:0098781	ncRNA transcription	BP	97	9	0.0190699		GO:0010138	pyrimidine ribonucleotide salvage	BP	5	3	0.00557504
GO:0016591	DNA-directed RNA polymerase II, holoenzyme	CC	97	9	0.0190699		GO:0032262	pyrimidine nucleotide salvage	BP	5	3	0.00557504
GO:0043433	negative regulation of sequence-specific DNA binding transcription factor activity	BP	130	11	0.0192099		GO:0044206	UMP salvage	BP	5	3	0.00557504
GO:2000377	regulation of reactive oxygen species metabolic process	BP	147	12	0.0192241		GO:0010032	meiotic chromosome condensation	BP	5	3	0.00557504
GO:0072655	establishment of protein localization to mitochondrion	BP	182	14	0.0193486		GO:0034991	nuclear meiotic cohesin complex	CC	5	3	0.00557504
GO:0035924	cellular response to vascular endothelial growth factor stimulus	BP	38	5	0.0194487		GO:0004528	phosphodiesterase I activity	MF	5	3	0.00557504
GO:0098927	vesicle-mediated transport between endosomal compartments	BP	38	5	0.0194487		GO:0048273	mitogen-activated protein kinase p38 binding	MF	5	3	0.00557504
GO:0050688	regulation of defense response to virus	BP	82	8	0.0200695		GO:0008379	thioredoxin peroxidase activity	MF	5	3	0.00557504
GO:0071158	positive regulation of cell cycle arrest	BP	82	8	0.0200695		GO:0046974	histone methyltransferase activity (H3-K9 specific)	MF	5	3	0.00557504
GO:0090559	regulation of membrane permeability	BP	67	7	0.0205169		GO:1901992	positive regulation of mitotic cell cycle phase transition	BP	54	11	0.00559905
GO:0050777	negative regulation of immune response	BP	115	10	0.0210189		GO:0045740	positive regulation of DNA replication	BP	54	11	0.00559905
GO:1901981	phosphatidylinositol phosphate binding	MF	115	10	0.0210189		GO:0060840	artery development	BP	77	14	0.00561558
GO:0001968	fibronectin binding	MF	26	4	0.0210989		GO:0004860	protein kinase inhibitor activity	MF	85	15	0.00564656
GO:0016878	acid-thiol ligase activity	MF	26	4	0.0210989		GO:0032886	regulation of microtubule-based process	BP	135	21	0.00567615
GO:0034593	phosphatidylinositol bisphosphate phosphatase activity	MF	26	4	0.0210989		GO:0051262	protein tetramerization	BP	135	21	0.00567615
GO:2001020	regulation of response to DNA damage stimulus	BP	149	12	0.0211364		GO:0000287	magnesium ion binding	MF	197	28	0.00581017
GO:2000045	regulation of G1/S transition of mitotic cell cycle	BP	132	11	0.0212622		GO:0014009	glial cell proliferation	BP	33	8	0.0058402
GO:0035335	peptidyl-tyrosine dephosphorylation	BP	99	9	0.0214941		GO:0042339	keratan sulfate metabolic process	BP	33	8	0.0058402
GO:0050873	brown fat cell differentiation	BP	39	5	0.0215715		GO:0002042	cell migration involved in sprouting angiogenesis	BP	33	8	0.0058402
GO:0043029	T cell homeostasis	BP	39	5	0.0215715		GO:0046825	regulation of protein export from nucleus	BP	33	8	0.0058402
GO:0048635	negative regulation of muscle organ development	BP	39	5	0.0215715		GO:0021988	olfactory lobe development	BP	33	8	0.0058402
GO:0014855	striated muscle cell proliferation	BP	53	6	0.0217133		GO:0000460	maturation of 5.8S rRNA	BP	33	8	0.0058402
GO:0035064	methylated histone binding	MF	53	6	0.0217133		GO:0021695	cerebellar cortex development	BP	47	10	0.00587587
GO:0070585	protein localization to mitochondrion	BP	185	14	0.0219407		GO:0090175	regulation of establishment of planar polarity	BP	110	18	0.00589856
GO:0010878	cholesterol storage	BP	15	3	0.0221645		GO:0014888	striated muscle adaptation	BP	40	9	0.00599171
GO:0043968	histone H2A acetylation	BP	15	3	0.0221645		GO:0006284	base-excision repair	BP	40	9	0.00599171
GO:0002082	regulation of oxidative phosphorylation	BP	15	3	0.0221645		GO:0043687	post-translational protein modification	BP	40	9	0.00599171
GO:0051131	chaperone-mediated protein complex assembly	BP	15	3	0.0221645		GO:0042992	negative regulation of transcription factor import into nucleus	BP	40	9	0.00599171
GO:0032462	regulation of protein homooligomerization	BP	15	3	0.0221645		GO:0004712	protein serine/threonine/tyrosine kinase activity	MF	40	9	0.00599171
GO:0032354	response to follicle-stimulating hormone	BP	15	3	0.0221645		GO:0048365	Rac GTPase binding	MF	40	9	0.00599171
GO:0045943	positive regulation of transcription from RNA polymerase I promoter	BP	15	3	0.0221645		GO:0034502	protein localization to chromosome	BP	62	12	0.00599218
GO:0038202	TORC1 signaling	BP	15	3	0.0221645		GO:0006369	termination of RNA polymerase II transcription	BP	62	12	0.00599218
GO:0002070	epithelial cell maturation	BP	15	3	0.0221645		GO:0060090	binding, bridging	MF	171	25	0.00617328
GO:0042219	cellular modified amino acid catabolic process	BP	15	3	0.0221645		GO:0044783	G1 DNA damage checkpoint	BP	70	13	0.00621951
GO:1903541	regulation of exosomal secretion	BP	15	3	0.0221645		GO:0044448	cell cortex part	CC	119	19	0.00623318
GO:1903543	positive regulation of exosomal secretion	BP	15	3	0.0221645		GO:0032387	negative regulation of intracellular transport	BP	111	18	0.00648882
GO:0018126	protein hydroxylation	BP	15	3	0.0221645		GO:0003205	cardiac chamber development	BP	154	23	0.00649235
GO:0005521	lamin binding	MF	15	3	0.0221645		GO:0008045	motor neuron axon guidance	BP	27	7	0.00659593
GO:0016854	racemase and epimerase activity	MF	15	3	0.0221645		GO:0000083	regulation of transcription involved in G1/S transition of mitotic cell cycle	BP	27	7	0.00659593
GO:0051438	regulation of ubiquitin-protein transferase activity	BP	116	10	0.0221819		GO:0010458	exit from mitosis	BP	27	7	0.00659593
GO:1903828	negative regulation of cellular protein localization	BP	133	11	0.0223468		GO:0000803	sex chromosome	CC	27	7	0.00659593
GO:0004725	protein tyrosine phosphatase activity	MF	100	9	0.0227858		GO:0001103	RNA polymerase II repressing transcription factor binding	MF	27	7	0.00659593
GO:1903409	reactive oxygen species biosynthetic process	BP	84	8	0.0228628		GO:0032890	regulation of organic acid transport	BP	15	5	0.00677135
GO:0006672	ceramide metabolic process	BP	84	8	0.0228628		GO:0035313	wound healing, spreading of epidermal cells	BP	15	5	0.00677135
GO:0016073	snRNA metabolic process	BP	84	8	0.0228628		GO:0010715	regulation of extracellular matrix disassembly	BP	15	5	0.00677135
GO:0048631	regulation of skeletal muscle tissue growth	BP	6	2	0.0229808		GO:0007096	regulation of exit from mitosis	BP	15	5	0.00677135
GO:0032229	negative regulation of synaptic transmission, GABAergic	BP	6	2	0.0229808		GO:0072673	lamellipodium morphogenesis	BP	15	5	0.00677135
GO:0031392	regulation of prostaglandin biosynthetic process	BP	6	2	0.0229808		GO:0034185	apolipoprotein binding	MF	15	5	0.00677135
GO:2001279	regulation of unsaturated fatty acid biosynthetic process	BP	6	2	0.0229808		GO:0050780	dopamine receptor binding	MF	15	5	0.00677135
GO:0034201	response to oleic acid	BP	6	2	0.0229808		GO:0035904	aorta development	BP	48	10	0.0068624
GO:0032596	protein transport into membrane raft	BP	6	2	0.0229808		GO:0097110	scaffold protein binding	MF	48	10	0.0068624
GO:2000271	positive regulation of fibroblast apoptotic process	BP	6	2	0.0229808		GO:1903214	regulation of protein targeting to mitochondrion	BP	95	16	0.00690321
GO:0039532	negative regulation of viral-induced cytoplasmic pattern recognition receptor signaling pathway	BP	6	2	0.0229808		GO:0031032	actomyosin structure organization	BP	155	23	0.00702001
GO:0090336	positive regulation of brown fat cell differentiation	BP	6	2	0.0229808		GO:0006635	fatty acid beta-oxidation	BP	71	13	0.00702851
GO:0033211	adiponectin-activated signaling pathway	BP	6	2	0.0229808		GO:0008170	N-methyltransferase activity	MF	87	15	0.00703239
GO:0003278	apoptotic process involved in heart morphogenesis	BP	6	2	0.0229808		GO:0000729	DNA double-strand break processing	BP	21	6	0.00706167
GO:0086042	cardiac muscle cell-cardiac muscle cell adhesion	BP	6	2	0.0229808		GO:0042994	cytoplasmic sequestering of transcription factor	BP	21	6	0.00706167
GO:0086073	bundle of His cell-Purkinje myocyte adhesion involved in cell communication	BP	6	2	0.0229808		GO:0097503	sialylation	BP	21	6	0.00706167
GO:0071394	cellular response to testosterone stimulus	BP	6	2	0.0229808		GO:0008373	sialyltransferase activity	MF	21	6	0.00706167
GO:0044829	positive regulation by host of viral genome replication	BP	6	2	0.0229808		GO:0043094	cellular metabolic compound salvage	BP	34	8	0.00707243
GO:0009438	methylglyoxal metabolic process	BP	6	2	0.0229808		GO:0070849	response to epidermal growth factor	BP	34	8	0.00707243
GO:0006537	glutamate biosynthetic process	BP	6	2	0.0229808		GO:1904031	positive regulation of cyclin-dependent protein kinase activity	BP	34	8	0.00707243
GO:0045719	negative regulation of glycogen biosynthetic process	BP	6	2	0.0229808		GO:0033046	negative regulation of sister chromatid segregation	BP	34	8	0.00707243
GO:2000347	positive regulation of hepatocyte proliferation	BP	6	2	0.0229808		GO:0016572	histone phosphorylation	BP	34	8	0.00707243
GO:2000973	regulation of pro-B cell differentiation	BP	6	2	0.0229808		GO:0008156	negative regulation of DNA replication	BP	34	8	0.00707243
GO:1903748	negative regulation of establishment of protein localization to mitochondrion	BP	6	2	0.0229808		GO:0048487	beta-tubulin binding	MF	34	8	0.00707243
GO:0032056	positive regulation of translation in response to stress	BP	6	2	0.0229808		GO:0050732	negative regulation of peptidyl-tyrosine phosphorylation	BP	41	9	0.0071031
GO:0034773	histone H4-K20 trimethylation	BP	6	2	0.0229808		GO:0070507	regulation of microtubule cytoskeleton organization	BP	112	18	0.00712614
GO:1903551	regulation of extracellular exosome assembly	BP	6	2	0.0229808		GO:0006367	transcription initiation from RNA polymerase II promoter	BP	173	25	0.007155
GO:2001256	regulation of store-operated calcium entry	BP	6	2	0.0229808		GO:0031968	organelle outer membrane	CC	182	26	0.00717423
GO:0051182	coenzyme transport	BP	6	2	0.0229808		GO:0046294	formaldehyde catabolic process	BP	2	2	0.00740571
GO:0009838	abscission	BP	6	2	0.0229808		GO:0097350	neutrophil clearance	BP	2	2	0.00740571
GO:0036481	intrinsic apoptotic signaling pathway in response to hydrogen peroxide	BP	6	2	0.0229808		GO:0032804	negative regulation of low-density lipoprotein particle receptor catabolic process	BP	2	2	0.00740571
GO:0017196	N-terminal peptidyl-methionine acetylation	BP	6	2	0.0229808		GO:0097498	endothelial tube lumen extension	BP	2	2	0.00740571
GO:0042788	polysomal ribosome	CC	6	2	0.0229808		GO:1902766	skeletal muscle satellite cell migration	BP	2	2	0.00740571
GO:0000835	ER ubiquitin ligase complex	CC	6	2	0.0229808		GO:0019285	glycine betaine biosynthetic process from choline	BP	2	2	0.00740571
GO:0035749	myelin sheath adaxonal region	CC	6	2	0.0229808		GO:0031455	glycine betaine metabolic process	BP	2	2	0.00740571
GO:0031265	CD95 death-inducing signaling complex	CC	6	2	0.0229808		GO:0031456	glycine betaine biosynthetic process	BP	2	2	0.00740571
GO:0097413	Lewy body	CC	6	2	0.0229808		GO:0038063	collagen-activated tyrosine kinase receptor signaling pathway	BP	2	2	0.00740571
GO:0000220	vacuolar proton-transporting V-type ATPase, V0 domain	CC	6	2	0.0229808		GO:0086098	angiotensin-activated signaling pathway involved in heart process	BP	2	2	0.00740571
GO:0019907	cyclin-dependent protein kinase activating kinase holoenzyme complex	CC	6	2	0.0229808		GO:0035407	histone H3-T11 phosphorylation	BP	2	2	0.00740571
GO:0001739	sex chromatin	CC	6	2	0.0229808		GO:0021812	neuronal-glial interaction involved in cerebral cortex radial glia guided migration	BP	2	2	0.00740571
GO:1990124	messenger ribonucleoprotein complex	CC	6	2	0.0229808		GO:1903903	regulation of establishment of T cell polarity	BP	2	2	0.00740571
GO:0034416	bisphosphoglycerate phosphatase activity	MF	6	2	0.0229808		GO:0006601	creatine biosynthetic process	BP	2	2	0.00740571
GO:0097322	7SK snRNA binding	MF	6	2	0.0229808		GO:0017055	negative regulation of RNA polymerase II transcriptional preinitiation complex assembly	BP	2	2	0.00740571
GO:0005225	volume-sensitive anion channel activity	MF	6	2	0.0229808		GO:0006097	glyoxylate cycle	BP	2	2	0.00740571
GO:0086083	cell adhesive protein binding involved in bundle of His cell-Purkinje myocyte communication	MF	6	2	0.0229808		GO:0021592	fourth ventricle development	BP	2	2	0.00740571
GO:0070728	leucine binding	MF	6	2	0.0229808		GO:0010512	negative regulation of phosphatidylinositol biosynthetic process	BP	2	2	0.00740571
GO:0055131	C3HC4-type RING finger domain binding	MF	6	2	0.0229808		GO:0019255	glucose 1-phosphate metabolic process	BP	2	2	0.00740571
GO:0043559	insulin binding	MF	6	2	0.0229808		GO:0003430	growth plate cartilage chondrocyte growth	BP	2	2	0.00740571
GO:0046624	sphingolipid transporter activity	MF	6	2	0.0229808		GO:0021966	corticospinal neuron axon guidance	BP	2	2	0.00740571
GO:0010565	regulation of cellular ketone metabolic process	BP	151	12	0.0231862		GO:0006231	dTMP biosynthetic process	BP	2	2	0.00740571
GO:0015992	proton transport	BP	151	12	0.0231862		GO:0019264	glycine biosynthetic process from serine	BP	2	2	0.00740571
GO:0043524	negative regulation of neuron apoptotic process	BP	134	11	0.0234714		GO:0046073	dTMP metabolic process	BP	2	2	0.00740571
GO:0070228	regulation of lymphocyte apoptotic process	BP	54	6	0.0236013		GO:1902499	positive regulation of protein autoubiquitination	BP	2	2	0.00740571
GO:0007045	cell-substrate adherens junction assembly	BP	69	7	0.0237303		GO:1902459	positive regulation of stem cell population maintenance	BP	2	2	0.00740571
GO:0048041	focal adhesion assembly	BP	69	7	0.0237303		GO:0035720	intraciliary anterograde transport	BP	2	2	0.00740571
GO:0016234	inclusion body	CC	69	7	0.0237303		GO:0031436	BRCA1-BARD1 complex	CC	2	2	0.00740571
GO:0009268	response to pH	BP	40	5	0.0238394		GO:0031523	Myb complex	CC	2	2	0.00740571
GO:0045429	positive regulation of nitric oxide biosynthetic process	BP	40	5	0.0238394		GO:0002133	polycystin complex	CC	2	2	0.00740571
GO:1904407	positive regulation of nitric oxide metabolic process	BP	40	5	0.0238394		GO:0008280	cohesin core heterodimer	CC	2	2	0.00740571
GO:1901862	negative regulation of muscle tissue development	BP	40	5	0.0238394		GO:0005724	nuclear telomeric heterochromatin	CC	2	2	0.00740571
GO:0070063	RNA polymerase binding	MF	40	5	0.0238394		GO:0044609	DBIRD complex	CC	2	2	0.00740571
GO:1902230	negative regulation of intrinsic apoptotic signaling pathway in response to DNA damage	BP	27	4	0.0239787		GO:0016890	site-specific endodeoxyribonuclease activity, specific for altered base	MF	2	2	0.00740571
GO:0051156	glucose 6-phosphate metabolic process	BP	27	4	0.0239787		GO:0038062	protein tyrosine kinase collagen receptor activity	MF	2	2	0.00740571
GO:0061631	ubiquitin conjugating enzyme activity	MF	27	4	0.0239787		GO:0035402	histone kinase activity (H3-T11 specific)	MF	2	2	0.00740571
GO:0008630	intrinsic apoptotic signaling pathway in response to DNA damage	BP	101	9	0.024132		GO:0047391	alkylglycerophosphoethanolamine phosphodiesterase activity	MF	2	2	0.00740571
GO:0043112	receptor metabolic process	BP	152	12	0.0242644		GO:0004450	isocitrate dehydrogenase (NADP+) activity	MF	2	2	0.00740571
GO:0006665	sphingolipid metabolic process	BP	152	12	0.0242644		GO:0031750	D3 dopamine receptor binding	MF	2	2	0.00740571
GO:0005802	trans-Golgi network	CC	188	14	0.0247848		GO:0004372	glycine hydroxymethyltransferase activity	MF	2	2	0.00740571
GO:0006818	hydrogen transport	BP	153	12	0.0253789		GO:0004793	threonine aldolase activity	MF	2	2	0.00740571
GO:0010717	regulation of epithelial to mesenchymal transition	BP	70	7	0.02546		GO:0008732	L-allo-threonine aldolase activity	MF	2	2	0.00740571
GO:0000271	polysaccharide biosynthetic process	BP	70	7	0.02546		GO:0060998	regulation of dendritic spine development	BP	56	11	0.00743666
GO:0032680	regulation of tumor necrosis factor production	BP	102	9	0.0255339		GO:0016279	protein-lysine N-methyltransferase activity	MF	56	11	0.00743666
GO:0006090	pyruvate metabolic process	BP	102	9	0.0255339		GO:0001780	neutrophil homeostasis	BP	10	4	0.00752253
GO:0090575	RNA polymerase II transcription factor complex	CC	102	9	0.0255339		GO:0034770	histone H4-K20 methylation	BP	10	4	0.00752253
GO:1902108	regulation of mitochondrial membrane permeability involved in apoptotic process	BP	55	6	0.0255963		GO:2000615	regulation of histone H3-K9 acetylation	BP	10	4	0.00752253
GO:0006733	oxidoreduction coenzyme metabolic process	BP	136	11	0.0258435		GO:0008278	cohesin complex	CC	10	4	0.00752253
GO:0019208	phosphatase regulator activity	MF	86	8	0.0259191		GO:0008190	eukaryotic initiation factor 4E binding	MF	10	4	0.00752253
GO:0042542	response to hydrogen peroxide	BP	119	10	0.0259503		GO:0072401	signal transduction involved in DNA integrity checkpoint	BP	64	12	0.00777122
GO:0006595	polyamine metabolic process	BP	16	3	0.0264574		GO:0072422	signal transduction involved in DNA damage checkpoint	BP	64	12	0.00777122
GO:1901798	positive regulation of signal transduction by p53 class mediator	BP	16	3	0.0264574		GO:0005518	collagen binding	MF	64	12	0.00777122
GO:0072574	hepatocyte proliferation	BP	16	3	0.0264574		GO:0044259	multicellular organismal macromolecule metabolic process	BP	113	18	0.00781317
GO:0072575	epithelial cell proliferation involved in liver morphogenesis	BP	16	3	0.0264574		GO:0019210	kinase inhibitor activity	MF	88	15	0.00782069
GO:0010560	positive regulation of glycoprotein biosynthetic process	BP	16	3	0.0264574		GO:0016525	negative regulation of angiogenesis	BP	72	13	0.00791861
GO:0097320	membrane tubulation	BP	16	3	0.0264574		GO:1901343	negative regulation of vasculature development	BP	80	14	0.00792314
GO:0006047	UDP-N-acetylglucosamine metabolic process	BP	16	3	0.0264574		GO:0007094	mitotic spindle assembly checkpoint	BP	28	7	0.00815362
GO:0006044	N-acetylglucosamine metabolic process	BP	16	3	0.0264574		GO:1903670	regulation of sprouting angiogenesis	BP	28	7	0.00815362
GO:0030014	CCR4-NOT complex	CC	16	3	0.0264574		GO:0016577	histone demethylation	BP	28	7	0.00815362
GO:0008353	RNA polymerase II carboxy-terminal domain kinase activity	MF	16	3	0.0264574		GO:0003887	DNA-directed DNA polymerase activity	MF	28	7	0.00815362
GO:0016722	oxidoreductase activity, oxidizing metal ions	MF	16	3	0.0264574		GO:0051058	negative regulation of small GTPase mediated signal transduction	BP	42	9	0.00836546
GO:1903322	positive regulation of protein modification by small protein conjugation or removal	BP	190	14	0.0268274		GO:0048483	autonomic nervous system development	BP	42	9	0.00836546
GO:0006641	triglyceride metabolic process	BP	103	9	0.0269925		GO:1990391	DNA repair complex	CC	42	9	0.00836546
GO:0071156	regulation of cell cycle arrest	BP	103	9	0.0269925		GO:0031076	embryonic camera-type eye development	BP	35	8	0.00849097
GO:2000108	positive regulation of leukocyte apoptotic process	BP	28	4	0.0270849		GO:0051985	negative regulation of chromosome segregation	BP	35	8	0.00849097
GO:1903959	regulation of anion transmembrane transport	BP	28	4	0.0270849		GO:0016278	lysine N-methyltransferase activity	MF	57	11	0.00851601
GO:0050775	positive regulation of dendrite morphogenesis	BP	28	4	0.0270849		GO:0035265	organ growth	BP	140	21	0.00859461
GO:0031941	filamentous actin	CC	28	4	0.0270849		GO:0030177	positive regulation of Wnt signaling pathway	BP	149	22	0.00873108
GO:0051059	NF-kappaB binding	MF	28	4	0.0270849		GO:1990542	mitochondrial transmembrane transport	BP	65	12	0.00880344
GO:0061650	ubiquitin-like protein conjugating enzyme activity	MF	28	4	0.0270849		GO:2000177	regulation of neural precursor cell proliferation	BP	73	13	0.00889517
GO:0008139	nuclear localization sequence binding	MF	28	4	0.0270849		GO:0072089	stem cell proliferation	BP	106	17	0.0089431
GO:0016411	acylglycerol O-acyltransferase activity	MF	28	4	0.0270849		GO:0045736	negative regulation of cyclin-dependent protein serine/threonine kinase activity	BP	22	6	0.00901496
GO:0032874	positive regulation of stress-activated MAPK cascade	BP	137	11	0.0270925		GO:1904030	negative regulation of cyclin-dependent protein kinase activity	BP	22	6	0.00901496
GO:0055072	iron ion homeostasis	BP	71	7	0.027274		GO:1990752	microtubule end	CC	22	6	0.00901496
GO:0000428	DNA-directed RNA polymerase complex	CC	120	10	0.0273026		GO:0043174	nucleoside salvage	BP	16	5	0.00916102
GO:0055029	nuclear DNA-directed RNA polymerase complex	CC	120	10	0.0273026		GO:0007095	mitotic G2 DNA damage checkpoint	BP	16	5	0.00916102
GO:0070527	platelet aggregation	BP	56	6	0.0277004		GO:2000104	negative regulation of DNA-dependent DNA replication	BP	16	5	0.00916102
GO:0017157	regulation of exocytosis	BP	155	12	0.0277194		GO:0009209	pyrimidine ribonucleoside triphosphate biosynthetic process	BP	16	5	0.00916102
GO:0006367	transcription initiation from RNA polymerase II promoter	BP	173	13	0.0279551		GO:0051383	kinetochore organization	BP	16	5	0.00916102
GO:0070304	positive regulation of stress-activated protein kinase signaling cascade	BP	138	11	0.0283844		GO:0071711	basement membrane organization	BP	16	5	0.00916102
GO:0032640	tumor necrosis factor production	BP	104	9	0.0285089		GO:0071168	protein localization to chromatin	BP	16	5	0.00916102
GO:0043021	ribonucleoprotein complex binding	MF	104	9	0.0285089		GO:0018027	peptidyl-lysine dimethylation	BP	16	5	0.00916102
GO:0010770	positive regulation of cell morphogenesis involved in differentiation	BP	121	10	0.0287044		GO:0005682	U5 snRNP	CC	16	5	0.00916102
GO:0002704	negative regulation of leukocyte mediated immunity	BP	42	5	0.0288223		GO:0004697	protein kinase C activity	MF	16	5	0.00916102
GO:1903018	regulation of glycoprotein metabolic process	BP	42	5	0.0288223		GO:0016328	lateral plasma membrane	CC	50	10	0.00921564
GO:0002440	production of molecular mediator of immune response	BP	156	12	0.0289468		GO:0045185	maintenance of protein location	BP	98	16	0.00930095
GO:0060076	excitatory synapse	CC	156	12	0.0289468		GO:0050680	negative regulation of epithelial cell proliferation	BP	115	18	0.00934723
GO:0060419	heart growth	BP	72	7	0.0291738		GO:0045995	regulation of embryonic development	BP	115	18	0.00934723
GO:0002367	cytokine production involved in immune response	BP	72	7	0.0291738		GO:0048736	appendage development	BP	168	24	0.00951864
GO:0010771	negative regulation of cell morphogenesis involved in differentiation	BP	88	8	0.0292489		GO:0060173	limb development	BP	168	24	0.00951864
GO:0030117	membrane coat	CC	88	8	0.0292489		GO:0061041	regulation of wound healing	BP	124	19	0.00966099
GO:0048475	coated membrane	CC	88	8	0.0292489		GO:0044743	intracellular protein transmembrane import	BP	43	9	0.00979107
GO:0032922	circadian regulation of gene expression	BP	57	6	0.0299155		GO:0060349	bone morphogenesis	BP	82	14	0.00983927
GO:0043462	regulation of ATPase activity	BP	57	6	0.0299155		GO:0051225	spindle assembly	BP	82	14	0.00983927
GO:0004402	histone acetyltransferase activity	MF	57	6	0.0299155		GO:1902115	regulation of organelle assembly	BP	133	20	0.00989491
GO:1903555	regulation of tumor necrosis factor superfamily cytokine production	BP	105	9	0.030084		GO:2000181	negative regulation of blood vessel morphogenesis	BP	74	13	0.00996367
GO:0030880	RNA polymerase complex	CC	122	10	0.0301565		GO:0045132	meiotic chromosome segregation	BP	74	13	0.00996367
GO:0032845	negative regulation of homeostatic process	BP	175	13	0.0303137		GO:0098815	modulation of excitatory postsynaptic potential	BP	29	7	0.00996596
GO:0031398	positive regulation of protein ubiquitination	BP	175	13	0.0303137		GO:0043236	laminin binding	MF	29	7	0.00996596
GO:0004721	phosphoprotein phosphatase activity	MF	175	13	0.0303137		GO:0030291	protein serine/threonine kinase inhibitor activity	MF	29	7	0.00996596
GO:0052866	phosphatidylinositol phosphate phosphatase activity	MF	29	4	0.0304203		GO:0001098	basal transcription machinery binding	MF	29	7	0.00996596
GO:0006865	amino acid transport	BP	89	8	0.0310196		GO:0001099	basal RNA polymerase II transcription machinery binding	MF	29	7	0.00996596
GO:0051213	dioxygenase activity	MF	89	8	0.0310196		GO:0031099	regeneration	BP	160	23	0.0102117
GO:0060996	dendritic spine development	BP	73	7	0.031161		GO:0034440	lipid oxidation	BP	99	16	0.0102328
GO:0070884	regulation of calcineurin-NFAT signaling cascade	BP	17	3	0.0311611		GO:0014012	peripheral nervous system axon regeneration	BP	6	3	0.010438
GO:0010661	positive regulation of muscle cell apoptotic process	BP	17	3	0.0311611		GO:0090240	positive regulation of histone H4 acetylation	BP	6	3	0.010438
GO:0060716	labyrinthine layer blood vessel development	BP	17	3	0.0311611		GO:0033601	positive regulation of mammary gland epithelial cell proliferation	BP	6	3	0.010438
GO:1902043	positive regulation of extrinsic apoptotic signaling pathway via death domain receptors	BP	17	3	0.0311611		GO:0030174	regulation of DNA-dependent DNA replication initiation	BP	6	3	0.010438
GO:0071371	cellular response to gonadotropin stimulus	BP	17	3	0.0311611		GO:1903224	regulation of endodermal cell differentiation	BP	6	3	0.010438
GO:0031468	nuclear envelope reassembly	BP	17	3	0.0311611		GO:0010216	maintenance of DNA methylation	BP	6	3	0.010438
GO:0006750	glutathione biosynthetic process	BP	17	3	0.0311611		GO:0009221	pyrimidine deoxyribonucleotide biosynthetic process	BP	6	3	0.010438
GO:1903830	magnesium ion transmembrane transport	BP	17	3	0.0311611		GO:2000348	regulation of CD40 signaling pathway	BP	6	3	0.010438
GO:0031143	pseudopodium	CC	17	3	0.0311611		GO:0006011	UDP-glucose metabolic process	BP	6	3	0.010438
GO:0071682	endocytic vesicle lumen	CC	17	3	0.0311611		GO:0009438	methylglyoxal metabolic process	BP	6	3	0.010438
GO:0005001	transmembrane receptor protein tyrosine phosphatase activity	MF	17	3	0.0311611		GO:0006627	protein processing involved in protein targeting to mitochondrion	BP	6	3	0.010438
GO:0019198	transmembrane receptor protein phosphatase activity	MF	17	3	0.0311611		GO:1900262	regulation of DNA-directed DNA polymerase activity	BP	6	3	0.010438
GO:0015095	magnesium ion transmembrane transporter activity	MF	17	3	0.0311611		GO:1900264	positive regulation of DNA-directed DNA polymerase activity	BP	6	3	0.010438
GO:1903715	regulation of aerobic respiration	BP	7	2	0.0312998		GO:1905048	regulation of metallopeptidase activity	BP	6	3	0.010438
GO:0061179	negative regulation of insulin secretion involved in cellular response to glucose stimulus	BP	7	2	0.0312998		GO:0018103	protein C-linked glycosylation	BP	6	3	0.010438
GO:0051597	response to methylmercury	BP	7	2	0.0312998		GO:0018211	peptidyl-tryptophan modification	BP	6	3	0.010438
GO:0008215	spermine metabolic process	BP	7	2	0.0312998		GO:0018317	protein C-linked glycosylation via tryptophan	BP	6	3	0.010438
GO:0097049	motor neuron apoptotic process	BP	7	2	0.0312998		GO:0018406	protein C-linked glycosylation via 2'-alpha-mannosyl-L-tryptophan	BP	6	3	0.010438
GO:0036089	cleavage furrow formation	BP	7	2	0.0312998		GO:0035749	myelin sheath adaxonal region	CC	6	3	0.010438
GO:0036462	TRAIL-activated apoptotic signaling pathway	BP	7	2	0.0312998		GO:0044352	pinosome	CC	6	3	0.010438
GO:0032057	negative regulation of translational initiation in response to stress	BP	7	2	0.0312998		GO:0044354	macropinosome	CC	6	3	0.010438
GO:0014745	negative regulation of muscle adaptation	BP	7	2	0.0312998		GO:0030056	hemidesmosome	CC	6	3	0.010438
GO:1902031	regulation of NADP metabolic process	BP	7	2	0.0312998		GO:0034715	pICln-Sm protein complex	CC	6	3	0.010438
GO:0071971	extracellular exosome assembly	BP	7	2	0.0312998		GO:0005663	DNA replication factor C complex	CC	6	3	0.010438
GO:0072718	response to cisplatin	BP	7	2	0.0312998		GO:0000798	nuclear cohesin complex	CC	6	3	0.010438
GO:0042996	regulation of Golgi to plasma membrane protein transport	BP	7	2	0.0312998		GO:0031390	Ctf18 RFC-like complex	CC	6	3	0.010438
GO:0043305	negative regulation of mast cell degranulation	BP	7	2	0.0312998		GO:0001739	sex chromatin	CC	6	3	0.010438
GO:2000766	negative regulation of cytoplasmic translation	BP	7	2	0.0312998		GO:0031298	replication fork protection complex	CC	6	3	0.010438
GO:0070874	negative regulation of glycogen metabolic process	BP	7	2	0.0312998		GO:0015288	porin activity	MF	6	3	0.010438
GO:0031642	negative regulation of myelination	BP	7	2	0.0312998		GO:0070087	chromo shadow domain binding	MF	6	3	0.010438
GO:0034144	negative regulation of toll-like receptor 4 signaling pathway	BP	7	2	0.0312998		GO:0004723	calcium-dependent protein serine/threonine phosphatase activity	MF	6	3	0.010438
GO:0090091	positive regulation of extracellular matrix disassembly	BP	7	2	0.0312998		GO:0048495	Roundabout binding	MF	6	3	0.010438
GO:0036155	acylglycerol acyl-chain remodeling	BP	7	2	0.0312998		GO:1902850	microtubule cytoskeleton organization involved in mitosis	BP	51	10	0.0106017
GO:0072357	PTW/PP1 phosphatase complex	CC	7	2	0.0312998		GO:0007043	cell-cell junction assembly	BP	91	15	0.0106147
GO:0004703	G-protein coupled receptor kinase activity	MF	7	2	0.0312998		GO:0042991	transcription factor import into nucleus	BP	91	15	0.0106147
GO:0000099	sulfur amino acid transmembrane transporter activity	MF	7	2	0.0312998		GO:0072006	nephron development	BP	134	20	0.0107179
GO:0003747	translation release factor activity	MF	7	2	0.0312998		GO:0071482	cellular response to light stimulus	BP	108	17	0.0107298
GO:0008079	translation termination factor activity	MF	7	2	0.0312998		GO:0019867	outer membrane	CC	188	26	0.0108038
GO:0005021	vascular endothelial growth factor-activated receptor activity	MF	7	2	0.0312998		GO:1990138	neuron projection extension	BP	143	21	0.0108627
GO:0070569	uridylyltransferase activity	MF	7	2	0.0312998		GO:0000187	activation of MAPK activity	BP	143	21	0.0108627
GO:1903146	regulation of mitophagy	BP	43	5	0.0315423		GO:0008757	S-adenosylmethionine-dependent methyltransferase activity	MF	143	21	0.0108627
GO:0009411	response to UV	BP	123	10	0.0316599		GO:1904589	regulation of protein import	BP	170	24	0.010954
GO:0005793	endoplasmic reticulum-Golgi intermediate compartment	CC	106	9	0.0317189		GO:0051955	regulation of amino acid transport	BP	11	4	0.0110243
GO:0019674	NAD metabolic process	BP	58	6	0.0322436		GO:0042759	long-chain fatty acid biosynthetic process	BP	11	4	0.0110243
GO:0071479	cellular response to ionizing radiation	BP	58	6	0.0322436		GO:0033262	regulation of nuclear cell cycle DNA replication	BP	11	4	0.0110243
GO:0061733	peptide-lysine-N-acetyltransferase activity	MF	58	6	0.0322436		GO:0034086	maintenance of sister chromatid cohesion	BP	11	4	0.0110243
GO:1902911	protein kinase complex	CC	90	8	0.0328622		GO:0034088	maintenance of mitotic sister chromatid cohesion	BP	11	4	0.0110243
GO:0016705	oxidoreductase activity, acting on paired donors, with incorporation or reduction of molecular oxygen	MF	159	12	0.0328641		GO:0031507	heterochromatin assembly	BP	11	4	0.0110243
GO:0006354	DNA-templated transcription, elongation	BP	124	10	0.0332151		GO:0010172	embryonic body morphogenesis	BP	11	4	0.0110243
GO:1902742	apoptotic process involved in development	BP	30	4	0.0339871		GO:0035970	peptidyl-threonine dephosphorylation	BP	11	4	0.0110243
GO:0061001	regulation of dendritic spine morphogenesis	BP	30	4	0.0339871		GO:0043220	Schmidt-Lanterman incisure	CC	11	4	0.0110243
GO:0033198	response to ATP	BP	30	4	0.0339871		GO:1901989	positive regulation of cell cycle phase transition	BP	59	11	0.0110348
GO:0015804	neutral amino acid transport	BP	30	4	0.0339871		GO:0051494	negative regulation of cytoskeleton organization	BP	117	18	0.0111133
GO:0036258	multivesicular body assembly	BP	30	4	0.0339871		GO:0007098	centrosome cycle	BP	75	13	0.0111297
GO:0045502	dynein binding	MF	30	4	0.0339871		GO:0009127	purine nucleoside monophosphate biosynthetic process	BP	67	12	0.0111857
GO:0050662	coenzyme binding	MF	178	13	0.0341175		GO:0009168	purine ribonucleoside monophosphate biosynthetic process	BP	67	12	0.0111857
GO:0031519	PcG protein complex	CC	44	5	0.0344177		GO:2001022	positive regulation of response to DNA damage stimulus	BP	67	12	0.0111857
GO:1903902	positive regulation of viral life cycle	BP	91	8	0.034778		GO:0007051	spindle organization	BP	100	16	0.011237
GO:2000134	negative regulation of G1/S transition of mitotic cell cycle	BP	91	8	0.034778		GO:0021987	cerebral cortex development	BP	100	16	0.011237
GO:0071333	cellular response to glucose stimulus	BP	108	9	0.0351717		GO:0031954	positive regulation of protein autophosphorylation	BP	23	6	0.0113257
GO:0035821	modification of morphology or physiology of other organism	BP	108	9	0.0351717		GO:0006297	nucleotide-excision repair, DNA gap filling	BP	23	6	0.0113257
GO:0045833	negative regulation of lipid metabolic process	BP	75	7	0.035403		GO:0046426	negative regulation of JAK-STAT cascade	BP	44	9	0.0113923
GO:0019218	regulation of steroid metabolic process	BP	75	7	0.035403		GO:1904893	negative regulation of STAT cascade	BP	44	9	0.0113923
GO:0045445	myoblast differentiation	BP	75	7	0.035403		GO:0007077	mitotic nuclear envelope disassembly	BP	44	9	0.0113923
GO:1901654	response to ketone	BP	161	12	0.0356776		GO:0007219	Notch signaling pathway	BP	162	23	0.0117786
GO:1902307	positive regulation of sodium ion transmembrane transport	BP	18	3	0.0362719		GO:0007212	dopamine receptor signaling pathway	BP	37	8	0.0119516
GO:0050849	negative regulation of calcium-mediated signaling	BP	18	3	0.0362719		GO:1902743	regulation of lamellipodium organization	BP	37	8	0.0119516
GO:0002902	regulation of B cell apoptotic process	BP	18	3	0.0362719		GO:0000795	synaptonemal complex	CC	37	8	0.0119516
GO:0032042	mitochondrial DNA metabolic process	BP	18	3	0.0362719		GO:0071364	cellular response to epidermal growth factor stimulus	BP	30	7	0.0120549
GO:0006925	inflammatory cell apoptotic process	BP	18	3	0.0362719		GO:0045841	negative regulation of mitotic metaphase/anaphase transition	BP	30	7	0.0120549
GO:1902254	negative regulation of intrinsic apoptotic signaling pathway by p53 class mediator	BP	18	3	0.0362719		GO:0071174	mitotic spindle checkpoint	BP	30	7	0.0120549
GO:0072576	liver morphogenesis	BP	18	3	0.0362719		GO:2000816	negative regulation of mitotic sister chromatid separation	BP	30	7	0.0120549
GO:0060055	angiogenesis involved in wound healing	BP	18	3	0.0362719		GO:0006482	protein demethylation	BP	30	7	0.0120549
GO:1903020	positive regulation of glycoprotein metabolic process	BP	18	3	0.0362719		GO:0008214	protein dealkylation	BP	30	7	0.0120549
GO:0071218	cellular response to misfolded protein	BP	18	3	0.0362719		GO:0008305	integrin complex	CC	30	7	0.0120549
GO:1990182	exosomal secretion	BP	18	3	0.0362719		GO:0070884	regulation of calcineurin-NFAT signaling cascade	BP	17	5	0.0120736
GO:0016646	oxidoreductase activity, acting on the CH-NH group of donors, NAD or NADP as acceptor	MF	18	3	0.0362719		GO:0010971	positive regulation of G2/M transition of mitotic cell cycle	BP	17	5	0.0120736
GO:0070530	K63-linked polyubiquitin binding	MF	18	3	0.0362719		GO:0009208	pyrimidine ribonucleoside triphosphate metabolic process	BP	17	5	0.0120736
GO:0043279	response to alkaloid	BP	126	10	0.0364846		GO:0000076	DNA replication checkpoint	BP	17	5	0.0120736
GO:0019838	growth factor binding	MF	126	10	0.0364846		GO:0006337	nucleosome disassembly	BP	17	5	0.0120736
GO:0017137	Rab GTPase binding	MF	126	10	0.0364846		GO:0032986	protein-DNA complex disassembly	BP	17	5	0.0120736
GO:0071706	tumor necrosis factor superfamily cytokine production	BP	109	9	0.0369913		GO:0090263	positive regulation of canonical Wnt signaling pathway	BP	118	18	0.0120904
GO:0031345	negative regulation of cell projection organization	BP	144	11	0.0370769		GO:0016667	oxidoreductase activity, acting on a sulfur group of donors	MF	52	10	0.0121404
GO:0002260	lymphocyte homeostasis	BP	60	6	0.0372452		GO:0007623	circadian rhythm	BP	190	26	0.0123013
GO:0048207	vesicle targeting, rough ER to cis-Golgi	BP	60	6	0.0372452		GO:0006353	DNA-templated transcription, termination	BP	101	16	0.0123172
GO:0048208	COPII vesicle coating	BP	60	6	0.0372452		GO:0030879	mammary gland development	BP	127	19	0.0123539
GO:0006977	DNA damage response, signal transduction by p53 class mediator resulting in cell cycle arrest	BP	60	6	0.0372452		GO:0070301	cellular response to hydrogen peroxide	BP	76	13	0.0123987
GO:0051055	negative regulation of lipid biosynthetic process	BP	45	5	0.0374503		GO:0045454	cell redox homeostasis	BP	76	13	0.0123987
GO:1903053	regulation of extracellular matrix organization	BP	31	4	0.0377867		GO:0009201	ribonucleoside triphosphate biosynthetic process	BP	60	11	0.0124901
GO:0006007	glucose catabolic process	BP	31	4	0.0377867		GO:0006977	DNA damage response, signal transduction by p53 class mediator resulting in cell cycle arrest	BP	60	11	0.0124901
GO:0036257	multivesicular body organization	BP	31	4	0.0377867		GO:0009311	oligosaccharide metabolic process	BP	68	12	0.0125489
GO:0043548	phosphatidylinositol 3-kinase binding	MF	31	4	0.0377867		GO:0051236	establishment of RNA localization	BP	172	24	0.0125592
GO:0001837	epithelial to mesenchymal transition	BP	110	9	0.0388742		GO:0019903	protein phosphatase binding	MF	110	17	0.0127881
GO:0050805	negative regulation of synaptic transmission	BP	61	6	0.0399216		GO:0042059	negative regulation of epidermal growth factor receptor signaling pathway	BP	45	9	0.0131814
GO:0033692	cellular polysaccharide biosynthetic process	BP	61	6	0.0399216		GO:0004177	aminopeptidase activity	MF	45	9	0.0131814
GO:0043666	regulation of phosphoprotein phosphatase activity	BP	61	6	0.0399216		GO:0034614	cellular response to reactive oxygen species	BP	128	19	0.013373
GO:0072431	signal transduction involved in mitotic G1 DNA damage checkpoint	BP	61	6	0.0399216		GO:1903955	positive regulation of protein targeting to mitochondrion	BP	85	14	0.0133741
GO:1902400	intracellular signal transduction involved in G1 DNA damage checkpoint	BP	61	6	0.0399216		GO:0060021	palate development	BP	85	14	0.0133741
GO:0034614	cellular response to reactive oxygen species	BP	128	10	0.0399708		GO:0035107	appendage morphogenesis	BP	146	21	0.0135873
GO:0018107	peptidyl-threonine phosphorylation	BP	77	7	0.0400103		GO:0035108	limb morphogenesis	BP	146	21	0.0135873
GO:0038127	ERBB signaling pathway	BP	146	11	0.0403484		GO:0018107	peptidyl-threonine phosphorylation	BP	77	13	0.0137766
GO:0002327	immature B cell differentiation	BP	8	2	0.0406044		GO:0032231	regulation of actin filament bundle assembly	BP	77	13	0.0137766
GO:0002692	negative regulation of cellular extravasation	BP	8	2	0.0406044		GO:0051784	negative regulation of nuclear division	BP	53	10	0.0138415
GO:1904238	pericyte cell differentiation	BP	8	2	0.0406044		GO:2000756	regulation of peptidyl-lysine acetylation	BP	53	10	0.0138415
GO:0048630	skeletal muscle tissue growth	BP	8	2	0.0406044		GO:0007405	neuroblast proliferation	BP	53	10	0.0138415
GO:0042048	olfactory behavior	BP	8	2	0.0406044		GO:0044325	ion channel binding	MF	111	17	0.0139273
GO:0051409	response to nitrosative stress	BP	8	2	0.0406044		GO:0040001	establishment of mitotic spindle localization	BP	24	6	0.0140248
GO:0008216	spermidine metabolic process	BP	8	2	0.0406044		GO:1902745	positive regulation of lamellipodium organization	BP	24	6	0.0140248
GO:0008635	activation of cysteine-type endopeptidase activity involved in apoptotic process by cytochrome c	BP	8	2	0.0406044		GO:0035767	endothelial cell chemotaxis	BP	24	6	0.0140248
GO:0034379	very-low-density lipoprotein particle assembly	BP	8	2	0.0406044		GO:0051489	regulation of filopodium assembly	BP	38	8	0.0140257
GO:0032464	positive regulation of protein homooligomerization	BP	8	2	0.0406044		GO:0000387	spliceosomal snRNP assembly	BP	38	8	0.0140257
GO:0032594	protein transport within lipid bilayer	BP	8	2	0.0406044		GO:0051588	regulation of neurotransmitter transport	BP	61	11	0.0140868
GO:0045348	positive regulation of MHC class II biosynthetic process	BP	8	2	0.0406044		GO:0072431	signal transduction involved in mitotic G1 DNA damage checkpoint	BP	61	11	0.0140868
GO:0017062	respiratory chain complex III assembly	BP	8	2	0.0406044		GO:1902400	intracellular signal transduction involved in G1 DNA damage checkpoint	BP	61	11	0.0140868
GO:0034551	mitochondrial respiratory chain complex III assembly	BP	8	2	0.0406044		GO:0003697	single-stranded DNA binding	MF	94	15	0.0141388
GO:0097033	mitochondrial respiratory chain complex III biogenesis	BP	8	2	0.0406044		GO:0044242	cellular lipid catabolic process	BP	183	25	0.0141711
GO:0045647	negative regulation of erythrocyte differentiation	BP	8	2	0.0406044		GO:0048384	retinoic acid receptor signaling pathway	BP	31	7	0.014442
GO:2000109	regulation of macrophage apoptotic process	BP	8	2	0.0406044		GO:1902100	negative regulation of metaphase/anaphase transition of cell cycle	BP	31	7	0.014442
GO:0043129	surfactant homeostasis	BP	8	2	0.0406044		GO:0043531	ADP binding	MF	31	7	0.014442
GO:0033007	negative regulation of mast cell activation involved in immune response	BP	8	2	0.0406044		GO:0044236	multicellular organism metabolic process	BP	129	19	0.0144573
GO:0009750	response to fructose	BP	8	2	0.0406044		GO:0001046	core promoter sequence-specific DNA binding	MF	103	16	0.0147204
GO:0032875	regulation of DNA endoreduplication	BP	8	2	0.0406044		GO:1900024	regulation of substrate adhesion-dependent cell spreading	BP	46	9	0.0151706
GO:0060052	neurofilament cytoskeleton organization	BP	8	2	0.0406044		GO:1901185	negative regulation of ERBB signaling pathway	BP	46	9	0.0151706
GO:0060287	epithelial cilium movement involved in determination of left/right asymmetry	BP	8	2	0.0406044		GO:0016706	oxidoreductase activity, acting on paired donors, with incorporation or reduction of molecular oxygen, 2-oxoglutarate as one donor, and incorporation of one atom each of oxygen into both donors	MF	46	9	0.0151706
GO:0051013	microtubule severing	BP	8	2	0.0406044		GO:0060348	bone development	BP	175	24	0.015315
GO:0015781	pyrimidine nucleotide-sugar transport	BP	8	2	0.0406044		GO:0003093	regulation of glomerular filtration	BP	12	4	0.0154255
GO:0042364	water-soluble vitamin biosynthetic process	BP	8	2	0.0406044		GO:1901201	regulation of extracellular matrix assembly	BP	12	4	0.0154255
GO:0000306	extrinsic component of vacuolar membrane	CC	8	2	0.0406044		GO:0045628	regulation of T-helper 2 cell differentiation	BP	12	4	0.0154255
GO:0044233	ER-mitochondrion membrane contact site	CC	8	2	0.0406044		GO:0007494	midgut development	BP	12	4	0.0154255
GO:0044754	autolysosome	CC	8	2	0.0406044		GO:0008340	determination of adult lifespan	BP	12	4	0.0154255
GO:0016461	unconventional myosin complex	CC	8	2	0.0406044		GO:0090399	replicative senescence	BP	12	4	0.0154255
GO:0005883	neurofilament	CC	8	2	0.0406044		GO:2000105	positive regulation of DNA-dependent DNA replication	BP	12	4	0.0154255
GO:0008553	hydrogen-exporting ATPase activity, phosphorylative mechanism	MF	8	2	0.0406044		GO:0008655	pyrimidine-containing compound salvage	BP	12	4	0.0154255
GO:0102391	decanoate--CoA ligase activity	MF	8	2	0.0406044		GO:0043097	pyrimidine nucleoside salvage	BP	12	4	0.0154255
GO:0051920	peroxiredoxin activity	MF	8	2	0.0406044		GO:0048712	negative regulation of astrocyte differentiation	BP	12	4	0.0154255
GO:0038191	neuropilin binding	MF	8	2	0.0406044		GO:0035518	histone H2A monoubiquitination	BP	12	4	0.0154255
GO:0035252	UDP-xylosyltransferase activity	MF	8	2	0.0406044		GO:0032433	filopodium tip	CC	12	4	0.0154255
GO:0042285	xylosyltransferase activity	MF	8	2	0.0406044		GO:0098799	outer mitochondrial membrane protein complex	CC	12	4	0.0154255
GO:1901185	negative regulation of ERBB signaling pathway	BP	46	5	0.0406414		GO:0043422	protein kinase B binding	MF	12	4	0.0154255
GO:0030120	vesicle coat	CC	46	5	0.0406414		GO:0016884	carbon-nitrogen ligase activity, with glutamine as amido-N-donor	MF	12	4	0.0154255
GO:0005048	signal sequence binding	MF	46	5	0.0406414		GO:0043142	single-stranded DNA-dependent ATPase activity	MF	12	4	0.0154255
GO:0016684	oxidoreductase activity, acting on peroxide as acceptor	MF	46	5	0.0406414		GO:0010770	positive regulation of cell morphogenesis involved in differentiation	BP	121	18	0.015434
GO:0071326	cellular response to monosaccharide stimulus	BP	111	9	0.0408212		GO:0010822	positive regulation of mitochondrion organization	BP	166	23	0.0154893
GO:0071331	cellular response to hexose stimulus	BP	111	9	0.0408212		GO:1902307	positive regulation of sodium ion transmembrane transport	BP	18	5	0.0155552
GO:0032387	negative regulation of intracellular transport	BP	111	9	0.0408212		GO:0044030	regulation of DNA methylation	BP	18	5	0.0155552
GO:1902807	negative regulation of cell cycle G1/S phase transition	BP	94	8	0.0409744		GO:0032288	myelin assembly	BP	18	5	0.0155552
GO:1902690	positive regulation of NAD metabolic process	BP	1	1	0.0414026		GO:1902751	positive regulation of cell cycle G2/M phase transition	BP	18	5	0.0155552
GO:1904025	positive regulation of glucose catabolic process to lactate via pyruvate	BP	1	1	0.0414026		GO:0071800	podosome assembly	BP	18	5	0.0155552
GO:0006557	S-adenosylmethioninamine biosynthetic process	BP	1	1	0.0414026		GO:0070734	histone H3-K27 methylation	BP	18	5	0.0155552
GO:0061395	positive regulation of transcription from RNA polymerase II promoter in response to arsenic-containing substance	BP	1	1	0.0414026		GO:0033555	multicellular organismal response to stress	BP	70	12	0.0156529
GO:1902161	positive regulation of cyclic nucleotide-gated ion channel activity	BP	1	1	0.0414026		GO:0048814	regulation of dendrite morphogenesis	BP	70	12	0.0156529
GO:1902847	regulation of neuronal signal transduction	BP	1	1	0.0414026		GO:0046324	regulation of glucose import	BP	62	11	0.0158327
GO:1902949	positive regulation of tau-protein kinase activity	BP	1	1	0.0414026		GO:0072413	signal transduction involved in mitotic cell cycle checkpoint	BP	62	11	0.0158327
GO:1902998	positive regulation of neurofibrillary tangle assembly	BP	1	1	0.0414026		GO:1902402	signal transduction involved in mitotic DNA damage checkpoint	BP	62	11	0.0158327
GO:0016036	cellular response to phosphate starvation	BP	1	1	0.0414026		GO:1902403	signal transduction involved in mitotic DNA integrity checkpoint	BP	62	11	0.0158327
GO:0031337	positive regulation of sulfur amino acid metabolic process	BP	1	1	0.0414026		GO:0006333	chromatin assembly or disassembly	BP	185	25	0.0160806
GO:0050668	positive regulation of homocysteine metabolic process	BP	1	1	0.0414026		GO:0048013	ephrin receptor signaling pathway	BP	87	14	0.0162275
GO:2000016	negative regulation of determination of dorsal identity	BP	1	1	0.0414026		GO:0010596	negative regulation of endothelial cell migration	BP	39	8	0.01635
GO:1902511	negative regulation of apoptotic DNA fragmentation	BP	1	1	0.0414026		GO:0050919	negative chemotaxis	BP	39	8	0.01635
GO:0071245	cellular response to carbon monoxide	BP	1	1	0.0414026		GO:0042306	regulation of protein import into nucleus	BP	167	23	0.016548
GO:1903406	regulation of sodium:potassium-exchanging ATPase activity	BP	1	1	0.0414026		GO:0045815	positive regulation of gene expression, epigenetic	BP	79	13	0.0168812
GO:1903408	positive regulation of sodium:potassium-exchanging ATPase activity	BP	1	1	0.0414026		GO:0005903	brush border	CC	96	15	0.0169503
GO:0051543	regulation of elastin biosynthetic process	BP	1	1	0.0414026		GO:0031659	positive regulation of cyclin-dependent protein serine/threonine kinase activity involved in G1/S transition of mitotic cell cycle	BP	7	3	0.0171056
GO:0051545	negative regulation of elastin biosynthetic process	BP	1	1	0.0414026		GO:0034091	regulation of maintenance of sister chromatid cohesion	BP	7	3	0.0171056
GO:0072303	positive regulation of glomerular metanephric mesangial cell proliferation	BP	1	1	0.0414026		GO:0034182	regulation of maintenance of mitotic sister chromatid cohesion	BP	7	3	0.0171056
GO:0060034	notochord cell differentiation	BP	1	1	0.0414026		GO:1900112	regulation of histone H3-K9 trimethylation	BP	7	3	0.0171056
GO:0060035	notochord cell development	BP	1	1	0.0414026		GO:0046826	negative regulation of protein export from nucleus	BP	7	3	0.0171056
GO:1901585	regulation of acid-sensing ion channel activity	BP	1	1	0.0414026		GO:0061438	renal system vasculature morphogenesis	BP	7	3	0.0171056
GO:2001247	positive regulation of phosphatidylcholine biosynthetic process	BP	1	1	0.0414026		GO:0061439	kidney vasculature morphogenesis	BP	7	3	0.0171056
GO:0036323	vascular endothelial growth factor receptor-1 signaling pathway	BP	1	1	0.0414026		GO:2000617	positive regulation of histone H3-K9 acetylation	BP	7	3	0.0171056
GO:0044830	modulation by host of viral RNA genome replication	BP	1	1	0.0414026		GO:0072235	metanephric distal tubule development	BP	7	3	0.0171056
GO:1901254	positive regulation of intracellular transport of viral material	BP	1	1	0.0414026		GO:0035405	histone-threonine phosphorylation	BP	7	3	0.0171056
GO:0019242	methylglyoxal biosynthetic process	BP	1	1	0.0414026		GO:0019227	neuronal action potential propagation	BP	7	3	0.0171056
GO:0044337	canonical Wnt signaling pathway involved in positive regulation of apoptotic process	BP	1	1	0.0414026		GO:0098870	action potential propagation	BP	7	3	0.0171056
GO:1901526	positive regulation of macromitophagy	BP	1	1	0.0414026		GO:0032463	negative regulation of protein homooligomerization	BP	7	3	0.0171056
GO:1904925	positive regulation of mitophagy in response to mitochondrial depolarization	BP	1	1	0.0414026		GO:0042996	regulation of Golgi to plasma membrane protein transport	BP	7	3	0.0171056
GO:0009305	protein biotinylation	BP	1	1	0.0414026		GO:0070831	basement membrane assembly	BP	7	3	0.0171056
GO:0071110	histone biotinylation	BP	1	1	0.0414026		GO:0009157	deoxyribonucleoside monophosphate biosynthetic process	BP	7	3	0.0171056
GO:0009645	response to low light intensity stimulus	BP	1	1	0.0414026		GO:0090042	tubulin deacetylation	BP	7	3	0.0171056
GO:0046690	response to tellurium ion	BP	1	1	0.0414026		GO:0019388	galactose catabolic process	BP	7	3	0.0171056
GO:0060904	regulation of protein folding in endoplasmic reticulum	BP	1	1	0.0414026		GO:0071169	establishment of protein localization to chromatin	BP	7	3	0.0171056
GO:0034486	vacuolar transmembrane transport	BP	1	1	0.0414026		GO:0036302	atrioventricular canal development	BP	7	3	0.0171056
GO:0061740	protein targeting to lysosome involved in chaperone-mediated autophagy	BP	1	1	0.0414026		GO:0050861	positive regulation of B cell receptor signaling pathway	BP	7	3	0.0171056
GO:0061741	chaperone-mediated protein transport involved in chaperone-mediated autophagy	BP	1	1	0.0414026		GO:0090091	positive regulation of extracellular matrix disassembly	BP	7	3	0.0171056
GO:1902904	negative regulation of fibril organization	BP	1	1	0.0414026		GO:1903726	negative regulation of phospholipid metabolic process	BP	7	3	0.0171056
GO:1904764	chaperone-mediated autophagy translocation complex disassembly	BP	1	1	0.0414026		GO:0005683	U7 snRNP	CC	7	3	0.0171056
GO:0002236	detection of misfolded protein	BP	1	1	0.0414026		GO:0035184	histone threonine kinase activity	MF	7	3	0.0171056
GO:0002842	positive regulation of T cell mediated immune response to tumor cell	BP	1	1	0.0414026		GO:0003836	beta-galactoside (CMP) alpha-2,3-sialyltransferase activity	MF	7	3	0.0171056
GO:0002041	intussusceptive angiogenesis	BP	1	1	0.0414026		GO:0003916	DNA topoisomerase activity	MF	7	3	0.0171056
GO:0035406	histone-tyrosine phosphorylation	BP	1	1	0.0414026		GO:0045745	positive regulation of G-protein coupled receptor protein signaling pathway	BP	25	6	0.0171414
GO:0035409	histone H3-Y41 phosphorylation	BP	1	1	0.0414026		GO:0043537	negative regulation of blood vessel endothelial cell migration	BP	25	6	0.0171414
GO:0045083	negative regulation of interleukin-12 biosynthetic process	BP	1	1	0.0414026		GO:0002063	chondrocyte development	BP	25	6	0.0171414
GO:0003270	Notch signaling pathway involved in regulation of secondary heart field cardioblast proliferation	BP	1	1	0.0414026		GO:0045880	positive regulation of smoothened signaling pathway	BP	25	6	0.0171414
GO:0060843	venous endothelial cell differentiation	BP	1	1	0.0414026		GO:0070076	histone lysine demethylation	BP	25	6	0.0171414
GO:0006148	inosine catabolic process	BP	1	1	0.0414026		GO:0043014	alpha-tubulin binding	MF	25	6	0.0171414
GO:0006738	nicotinamide riboside catabolic process	BP	1	1	0.0414026		GO:0043015	gamma-tubulin binding	MF	25	6	0.0171414
GO:0034356	NAD biosynthesis via nicotinamide riboside salvage pathway	BP	1	1	0.0414026		GO:0043175	RNA polymerase core enzyme binding	MF	25	6	0.0171414
GO:0046495	nicotinamide riboside metabolic process	BP	1	1	0.0414026		GO:0036297	interstrand cross-link repair	BP	47	9	0.017372
GO:0070637	pyridine nucleoside metabolic process	BP	1	1	0.0414026		GO:0030397	membrane disassembly	BP	47	9	0.017372
GO:0070638	pyridine nucleoside catabolic process	BP	1	1	0.0414026		GO:0051081	nuclear envelope disassembly	BP	47	9	0.017372
GO:0044128	positive regulation of growth of symbiont in host	BP	1	1	0.0414026		GO:0004879	RNA polymerase II transcription factor activity, ligand-activated sequence-specific DNA binding	MF	47	9	0.017372
GO:0044148	positive regulation of growth of symbiont involved in interaction with host	BP	1	1	0.0414026		GO:0098531	transcription factor activity, direct ligand regulated sequence-specific DNA binding	MF	47	9	0.017372
GO:0007387	anterior compartment pattern formation	BP	1	1	0.0414026		GO:0043401	steroid hormone mediated signaling pathway	BP	177	24	0.0174046
GO:0007388	posterior compartment specification	BP	1	1	0.0414026		GO:1903052	positive regulation of proteolysis involved in cellular protein catabolic process	BP	168	23	0.017663
GO:0021935	cerebellar granule cell precursor tangential migration	BP	1	1	0.0414026		GO:0019887	protein kinase regulator activity	MF	168	23	0.017663
GO:0020012	evasion or tolerance of host immune response	BP	1	1	0.0414026		GO:1900006	positive regulation of dendrite development	BP	63	11	0.0177358
GO:0030682	evasion or tolerance of host defense response	BP	1	1	0.0414026		GO:0060411	cardiac septum morphogenesis	BP	63	11	0.0177358
GO:0030683	evasion or tolerance by virus of host immune response	BP	1	1	0.0414026		GO:0070373	negative regulation of ERK1 and ERK2 cascade	BP	55	10	0.0177698
GO:0051805	evasion or tolerance of immune response of other organism involved in symbiotic interaction	BP	1	1	0.0414026		GO:0043297	apical junction assembly	BP	55	10	0.0177698
GO:0051807	evasion or tolerance of defense response of other organism involved in symbiotic interaction	BP	1	1	0.0414026		GO:1903725	regulation of phospholipid metabolic process	BP	55	10	0.0177698
GO:0036494	positive regulation of translation initiation in response to endoplasmic reticulum stress	BP	1	1	0.0414026		GO:0000979	RNA polymerase II core promoter sequence-specific DNA binding	MF	55	10	0.0177698
GO:0031658	negative regulation of cyclin-dependent protein serine/threonine kinase activity involved in G1/S transition of mitotic cell cycle	BP	1	1	0.0414026		GO:0022617	extracellular matrix disassembly	BP	88	14	0.017818
GO:2000808	negative regulation of synaptic vesicle clustering	BP	1	1	0.0414026		GO:0010771	negative regulation of cell morphogenesis involved in differentiation	BP	88	14	0.017818
GO:0035633	maintenance of blood-brain barrier	BP	1	1	0.0414026		GO:0042990	regulation of transcription factor import into nucleus	BP	88	14	0.017818
GO:0060356	leucine import	BP	1	1	0.0414026		GO:0010212	response to ionizing radiation	BP	141	20	0.0181217
GO:0051939	gamma-aminobutyric acid import	BP	1	1	0.0414026		GO:0019207	kinase regulator activity	MF	187	25	0.0181888
GO:0045795	positive regulation of cell volume	BP	1	1	0.0414026		GO:0019395	fatty acid oxidation	BP	97	15	0.0185074
GO:0015728	mevalonate transport	BP	1	1	0.0414026		GO:0014902	myotube differentiation	BP	97	15	0.0185074
GO:0051780	behavioral response to nutrient	BP	1	1	0.0414026		GO:0051897	positive regulation of protein kinase B signaling	BP	80	13	0.0186193
GO:0050822	peptide stabilization	BP	1	1	0.0414026		GO:0032587	ruffle membrane	CC	80	13	0.0186193
GO:0050823	peptide antigen stabilization	BP	1	1	0.0414026		GO:0050657	nucleic acid transport	BP	169	23	0.0188362
GO:0070237	positive regulation of activation-induced cell death of T cells	BP	1	1	0.0414026		GO:0050658	RNA transport	BP	169	23	0.0188362
GO:1903701	substantia propria of cornea development	BP	1	1	0.0414026		GO:0045739	positive regulation of DNA repair	BP	40	8	0.0189396
GO:0034147	regulation of toll-like receptor 5 signaling pathway	BP	1	1	0.0414026		GO:0051496	positive regulation of stress fiber assembly	BP	40	8	0.0189396
GO:0034148	negative regulation of toll-like receptor 5 signaling pathway	BP	1	1	0.0414026		GO:0008347	glial cell migration	BP	40	8	0.0189396
GO:0070429	negative regulation of nucleotide-binding oligomerization domain containing 1 signaling pathway	BP	1	1	0.0414026		GO:0015485	cholesterol binding	MF	40	8	0.0189396
GO:0035037	sperm entry	BP	1	1	0.0414026		GO:0005741	mitochondrial outer membrane	CC	160	22	0.0190976
GO:0042728	flavin-containing compound catabolic process	BP	1	1	0.0414026		GO:0030048	actin filament-based movement	BP	115	17	0.0192961
GO:0072389	flavin adenine dinucleotide catabolic process	BP	1	1	0.0414026		GO:0006289	nucleotide-excision repair	BP	115	17	0.0192961
GO:1903004	regulation of protein K63-linked deubiquitination	BP	1	1	0.0414026		GO:0030705	cytoskeleton-dependent intracellular transport	BP	124	18	0.0194586
GO:1903006	positive regulation of protein K63-linked deubiquitination	BP	1	1	0.0414026		GO:0006144	purine nucleobase metabolic process	BP	19	5	0.0196471
GO:1903007	positive regulation of Lys63-specific deubiquitinase activity	BP	1	1	0.0414026		GO:0014912	negative regulation of smooth muscle cell migration	BP	19	5	0.0196471
GO:0060690	epithelial cell differentiation involved in salivary gland development	BP	1	1	0.0414026		GO:0031935	regulation of chromatin silencing	BP	19	5	0.0196471
GO:0060691	epithelial cell maturation involved in salivary gland development	BP	1	1	0.0414026		GO:0003299	muscle hypertrophy in response to stress	BP	19	5	0.0196471
GO:1900098	regulation of plasma cell differentiation	BP	1	1	0.0414026		GO:0014887	cardiac muscle adaptation	BP	19	5	0.0196471
GO:1900100	positive regulation of plasma cell differentiation	BP	1	1	0.0414026		GO:0014898	cardiac muscle hypertrophy in response to stress	BP	19	5	0.0196471
GO:1903489	positive regulation of lactation	BP	1	1	0.0414026		GO:0060074	synapse maturation	BP	19	5	0.0196471
GO:0071579	regulation of zinc ion transport	BP	1	1	0.0414026		GO:0021801	cerebral cortex radial glia guided migration	BP	19	5	0.0196471
GO:0071580	regulation of zinc ion transmembrane transport	BP	1	1	0.0414026		GO:0022030	telencephalon glial cell migration	BP	19	5	0.0196471
GO:0071581	regulation of zinc ion transmembrane import	BP	1	1	0.0414026		GO:0031498	chromatin disassembly	BP	19	5	0.0196471
GO:0071582	negative regulation of zinc ion transport	BP	1	1	0.0414026		GO:0042276	error-prone translesion synthesis	BP	19	5	0.0196471
GO:0071583	negative regulation of zinc ion transmembrane transport	BP	1	1	0.0414026		GO:0043034	costamere	CC	19	5	0.0196471
GO:0071584	negative regulation of zinc ion transmembrane import	BP	1	1	0.0414026		GO:0000780	condensed nuclear chromosome, centromeric region	CC	19	5	0.0196471
GO:0071585	detoxification of cadmium ion	BP	1	1	0.0414026		GO:0004012	phospholipid-translocating ATPase activity	MF	19	5	0.0196471
GO:1990170	stress response to cadmium ion	BP	1	1	0.0414026		GO:1990841	promoter-specific chromatin binding	MF	19	5	0.0196471
GO:0046521	sphingoid catabolic process	BP	1	1	0.0414026		GO:0035173	histone kinase activity	MF	19	5	0.0196471
GO:0014876	response to injury involved in regulation of muscle adaptation	BP	1	1	0.0414026		GO:0033762	response to glucagon	BP	48	9	0.0197973
GO:0033385	geranylgeranyl diphosphate metabolic process	BP	1	1	0.0414026		GO:0010332	response to gamma radiation	BP	48	9	0.0197973
GO:0033386	geranylgeranyl diphosphate biosynthetic process	BP	1	1	0.0414026		GO:0060324	face development	BP	48	9	0.0197973
GO:0046745	viral capsid secondary envelopment	BP	1	1	0.0414026		GO:0032233	positive regulation of actin filament bundle assembly	BP	48	9	0.0197973
GO:0021572	rhombomere 6 development	BP	1	1	0.0414026		GO:0035065	regulation of histone acetylation	BP	48	9	0.0197973
GO:1904167	regulation of thyroid hormone receptor activity	BP	1	1	0.0414026		GO:0051303	establishment of chromosome localization	BP	64	11	0.0198039
GO:1904168	negative regulation of thyroid hormone receptor activity	BP	1	1	0.0414026		GO:0048844	artery morphogenesis	BP	56	10	0.0200162
GO:0060212	negative regulation of nuclear-transcribed mRNA poly(A) tail shortening	BP	1	1	0.0414026		GO:0021885	forebrain cell migration	BP	56	10	0.0200162
GO:1900152	negative regulation of nuclear-transcribed mRNA catabolic process, deadenylation-dependent decay	BP	1	1	0.0414026		GO:1901215	negative regulation of neuron death	BP	170	23	0.0200695
GO:0015782	CMP-N-acetylneuraminate transport	BP	1	1	0.0414026		GO:0016829	lyase activity	MF	170	23	0.0200695
GO:0071228	cellular response to tumor cell	BP	1	1	0.0414026		GO:0034405	response to fluid shear stress	BP	33	7	0.0201922
GO:2000487	positive regulation of glutamine transport	BP	1	1	0.0414026		GO:0060416	response to growth hormone	BP	33	7	0.0201922
GO:0072428	signal transduction involved in intra-S DNA damage checkpoint	BP	1	1	0.0414026		GO:0046131	pyrimidine ribonucleoside metabolic process	BP	33	7	0.0201922
GO:1903463	regulation of mitotic cell cycle DNA replication	BP	1	1	0.0414026		GO:0061512	protein localization to cilium	BP	33	7	0.0201922
GO:1903464	negative regulation of mitotic cell cycle DNA replication	BP	1	1	0.0414026		GO:0048854	brain morphogenesis	BP	33	7	0.0201922
GO:1903925	response to bisphenol A	BP	1	1	0.0414026		GO:0098636	protein complex involved in cell adhesion	CC	33	7	0.0201922
GO:1903926	cellular response to bisphenol A	BP	1	1	0.0414026		GO:1901654	response to ketone	BP	161	22	0.0203836
GO:0048698	negative regulation of collateral sprouting in absence of injury	BP	1	1	0.0414026		GO:0030168	platelet activation	BP	161	22	0.0203836
GO:0035723	interleukin-15-mediated signaling pathway	BP	1	1	0.0414026		GO:0071478	cellular response to radiation	BP	161	22	0.0203836
GO:0035724	CD24 biosynthetic process	BP	1	1	0.0414026		GO:0015748	organophosphate ester transport	BP	81	13	0.0204888
GO:0060466	activation of meiosis involved in egg activation	BP	1	1	0.0414026		GO:0018210	peptidyl-threonine modification	BP	81	13	0.0204888
GO:0071350	cellular response to interleukin-15	BP	1	1	0.0414026		GO:0010644	cell communication by electrical coupling	BP	26	6	0.0207027
GO:2000438	negative regulation of monocyte extravasation	BP	1	1	0.0414026		GO:0021591	ventricular system development	BP	26	6	0.0207027
GO:2000559	regulation of CD24 biosynthetic process	BP	1	1	0.0414026		GO:0071470	cellular response to osmotic stress	BP	26	6	0.0207027
GO:2000560	positive regulation of CD24 biosynthetic process	BP	1	1	0.0414026		GO:0072273	metanephric nephron morphogenesis	BP	26	6	0.0207027
GO:2000576	positive regulation of microtubule motor activity	BP	1	1	0.0414026		GO:0000188	inactivation of MAPK activity	BP	26	6	0.0207027
GO:0006343	establishment of chromatin silencing	BP	1	1	0.0414026		GO:0051294	establishment of spindle orientation	BP	26	6	0.0207027
GO:0071441	negative regulation of histone H3-K14 acetylation	BP	1	1	0.0414026		GO:0051491	positive regulation of filopodium assembly	BP	26	6	0.0207027
GO:2000654	regulation of cellular response to testosterone stimulus	BP	1	1	0.0414026		GO:0001573	ganglioside metabolic process	BP	26	6	0.0207027
GO:2000655	negative regulation of cellular response to testosterone stimulus	BP	1	1	0.0414026		GO:2000651	positive regulation of sodium ion transmembrane transporter activity	BP	13	4	0.0207896
GO:0036497	eIF2alpha dephosphorylation in response to endoplasmic reticulum stress	BP	1	1	0.0414026		GO:0007512	adult heart development	BP	13	4	0.0207896
GO:1903916	regulation of endoplasmic reticulum stress-induced eIF2 alpha dephosphorylation	BP	1	1	0.0414026		GO:1903671	negative regulation of sprouting angiogenesis	BP	13	4	0.0207896
GO:1903917	positive regulation of endoplasmic reticulum stress-induced eIF2 alpha dephosphorylation	BP	1	1	0.0414026		GO:0030889	negative regulation of B cell proliferation	BP	13	4	0.0207896
GO:0021501	prechordal plate formation	BP	1	1	0.0414026		GO:0033127	regulation of histone phosphorylation	BP	13	4	0.0207896
GO:0021547	midbrain-hindbrain boundary initiation	BP	1	1	0.0414026		GO:0071801	regulation of podosome assembly	BP	13	4	0.0207896
GO:0006660	phosphatidylserine catabolic process	BP	1	1	0.0414026		GO:0034501	protein localization to kinetochore	BP	13	4	0.0207896
GO:1904761	negative regulation of myofibroblast differentiation	BP	1	1	0.0414026		GO:0090128	regulation of synapse maturation	BP	13	4	0.0207896
GO:1900234	regulation of Kit signaling pathway	BP	1	1	0.0414026		GO:0043240	Fanconi anaemia nuclear complex	CC	13	4	0.0207896
GO:1900235	negative regulation of Kit signaling pathway	BP	1	1	0.0414026		GO:0044548	S100 protein binding	MF	13	4	0.0207896
GO:0015786	UDP-glucose transport	BP	1	1	0.0414026		GO:0004523	RNA-DNA hybrid ribonuclease activity	MF	13	4	0.0207896
GO:0031460	glycine betaine transport	BP	1	1	0.0414026		GO:0008409	5'-3' exonuclease activity	MF	13	4	0.0207896
GO:2000638	regulation of SREBP signaling pathway	BP	1	1	0.0414026		GO:0017017	MAP kinase tyrosine/serine/threonine phosphatase activity	MF	13	4	0.0207896
GO:2000639	negative regulation of SREBP signaling pathway	BP	1	1	0.0414026		GO:1903034	regulation of response to wounding	BP	143	20	0.0208387
GO:0036335	intestinal stem cell homeostasis	BP	1	1	0.0414026		GO:0042383	sarcolemma	CC	116	17	0.0208581
GO:0050652	dermatan sulfate proteoglycan biosynthetic process, polysaccharide chain biosynthetic process	BP	1	1	0.0414026		GO:0019254	carnitine metabolic process, CoA-linked	BP	3	2	0.0209436
GO:0080164	regulation of nitric oxide metabolic process	BP	1	1	0.0414026		GO:0045213	neurotransmitter receptor metabolic process	BP	3	2	0.0209436
GO:1902145	regulation of response to cell cycle checkpoint signaling	BP	1	1	0.0414026		GO:0046292	formaldehyde metabolic process	BP	3	2	0.0209436
GO:1902151	regulation of response to DNA integrity checkpoint signaling	BP	1	1	0.0414026		GO:0043504	mitochondrial DNA repair	BP	3	2	0.0209436
GO:1902153	regulation of response to DNA damage checkpoint signaling	BP	1	1	0.0414026		GO:2000645	negative regulation of receptor catabolic process	BP	3	2	0.0209436
GO:1902689	negative regulation of NAD metabolic process	BP	1	1	0.0414026		GO:0044205	'de novo' UMP biosynthetic process	BP	3	2	0.0209436
GO:1904024	negative regulation of glucose catabolic process to lactate via pyruvate	BP	1	1	0.0414026		GO:0019065	receptor-mediated endocytosis of virus by host cell	BP	3	2	0.0209436
GO:0035750	protein localization to myelin sheath abaxonal region	BP	1	1	0.0414026		GO:0042524	negative regulation of tyrosine phosphorylation of Stat5 protein	BP	3	2	0.0209436
GO:2001246	negative regulation of phosphatidylcholine biosynthetic process	BP	1	1	0.0414026		GO:0075509	endocytosis involved in viral entry into host cell	BP	3	2	0.0209436
GO:1902010	negative regulation of translation in response to endoplasmic reticulum stress	BP	1	1	0.0414026		GO:0016476	regulation of embryonic cell shape	BP	3	2	0.0209436
GO:0031930	mitochondria-nucleus signaling pathway	BP	1	1	0.0414026		GO:0031914	negative regulation of synaptic plasticity	BP	3	2	0.0209436
GO:1990519	mitochondrial pyrimidine nucleotide import	BP	1	1	0.0414026		GO:0043696	dedifferentiation	BP	3	2	0.0209436
GO:1903450	regulation of G1 to G0 transition	BP	1	1	0.0414026		GO:0043697	cell dedifferentiation	BP	3	2	0.0209436
GO:1903452	positive regulation of G1 to G0 transition	BP	1	1	0.0414026		GO:1903225	negative regulation of endodermal cell differentiation	BP	3	2	0.0209436
GO:0046491	L-methylmalonyl-CoA metabolic process	BP	1	1	0.0414026		GO:0097477	lateral motor column neuron migration	BP	3	2	0.0209436
GO:1990108	protein linear deubiquitination	BP	1	1	0.0414026		GO:0010643	cell communication by chemical coupling	BP	3	2	0.0209436
GO:0055107	Golgi to secretory granule transport	BP	1	1	0.0414026		GO:0009177	pyrimidine deoxyribonucleoside monophosphate biosynthetic process	BP	3	2	0.0209436
GO:0072702	response to methyl methanesulfonate	BP	1	1	0.0414026		GO:0014022	neural plate elongation	BP	3	2	0.0209436
GO:0072703	cellular response to methyl methanesulfonate	BP	1	1	0.0414026		GO:0022007	convergent extension involved in neural plate elongation	BP	3	2	0.0209436
GO:0070060	'de novo' actin filament nucleation	BP	1	1	0.0414026		GO:0006740	NADPH regeneration	BP	3	2	0.0209436
GO:0010879	cholesterol transport involved in cholesterol storage	BP	1	1	0.0414026		GO:0009227	nucleotide-sugar catabolic process	BP	3	2	0.0209436
GO:1900170	negative regulation of glucocorticoid mediated signaling pathway	BP	1	1	0.0414026		GO:0097252	oligodendrocyte apoptotic process	BP	3	2	0.0209436
GO:1902213	positive regulation of prolactin signaling pathway	BP	1	1	0.0414026		GO:0030200	heparan sulfate proteoglycan catabolic process	BP	3	2	0.0209436
GO:0009346	citrate lyase complex	CC	1	1	0.0414026		GO:0051581	negative regulation of neurotransmitter uptake	BP	3	2	0.0209436
GO:0070985	TFIIK complex	CC	1	1	0.0414026		GO:0051611	regulation of serotonin uptake	BP	3	2	0.0209436
GO:0035976	transcription factor AP-1 complex	CC	1	1	0.0414026		GO:0051612	negative regulation of serotonin uptake	BP	3	2	0.0209436
GO:1902737	dendritic filopodium	CC	1	1	0.0414026		GO:0071879	positive regulation of adrenergic receptor signaling pathway	BP	3	2	0.0209436
GO:0055120	striated muscle dense body	CC	1	1	0.0414026		GO:0032423	regulation of mismatch repair	BP	3	2	0.0209436
GO:0071665	gamma-catenin-TCF7L2 complex	CC	1	1	0.0414026		GO:2000491	positive regulation of hepatic stellate cell activation	BP	3	2	0.0209436
GO:0005895	interleukin-5 receptor complex	CC	1	1	0.0414026		GO:1904398	positive regulation of neuromuscular junction development	BP	3	2	0.0209436
GO:1990047	spindle matrix	CC	1	1	0.0414026		GO:0016321	female meiosis chromosome segregation	BP	3	2	0.0209436
GO:0044599	AP-5 adaptor complex	CC	1	1	0.0414026		GO:0021678	third ventricle development	BP	3	2	0.0209436
GO:0009841	mitochondrial endopeptidase Clp complex	CC	1	1	0.0414026		GO:0002036	regulation of L-glutamate transport	BP	3	2	0.0209436
GO:0071561	nucleus-vacuole junction	CC	1	1	0.0414026		GO:0035021	negative regulation of Rac protein signal transduction	BP	3	2	0.0209436
GO:0070176	DRM complex	CC	1	1	0.0414026		GO:0021553	olfactory nerve development	BP	3	2	0.0209436
GO:0003878	ATP citrate synthase activity	MF	1	1	0.0414026		GO:0071072	negative regulation of phospholipid biosynthetic process	BP	3	2	0.0209436
GO:0004014	adenosylmethionine decarboxylase activity	MF	1	1	0.0414026		GO:0006041	glucosamine metabolic process	BP	3	2	0.0209436
GO:0019810	putrescine binding	MF	1	1	0.0414026		GO:0007228	positive regulation of hh target transcription factor activity	BP	3	2	0.0209436
GO:0019912	cyclin-dependent protein kinase activating kinase activity	MF	1	1	0.0414026		GO:1900113	negative regulation of histone H3-K9 trimethylation	BP	3	2	0.0209436
GO:0044374	sequence-specific DNA binding, bending	MF	1	1	0.0414026		GO:0044211	CTP salvage	BP	3	2	0.0209436
GO:0044377	RNA polymerase II core promoter proximal region sequence-specific DNA binding, bending	MF	1	1	0.0414026		GO:1901837	negative regulation of transcription of nuclear large rRNA transcript from RNA polymerase I promoter	BP	3	2	0.0209436
GO:0005224	ATP-binding and phosphorylation-dependent chloride channel activity	MF	1	1	0.0414026		GO:1901097	negative regulation of autophagosome maturation	BP	3	2	0.0209436
GO:0005260	channel-conductance-controlling ATPase activity	MF	1	1	0.0414026		GO:1901873	regulation of post-translational protein modification	BP	3	2	0.0209436
GO:0047127	thiomorpholine-carboxylate dehydrogenase activity	MF	1	1	0.0414026		GO:1901874	negative regulation of post-translational protein modification	BP	3	2	0.0209436
GO:0022865	transmembrane electron transfer carrier	MF	1	1	0.0414026		GO:1903690	negative regulation of wound healing, spreading of epidermal cells	BP	3	2	0.0209436
GO:0047598	7-dehydrocholesterol reductase activity	MF	1	1	0.0414026		GO:1904217	regulation of CDP-diacylglycerol-serine O-phosphatidyltransferase activity	BP	3	2	0.0209436
GO:0047676	arachidonate-CoA ligase activity	MF	1	1	0.0414026		GO:1904219	positive regulation of CDP-diacylglycerol-serine O-phosphatidyltransferase activity	BP	3	2	0.0209436
GO:0004325	ferrochelatase activity	MF	1	1	0.0414026		GO:1904220	regulation of serine C-palmitoyltransferase activity	BP	3	2	0.0209436
GO:0036326	VEGF-A-activated receptor activity	MF	1	1	0.0414026		GO:1904222	positive regulation of serine C-palmitoyltransferase activity	BP	3	2	0.0209436
GO:0036327	VEGF-B-activated receptor activity	MF	1	1	0.0414026		GO:1990761	growth cone lamellipodium	CC	3	2	0.0209436
GO:0036332	placental growth factor-activated receptor activity	MF	1	1	0.0414026		GO:0097149	centralspindlin complex	CC	3	2	0.0209436
GO:0004347	glucose-6-phosphate isomerase activity	MF	1	1	0.0414026		GO:0043259	laminin-10 complex	CC	3	2	0.0209436
GO:0008709	cholate 7-alpha-dehydrogenase activity	MF	1	1	0.0414026		GO:0043260	laminin-11 complex	CC	3	2	0.0209436
GO:0030283	testosterone dehydrogenase [NAD(P)] activity	MF	1	1	0.0414026		GO:0005606	laminin-1 complex	CC	3	2	0.0209436
GO:0047015	3-hydroxy-2-methylbutyryl-CoA dehydrogenase activity	MF	1	1	0.0414026		GO:0033186	CAF-1 complex	CC	3	2	0.0209436
GO:0004077	biotin-[acetyl-CoA-carboxylase] ligase activity	MF	1	1	0.0414026		GO:0005971	ribonucleoside-diphosphate reductase complex	CC	3	2	0.0209436
GO:0004078	biotin-[methylcrotonoyl-CoA-carboxylase] ligase activity	MF	1	1	0.0414026		GO:1990423	RZZ complex	CC	3	2	0.0209436
GO:0004079	biotin-[methylmalonyl-CoA-carboxytransferase] ligase activity	MF	1	1	0.0414026		GO:0000811	GINS complex	CC	3	2	0.0209436
GO:0004080	biotin-[propionyl-CoA-carboxylase (ATP-hydrolyzing)] ligase activity	MF	1	1	0.0414026		GO:0032299	ribonuclease H2 complex	CC	3	2	0.0209436
GO:0018271	biotin-protein ligase activity	MF	1	1	0.0414026		GO:0034186	apolipoprotein A-I binding	MF	3	2	0.0209436
GO:0004420	hydroxymethylglutaryl-CoA reductase (NADPH) activity	MF	1	1	0.0414026		GO:0016842	amidine-lyase activity	MF	3	2	0.0209436
GO:0042282	hydroxymethylglutaryl-CoA reductase activity	MF	1	1	0.0414026		GO:0031871	proteinase activated receptor binding	MF	3	2	0.0209436
GO:0070119	ciliary neurotrophic factor binding	MF	1	1	0.0414026		GO:0008597	calcium-dependent protein serine/threonine phosphatase regulator activity	MF	3	2	0.0209436
GO:0019969	interleukin-10 binding	MF	1	1	0.0414026		GO:0016167	glial cell-derived neurotrophic factor receptor activity	MF	3	2	0.0209436
GO:0035400	histone tyrosine kinase activity	MF	1	1	0.0414026		GO:0032137	guanine/thymine mispair binding	MF	3	2	0.0209436
GO:0035401	histone kinase activity (H3-Y41 specific)	MF	1	1	0.0414026		GO:0032142	single guanine insertion binding	MF	3	2	0.0209436
GO:0005199	structural constituent of cell wall	MF	1	1	0.0414026		GO:0016509	long-chain-3-hydroxyacyl-CoA dehydrogenase activity	MF	3	2	0.0209436
GO:0008455	alpha-1,6-mannosylglycoprotein 2-beta-N-acetylglucosaminyltransferase activity	MF	1	1	0.0414026		GO:0016941	natriuretic peptide receptor activity	MF	3	2	0.0209436
GO:0004491	methylmalonate-semialdehyde dehydrogenase (acylating) activity	MF	1	1	0.0414026		GO:0004118	cGMP-stimulated cyclic-nucleotide phosphodiesterase activity	MF	3	2	0.0209436
GO:0018478	malonate-semialdehyde dehydrogenase (acetylating) activity	MF	1	1	0.0414026		GO:0004614	phosphoglucomutase activity	MF	3	2	0.0209436
GO:0061597	cyclic pyranopterin monophosphate synthase activity	MF	1	1	0.0414026		GO:0043398	HLH domain binding	MF	3	2	0.0209436
GO:0004163	diphosphomevalonate decarboxylase activity	MF	1	1	0.0414026		GO:0004748	ribonucleoside-diphosphate reductase activity, thioredoxin disulfide as acceptor	MF	3	2	0.0209436
GO:0004496	mevalonate kinase activity	MF	1	1	0.0414026		GO:0016728	oxidoreductase activity, acting on CH or CH2 groups, disulfide as acceptor	MF	3	2	0.0209436
GO:0060001	minus-end directed microfilament motor activity	MF	1	1	0.0414026		GO:0061731	ribonucleoside-diphosphate reductase activity	MF	3	2	0.0209436
GO:1990275	preribosome binding	MF	1	1	0.0414026		GO:0004886	9-cis retinoic acid receptor activity	MF	3	2	0.0209436
GO:0004306	ethanolamine-phosphate cytidylyltransferase activity	MF	1	1	0.0414026		GO:0031493	nucleosomal histone binding	MF	3	2	0.0209436
GO:0046996	oxidoreductase activity, acting on paired donors, with incorporation or reduction of molecular oxygen, with NAD(P)H as one donor, and the other dehydrogenated	MF	1	1	0.0414026		GO:0035175	histone kinase activity (H3-S10 specific)	MF	3	2	0.0209436
GO:0050046	lathosterol oxidase activity	MF	1	1	0.0414026		GO:0034584	piRNA binding	MF	3	2	0.0209436
GO:0039552	RIG-I binding	MF	1	1	0.0414026		GO:0034648	histone demethylase activity (H3-dimethyl-K4 specific)	MF	3	2	0.0209436
GO:0015130	mevalonate transmembrane transporter activity	MF	1	1	0.0414026		GO:0007173	epidermal growth factor receptor signaling pathway	BP	125	18	0.0209656
GO:0061750	acid sphingomyelin phosphodiesterase activity	MF	1	1	0.0414026		GO:0000922	spindle pole	CC	125	18	0.0209656
GO:0004506	squalene monooxygenase activity	MF	1	1	0.0414026		GO:0006643	membrane lipid metabolic process	BP	199	26	0.0212296
GO:0042497	triacyl lipopeptide binding	MF	1	1	0.0414026		GO:0000726	non-recombinational repair	BP	73	12	0.0213525
GO:0098625	methylselenol reductase activity	MF	1	1	0.0414026		GO:0050731	positive regulation of peptidyl-tyrosine phosphorylation	BP	162	22	0.0217358
GO:0098626	methylseleninic acid reductase activity	MF	1	1	0.0414026		GO:0003254	regulation of membrane depolarization	BP	41	8	0.021809
GO:0008120	ceramide glucosyltransferase activity	MF	1	1	0.0414026		GO:0046580	negative regulation of Ras protein signal transduction	BP	41	8	0.021809
GO:0003979	UDP-glucose 6-dehydrogenase activity	MF	1	1	0.0414026		GO:0072210	metanephric nephron development	BP	41	8	0.021809
GO:0003842	1-pyrroline-5-carboxylate dehydrogenase activity	MF	1	1	0.0414026		GO:0001954	positive regulation of cell-matrix adhesion	BP	41	8	0.021809
GO:0008761	UDP-N-acetylglucosamine 2-epimerase activity	MF	1	1	0.0414026		GO:0040014	regulation of multicellular organism growth	BP	65	11	0.0220447
GO:0005456	CMP-N-acetylneuraminate transmembrane transporter activity	MF	1	1	0.0414026		GO:0050000	chromosome localization	BP	65	11	0.0220447
GO:0016231	beta-N-acetylglucosaminidase activity	MF	1	1	0.0414026		GO:0003014	renal system process	BP	108	16	0.0223209
GO:0055105	ubiquitin-protein transferase inhibitor activity	MF	1	1	0.0414026		GO:0065002	intracellular protein transmembrane transport	BP	49	9	0.0224578
GO:0015327	cystine:glutamate antiporter activity	MF	1	1	0.0414026		GO:0032922	circadian regulation of gene expression	BP	57	10	0.022463
GO:0015328	cystine secondary active transmembrane transporter activity	MF	1	1	0.0414026		GO:0071806	protein transmembrane transport	BP	57	10	0.022463
GO:1901680	sulfur-containing amino acid secondary active transmembrane transporter activity	MF	1	1	0.0414026		GO:0031060	regulation of histone methylation	BP	57	10	0.022463
GO:0033787	cyanocobalamin reductase (cyanide-eliminating) activity	MF	1	1	0.0414026		GO:0006998	nuclear envelope organization	BP	82	13	0.0224953
GO:0047464	heparosan-N-sulfate-glucuronate 5-epimerase activity	MF	1	1	0.0414026		GO:0030667	secretory granule membrane	CC	82	13	0.0224953
GO:0050379	UDP-glucuronate 5'-epimerase activity	MF	1	1	0.0414026		GO:0001704	formation of primary germ layer	BP	117	17	0.0225148
GO:0004648	O-phospho-L-serine:2-oxoglutarate aminotransferase activity	MF	1	1	0.0414026		GO:0046323	glucose import	BP	74	12	0.0235568
GO:0043849	Ras palmitoyltransferase activity	MF	1	1	0.0414026		GO:0043627	response to estrogen	BP	74	12	0.0235568
GO:0102339	3-oxo-arachidoyl-CoA reductase activity	MF	1	1	0.0414026		GO:0051293	establishment of spindle localization	BP	34	7	0.0235937
GO:0102340	3-oxo-behenoyl-CoA reductase activity	MF	1	1	0.0414026		GO:1903364	positive regulation of cellular protein catabolic process	BP	182	24	0.0236149
GO:0102341	3-oxo-lignoceroyl-CoA reductase activity	MF	1	1	0.0414026		GO:0045619	regulation of lymphocyte differentiation	BP	136	19	0.0241014
GO:0031883	taste receptor binding	MF	1	1	0.0414026		GO:0019897	extrinsic component of plasma membrane	CC	136	19	0.0241014
GO:0017125	deoxycytidyl transferase activity	MF	1	1	0.0414026		GO:0045624	positive regulation of T-helper cell differentiation	BP	20	5	0.0243848
GO:0047395	glycerophosphoinositol glycerophosphodiesterase activity	MF	1	1	0.0414026		GO:0036296	response to increased oxygen levels	BP	20	5	0.0243848
GO:0016843	amine-lyase activity	MF	1	1	0.0414026		GO:0055093	response to hyperoxia	BP	20	5	0.0243848
GO:0016844	strictosidine synthase activity	MF	1	1	0.0414026		GO:0050779	RNA destabilization	BP	20	5	0.0243848
GO:0001179	RNA polymerase I transcription factor binding	MF	1	1	0.0414026		GO:0000132	establishment of mitotic spindle orientation	BP	20	5	0.0243848
GO:0030729	acetoacetate-CoA ligase activity	MF	1	1	0.0414026		GO:2000463	positive regulation of excitatory postsynaptic potential	BP	20	5	0.0243848
GO:0047159	1-alkenylglycerophosphocholine O-acyltransferase activity	MF	1	1	0.0414026		GO:0030332	cyclin binding	MF	20	5	0.0243848
GO:0047191	1-alkylglycerophosphocholine O-acyltransferase activity	MF	1	1	0.0414026		GO:0006026	aminoglycan catabolic process	BP	66	11	0.0244657
GO:0004595	pantetheine-phosphate adenylyltransferase activity	MF	1	1	0.0414026		GO:0006303	double-strand break repair via nonhomologous end joining	BP	66	11	0.0244657
GO:0004493	methylmalonyl-CoA epimerase activity	MF	1	1	0.0414026		GO:0085029	extracellular matrix assembly	BP	27	6	0.0247332
GO:0015019	heparan-alpha-glucosaminide N-acetyltransferase activity	MF	1	1	0.0414026		GO:0097421	liver regeneration	BP	27	6	0.0247332
GO:0004835	tubulin-tyrosine ligase activity	MF	1	1	0.0414026		GO:0021799	cerebral cortex radially oriented cell migration	BP	27	6	0.0247332
GO:0009400	receptor signaling protein serine/threonine phosphatase activity	MF	1	1	0.0414026		GO:1902692	regulation of neuroblast proliferation	BP	27	6	0.0247332
GO:0035755	cardiolipin hydrolase activity	MF	1	1	0.0414026		GO:2000378	negative regulation of reactive oxygen species metabolic process	BP	42	8	0.0249722
GO:0034104	negative regulation of tissue remodeling	BP	19	3	0.0417842		GO:0031529	ruffle organization	BP	42	8	0.0249722
GO:0009083	branched-chain amino acid catabolic process	BP	19	3	0.0417842		GO:0042551	neuron maturation	BP	42	8	0.0249722
GO:0044788	modulation by host of viral process	BP	19	3	0.0417842		GO:0000152	nuclear ubiquitin ligase complex	CC	42	8	0.0249722
GO:0002089	lens morphogenesis in camera-type eye	BP	19	3	0.0417842		GO:0090307	mitotic spindle assembly	BP	50	9	0.0253647
GO:0090049	regulation of cell migration involved in sprouting angiogenesis	BP	19	3	0.0417842		GO:0045143	homologous chromosome segregation	BP	50	9	0.0253647
GO:0042533	tumor necrosis factor biosynthetic process	BP	19	3	0.0417842		GO:0019205	nucleobase-containing compound kinase activity	MF	50	9	0.0253647
GO:0042534	regulation of tumor necrosis factor biosynthetic process	BP	19	3	0.0417842		GO:0060155	platelet dense granule organization	BP	8	3	0.0256379
GO:0070498	interleukin-1-mediated signaling pathway	BP	19	3	0.0417842		GO:0006975	DNA damage induced protein phosphorylation	BP	8	3	0.0256379
GO:0019184	nonribosomal peptide biosynthetic process	BP	19	3	0.0417842		GO:0051409	response to nitrosative stress	BP	8	3	0.0256379
GO:0000423	macromitophagy	BP	19	3	0.0417842		GO:1904754	positive regulation of vascular associated smooth muscle cell migration	BP	8	3	0.0256379
GO:0030867	rough endoplasmic reticulum membrane	CC	19	3	0.0417842		GO:0071670	smooth muscle cell chemotaxis	BP	8	3	0.0256379
GO:0052745	inositol phosphate phosphatase activity	MF	19	3	0.0417842		GO:0031657	regulation of cyclin-dependent protein serine/threonine kinase activity involved in G1/S transition of mitotic cell cycle	BP	8	3	0.0256379
GO:0003841	1-acylglycerol-3-phosphate O-acyltransferase activity	MF	19	3	0.0417842		GO:0002072	optic cup morphogenesis involved in camera-type eye development	BP	8	3	0.0256379
GO:0042171	lysophosphatidic acid acyltransferase activity	MF	19	3	0.0417842		GO:0033129	positive regulation of histone phosphorylation	BP	8	3	0.0256379
GO:0071617	lysophospholipid acyltransferase activity	MF	19	3	0.0417842		GO:0085020	protein K6-linked ubiquitination	BP	8	3	0.0256379
GO:0032735	positive regulation of interleukin-12 production	BP	32	4	0.0418198		GO:0060027	convergent extension involved in gastrulation	BP	8	3	0.0256379
GO:0034381	plasma lipoprotein particle clearance	BP	32	4	0.0418198		GO:0023035	CD40 signaling pathway	BP	8	3	0.0256379
GO:0015175	neutral amino acid transmembrane transporter activity	MF	32	4	0.0418198		GO:0060371	regulation of atrial cardiac muscle cell membrane depolarization	BP	8	3	0.0256379
GO:0043967	histone H4 acetylation	BP	62	6	0.0427169		GO:0035247	peptidyl-arginine omega-N-methylation	BP	8	3	0.0256379
GO:0042308	negative regulation of protein import into nucleus	BP	62	6	0.0427169		GO:0007008	outer mitochondrial membrane organization	BP	8	3	0.0256379
GO:1904590	negative regulation of protein import	BP	62	6	0.0427169		GO:0098651	basement membrane collagen trimer	CC	8	3	0.0256379
GO:0030521	androgen receptor signaling pathway	BP	62	6	0.0427169		GO:0005652	nuclear lamina	CC	8	3	0.0256379
GO:0006901	vesicle coating	BP	62	6	0.0427169		GO:0043256	laminin complex	CC	8	3	0.0256379
GO:0072413	signal transduction involved in mitotic cell cycle checkpoint	BP	62	6	0.0427169		GO:0030991	intraciliary transport particle A	CC	8	3	0.0256379
GO:1902402	signal transduction involved in mitotic DNA damage checkpoint	BP	62	6	0.0427169		GO:0004726	non-membrane spanning protein tyrosine phosphatase activity	MF	8	3	0.0256379
GO:1902403	signal transduction involved in mitotic DNA integrity checkpoint	BP	62	6	0.0427169		GO:0071936	coreceptor activity involved in Wnt signaling pathway	MF	8	3	0.0256379
GO:0003725	double-stranded RNA binding	MF	62	6	0.0427169		GO:0003831	beta-N-acetylglucosaminylglycopeptide beta-1,4-galactosyltransferase activity	MF	8	3	0.0256379
GO:0034250	positive regulation of cellular amide metabolic process	BP	112	9	0.0428331		GO:0008469	histone-arginine N-methyltransferase activity	MF	8	3	0.0256379
GO:0030218	erythrocyte differentiation	BP	95	8	0.0431928		GO:0042542	response to hydrogen peroxide	BP	119	17	0.0261252
GO:0072524	pyridine-containing compound metabolic process	BP	130	10	0.0436791		GO:0000422	mitophagy	BP	84	13	0.0269406
GO:0002831	regulation of response to biotic stimulus	BP	130	10	0.0436791		GO:0061726	mitochondrion disassembly	BP	84	13	0.0269406
GO:0032651	regulation of interleukin-1 beta production	BP	47	5	0.0439924		GO:0030574	collagen catabolic process	BP	67	11	0.0270743
GO:0035306	positive regulation of dephosphorylation	BP	47	5	0.0439924		GO:0072216	positive regulation of metanephros development	BP	14	4	0.0271637
GO:1903428	positive regulation of reactive oxygen species biosynthetic process	BP	47	5	0.0439924		GO:0010640	regulation of platelet-derived growth factor receptor signaling pathway	BP	14	4	0.0271637
GO:0055076	transition metal ion homeostasis	BP	113	9	0.0449105		GO:0051580	regulation of neurotransmitter uptake	BP	14	4	0.0271637
GO:0033559	unsaturated fatty acid metabolic process	BP	113	9	0.0449105		GO:0046599	regulation of centriole replication	BP	14	4	0.0271637
GO:0046824	positive regulation of nucleocytoplasmic transport	BP	113	9	0.0449105		GO:1902188	positive regulation of viral release from host cell	BP	14	4	0.0271637
GO:1903510	mucopolysaccharide metabolic process	BP	113	9	0.0449105		GO:0071025	RNA surveillance	BP	14	4	0.0271637
GO:0042035	regulation of cytokine biosynthetic process	BP	96	8	0.0454889		GO:0018410	C-terminal protein amino acid modification	BP	14	4	0.0271637
GO:0003774	motor activity	MF	131	10	0.0456181		GO:0005095	GTPase inhibitor activity	MF	14	4	0.0271637
GO:1900006	positive regulation of dendrite development	BP	63	6	0.0456321		GO:0033549	MAP kinase phosphatase activity	MF	14	4	0.0271637
GO:0006809	nitric oxide biosynthetic process	BP	63	6	0.0456321		GO:0004721	phosphoprotein phosphatase activity	MF	175	23	0.0272047
GO:0002686	negative regulation of leukocyte migration	BP	33	4	0.0460866		GO:0035088	establishment or maintenance of apical/basal cell polarity	BP	35	7	0.0273693
GO:0042181	ketone biosynthetic process	BP	33	4	0.0460866		GO:0061245	establishment or maintenance of bipolar cell polarity	BP	35	7	0.0273693
GO:0060043	regulation of cardiac muscle cell proliferation	BP	33	4	0.0460866		GO:0035329	hippo signaling	BP	35	7	0.0273693
GO:0061178	regulation of insulin secretion involved in cellular response to glucose stimulus	BP	48	5	0.047504		GO:0032451	demethylase activity	MF	35	7	0.0273693
GO:0008374	O-acyltransferase activity	MF	48	5	0.047504		GO:0030902	hindbrain development	BP	138	19	0.0275988
GO:0016860	intramolecular oxidoreductase activity	MF	48	5	0.047504		GO:0043473	pigmentation	BP	93	14	0.0276018
GO:0031256	leading edge membrane	CC	132	10	0.0476145		GO:0010827	regulation of glucose transport	BP	102	15	0.0279772
GO:0034377	plasma lipoprotein particle assembly	BP	20	3	0.0476906		GO:2001251	negative regulation of chromosome organization	BP	59	10	0.0279937
GO:0006085	acetyl-CoA biosynthetic process	BP	20	3	0.0476906		GO:0003707	steroid hormone receptor activity	MF	59	10	0.0279937
GO:0071467	cellular response to pH	BP	20	3	0.0476906		GO:0022612	gland morphogenesis	BP	120	17	0.0280855
GO:0070230	positive regulation of lymphocyte apoptotic process	BP	20	3	0.0476906		GO:0004601	peroxidase activity	MF	43	8	0.0284422
GO:0009299	mRNA transcription	BP	20	3	0.0476906		GO:1900034	regulation of cellular response to heat	BP	76	12	0.0284598
GO:0044321	response to leptin	BP	20	3	0.0476906		GO:0046637	regulation of alpha-beta T cell differentiation	BP	51	9	0.0285282
GO:0045109	intermediate filament organization	BP	20	3	0.0476906		GO:0000186	activation of MAPKK activity	BP	51	9	0.0285282
GO:0000159	protein phosphatase type 2A complex	CC	20	3	0.0476906		GO:0033059	cellular pigmentation	BP	51	9	0.0285282
GO:0030332	cyclin binding	MF	20	3	0.0476906		GO:0006213	pyrimidine nucleoside metabolic process	BP	51	9	0.0285282
GO:0017025	TBP-class protein binding	MF	20	3	0.0476906		GO:0030374	ligand-dependent nuclear receptor transcription coactivator activity	MF	51	9	0.0285282
GO:0090114	COPII-coated vesicle budding	BP	64	6	0.0486681		GO:0051427	hormone receptor binding	MF	148	20	0.0290035
GO:0072401	signal transduction involved in DNA integrity checkpoint	BP	64	6	0.0486681		GO:0031365	N-terminal protein amino acid modification	BP	28	6	0.0292549
GO:0072422	signal transduction involved in DNA damage checkpoint	BP	64	6	0.0486681		GO:0018146	keratan sulfate biosynthetic process	BP	28	6	0.0292549
GO:0050680	negative regulation of epithelial cell proliferation	BP	115	9	0.0492648		GO:0045197	establishment or maintenance of epithelial cell apical/basal polarity	BP	28	6	0.0292549
GO:0050866	negative regulation of cell activation	BP	151	11	0.0493895		GO:0061053	somite development	BP	85	13	0.0293902
GO:0030496	midbody	CC	133	10	0.0496688		GO:0006293	nucleotide-excision repair, preincision complex stabilization	BP	21	5	0.0297983
							GO:0030325	adrenal gland development	BP	21	5	0.0297983
							GO:1900027	regulation of ruffle assembly	BP	21	5	0.0297983
							GO:0048485	sympathetic nervous system development	BP	21	5	0.0297983
							GO:0007398	ectoderm development	BP	21	5	0.0297983
							GO:0006491	N-glycan processing	BP	21	5	0.0297983
							GO:0031418	L-ascorbic acid binding	MF	21	5	0.0297983
							GO:0000993	RNA polymerase II core binding	MF	21	5	0.0297983
							GO:1903035	negative regulation of response to wounding	BP	68	11	0.0298775
							GO:0006493	protein O-linked glycosylation	BP	103	15	0.0302369
							GO:0042471	ear morphogenesis	BP	112	16	0.0302864
							GO:0006024	glycosaminoglycan biosynthetic process	BP	112	16	0.0302864
							GO:0061045	negative regulation of wound healing	BP	60	10	0.0310944
							GO:1901983	regulation of protein acetylation	BP	60	10	0.0310944
							GO:0055024	regulation of cardiac muscle tissue development	BP	60	10	0.0310944
							GO:0051298	centrosome duplication	BP	60	10	0.0310944
							GO:0035258	steroid hormone receptor binding	MF	77	12	0.0311706
							GO:0051028	mRNA transport	BP	140	19	0.0314653
							GO:0021587	cerebellum morphogenesis	BP	36	7	0.0315349
							GO:0014014	negative regulation of gliogenesis	BP	36	7	0.0315349
							GO:0043370	regulation of CD4-positive, alpha-beta T cell differentiation	BP	36	7	0.0315349
							GO:0010470	regulation of gastrulation	BP	36	7	0.0315349
							GO:0032467	positive regulation of cytokinesis	BP	36	7	0.0315349
							GO:0009225	nucleotide-sugar metabolic process	BP	36	7	0.0315349
							GO:0003774	motor activity	MF	131	18	0.0319539
							GO:0000245	spliceosomal complex assembly	BP	52	9	0.0319582
							GO:0031532	actin cytoskeleton reorganization	BP	86	13	0.0319977
							GO:1905268	negative regulation of chromatin organization	BP	44	8	0.0322311
							GO:0031519	PcG protein complex	CC	44	8	0.0322311
							GO:0051495	positive regulation of cytoskeleton organization	BP	178	23	0.0323297
							GO:0006023	aminoglycan biosynthetic process	BP	113	16	0.0325699
							GO:1903510	mucopolysaccharide metabolic process	BP	113	16	0.0325699
							GO:1903008	organelle disassembly	BP	104	15	0.0326278
							GO:0021543	pallium development	BP	150	20	0.0328695
							GO:0005905	clathrin-coated pit	CC	69	11	0.0328819
							GO:0043583	ear development	BP	198	25	0.033925
							GO:0043500	muscle adaptation	BP	78	12	0.0340618
							GO:0050770	regulation of axonogenesis	BP	160	21	0.034105
							GO:0043114	regulation of vascular permeability	BP	29	6	0.0342868
							GO:0048741	skeletal muscle fiber development	BP	29	6	0.0342868
							GO:0014911	positive regulation of smooth muscle cell migration	BP	29	6	0.0342868
							GO:0010762	regulation of fibroblast migration	BP	29	6	0.0342868
							GO:0031641	regulation of myelination	BP	29	6	0.0342868
							GO:0060441	epithelial tube branching involved in lung morphogenesis	BP	29	6	0.0342868
							GO:0015914	phospholipid transport	BP	61	10	0.0344292
							GO:1901216	positive regulation of neuron death	BP	61	10	0.0344292
							GO:0050805	negative regulation of synaptic transmission	BP	61	10	0.0344292
							GO:0006027	glycosaminoglycan catabolic process	BP	61	10	0.0344292
							GO:0050771	negative regulation of axonogenesis	BP	61	10	0.0344292
							GO:0017022	myosin binding	MF	61	10	0.0344292
							GO:0034349	glial cell apoptotic process	BP	15	4	0.0345791
							GO:0086011	membrane repolarization during action potential	BP	15	4	0.0345791
							GO:0006241	CTP biosynthetic process	BP	15	4	0.0345791
							GO:0046036	CTP metabolic process	BP	15	4	0.0345791
							GO:0060026	convergent extension	BP	15	4	0.0345791
							GO:0033268	node of Ranvier	CC	15	4	0.0345791
							GO:0005671	Ada2/Gcn5/Ada3 transcription activator complex	CC	15	4	0.0345791
							GO:0000177	cytoplasmic exosome (RNase complex)	CC	15	4	0.0345791
							GO:0046965	retinoid X receptor binding	MF	15	4	0.0345791
							GO:0050866	negative regulation of cell activation	BP	151	20	0.0349406
							GO:0048593	camera-type eye morphogenesis	BP	105	15	0.0351537
							GO:0060425	lung morphogenesis	BP	53	9	0.0356638
							GO:0022029	telencephalon cell migration	BP	53	9	0.0356638
							GO:0035640	exploration behavior	BP	22	5	0.0359111
							GO:0045332	phospholipid translocation	BP	22	5	0.0359111
							GO:0033688	regulation of osteoblast proliferation	BP	22	5	0.0359111
							GO:0097205	renal filtration	BP	22	5	0.0359111
							GO:0006295	nucleotide-excision repair, DNA incision, 3'-to lesion	BP	22	5	0.0359111
							GO:0014002	astrocyte development	BP	22	5	0.0359111
							GO:0022011	myelination in peripheral nervous system	BP	22	5	0.0359111
							GO:0032292	peripheral nervous system axon ensheathment	BP	22	5	0.0359111
							GO:0042744	hydrogen peroxide catabolic process	BP	22	5	0.0359111
							GO:0043954	cellular component maintenance	BP	22	5	0.0359111
							GO:0061099	negative regulation of protein tyrosine kinase activity	BP	22	5	0.0359111
							GO:0060020	Bergmann glial cell differentiation	BP	9	3	0.0360363
							GO:0048548	regulation of pinocytosis	BP	9	3	0.0360363
							GO:2000009	negative regulation of protein localization to cell surface	BP	9	3	0.0360363
							GO:0009265	2'-deoxyribonucleotide biosynthetic process	BP	9	3	0.0360363
							GO:0046385	deoxyribose phosphate biosynthetic process	BP	9	3	0.0360363
							GO:0009133	nucleoside diphosphate biosynthetic process	BP	9	3	0.0360363
							GO:0000733	DNA strand renaturation	BP	9	3	0.0360363
							GO:0035385	Roundabout signaling pathway	BP	9	3	0.0360363
							GO:1903044	protein localization to membrane raft	BP	9	3	0.0360363
							GO:0086103	G-protein coupled receptor signaling pathway involved in heart process	BP	9	3	0.0360363
							GO:0019695	choline metabolic process	BP	9	3	0.0360363
							GO:0033210	leptin-mediated signaling pathway	BP	9	3	0.0360363
							GO:0007549	dosage compensation	BP	9	3	0.0360363
							GO:0051014	actin filament severing	BP	9	3	0.0360363
							GO:0042532	negative regulation of tyrosine phosphorylation of STAT protein	BP	9	3	0.0360363
							GO:0006563	L-serine metabolic process	BP	9	3	0.0360363
							GO:0097119	postsynaptic density protein 95 clustering	BP	9	3	0.0360363
							GO:0043589	skin morphogenesis	BP	9	3	0.0360363
							GO:0001767	establishment of lymphocyte polarity	BP	9	3	0.0360363
							GO:0061299	retina vasculature morphogenesis in camera-type eye	BP	9	3	0.0360363
							GO:0071803	positive regulation of podosome assembly	BP	9	3	0.0360363
							GO:0035372	protein localization to microtubule	BP	9	3	0.0360363
							GO:0031987	locomotion involved in locomotory behavior	BP	9	3	0.0360363
							GO:0070886	positive regulation of calcineurin-NFAT signaling cascade	BP	9	3	0.0360363
							GO:0042473	outer ear morphogenesis	BP	9	3	0.0360363
							GO:1901836	regulation of transcription of nuclear large rRNA transcript from RNA polymerase I promoter	BP	9	3	0.0360363
							GO:0072537	fibroblast activation	BP	9	3	0.0360363
							GO:0051095	regulation of helicase activity	BP	9	3	0.0360363
							GO:1902902	negative regulation of autophagosome assembly	BP	9	3	0.0360363
							GO:0048194	Golgi vesicle budding	BP	9	3	0.0360363
							GO:2001224	positive regulation of neuron migration	BP	9	3	0.0360363
							GO:0035542	regulation of SNARE complex assembly	BP	9	3	0.0360363
							GO:0016600	flotillin complex	CC	9	3	0.0360363
							GO:0031512	motile primary cilium	CC	9	3	0.0360363
							GO:0000808	origin recognition complex	CC	9	3	0.0360363
							GO:0005664	nuclear origin of replication recognition complex	CC	9	3	0.0360363
							GO:0016208	AMP binding	MF	9	3	0.0360363
							GO:0010717	regulation of epithelial to mesenchymal transition	BP	70	11	0.0360941
							GO:0071260	cellular response to mechanical stimulus	BP	70	11	0.0360941
							GO:0048738	cardiac muscle tissue development	BP	180	23	0.0361292
							GO:0051216	cartilage development	BP	180	23	0.0361292
							GO:0043525	positive regulation of neuron apoptotic process	BP	45	8	0.0363499
							GO:1901068	guanosine-containing compound metabolic process	BP	45	8	0.0363499
							GO:0007131	reciprocal meiotic recombination	BP	45	8	0.0363499
							GO:0035825	reciprocal DNA recombination	BP	45	8	0.0363499
							GO:0032934	sterol binding	MF	45	8	0.0363499
							GO:0008277	regulation of G-protein coupled receptor protein signaling pathway	BP	124	17	0.0370348
							GO:0006665	sphingolipid metabolic process	BP	152	20	0.0371067
							GO:0048469	cell maturation	BP	152	20	0.0371067
							GO:0019902	phosphatase binding	MF	152	20	0.0371067
							GO:0043202	lysosomal lumen	CC	88	13	0.0377062
							GO:0005581	collagen trimer	CC	88	13	0.0377062
							GO:0032434	regulation of proteasomal ubiquitin-dependent protein catabolic process	BP	106	15	0.0378183
							GO:0030148	sphingolipid biosynthetic process	BP	97	14	0.0379047
							GO:0007127	meiosis I	BP	97	14	0.0379047
							GO:0051289	protein homotetramerization	BP	62	10	0.0380055
							GO:1903076	regulation of protein localization to plasma membrane	BP	62	10	0.0380055
							GO:0043524	negative regulation of neuron apoptotic process	BP	134	18	0.0388292
							GO:0009408	response to heat	BP	153	20	0.0393701
							GO:0006102	isocitrate metabolic process	BP	4	2	0.0395043
							GO:0048549	positive regulation of pinocytosis	BP	4	2	0.0395043
							GO:0071672	negative regulation of smooth muscle cell chemotaxis	BP	4	2	0.0395043
							GO:0045629	negative regulation of T-helper 2 cell differentiation	BP	4	2	0.0395043
							GO:1902410	mitotic cytokinetic process	BP	4	2	0.0395043
							GO:1990573	potassium ion import across plasma membrane	BP	4	2	0.0395043
							GO:0038108	negative regulation of appetite by leptin-mediated signaling pathway	BP	4	2	0.0395043
							GO:0033088	negative regulation of immature T cell proliferation in thymus	BP	4	2	0.0395043
							GO:0038065	collagen-activated signaling pathway	BP	4	2	0.0395043
							GO:0070836	caveola assembly	BP	4	2	0.0395043
							GO:0043987	histone H3-S10 phosphorylation	BP	4	2	0.0395043
							GO:0007079	mitotic chromosome movement towards spindle pole	BP	4	2	0.0395043
							GO:0061304	retinal blood vessel morphogenesis	BP	4	2	0.0395043
							GO:0018076	N-terminal peptidyl-lysine acetylation	BP	4	2	0.0395043
							GO:0097475	motor neuron migration	BP	4	2	0.0395043
							GO:0097476	spinal cord motor neuron migration	BP	4	2	0.0395043
							GO:0043137	DNA replication, removal of RNA primer	BP	4	2	0.0395043
							GO:0006235	dTTP biosynthetic process	BP	4	2	0.0395043
							GO:0009212	pyrimidine deoxyribonucleoside triphosphate biosynthetic process	BP	4	2	0.0395043
							GO:0046075	dTTP metabolic process	BP	4	2	0.0395043
							GO:0009176	pyrimidine deoxyribonucleoside monophosphate metabolic process	BP	4	2	0.0395043
							GO:1990086	lens fiber cell apoptotic process	BP	4	2	0.0395043
							GO:0036515	serotonergic neuron axon guidance	BP	4	2	0.0395043
							GO:0000710	meiotic mismatch repair	BP	4	2	0.0395043
							GO:0003104	positive regulation of glomerular filtration	BP	4	2	0.0395043
							GO:0030167	proteoglycan catabolic process	BP	4	2	0.0395043
							GO:0051610	serotonin uptake	BP	4	2	0.0395043
							GO:1903909	regulation of receptor clustering	BP	4	2	0.0395043
							GO:0031508	pericentric heterochromatin assembly	BP	4	2	0.0395043
							GO:0019243	methylglyoxal catabolic process to D-lactate via S-lactoyl-glutathione	BP	4	2	0.0395043
							GO:0051596	methylglyoxal catabolic process	BP	4	2	0.0395043
							GO:0061727	methylglyoxal catabolic process to lactate	BP	4	2	0.0395043
							GO:0097167	circadian regulation of translation	BP	4	2	0.0395043
							GO:0060398	regulation of growth hormone receptor signaling pathway	BP	4	2	0.0395043
							GO:0019249	lactate biosynthetic process	BP	4	2	0.0395043
							GO:0002513	tolerance induction to self antigen	BP	4	2	0.0395043
							GO:0000019	regulation of mitotic recombination	BP	4	2	0.0395043
							GO:0050847	progesterone receptor signaling pathway	BP	4	2	0.0395043
							GO:0006564	L-serine biosynthetic process	BP	4	2	0.0395043
							GO:0003415	chondrocyte hypertrophy	BP	4	2	0.0395043
							GO:0072093	metanephric renal vesicle formation	BP	4	2	0.0395043
							GO:1904684	negative regulation of metalloendopeptidase activity	BP	4	2	0.0395043
							GO:1905049	negative regulation of metallopeptidase activity	BP	4	2	0.0395043
							GO:0051138	positive regulation of NK T cell differentiation	BP	4	2	0.0395043
							GO:0000727	double-strand break repair via break-induced replication	BP	4	2	0.0395043
							GO:2000686	regulation of rubidium ion transmembrane transporter activity	BP	4	2	0.0395043
							GO:0000942	condensed nuclear chromosome outer kinetochore	CC	4	2	0.0395043
							GO:0005638	lamin filament	CC	4	2	0.0395043
							GO:0031074	nucleocytoplasmic shuttling complex	CC	4	2	0.0395043
							GO:0033263	CORVET complex	CC	4	2	0.0395043
							GO:0031262	Ndc80 complex	CC	4	2	0.0395043
							GO:0019834	phospholipase A2 inhibitor activity	MF	4	2	0.0395043
							GO:0008309	double-stranded DNA exodeoxyribonuclease activity	MF	4	2	0.0395043
							GO:0038064	collagen receptor activity	MF	4	2	0.0395043
							GO:0005176	ErbB-2 class receptor binding	MF	4	2	0.0395043
							GO:0030548	acetylcholine receptor regulator activity	MF	4	2	0.0395043
							GO:0099602	neurotransmitter receptor regulator activity	MF	4	2	0.0395043
							GO:0004663	Rab geranylgeranyltransferase activity	MF	4	2	0.0395043
							GO:0035374	chondroitin sulfate binding	MF	4	2	0.0395043
							GO:0001025	RNA polymerase III transcription factor binding	MF	4	2	0.0395043
							GO:0032138	single base insertion or deletion binding	MF	4	2	0.0395043
							GO:0044020	histone methyltransferase activity (H4-R3 specific)	MF	4	2	0.0395043
							GO:0036033	mediator complex binding	MF	4	2	0.0395043
							GO:0033192	calmodulin-dependent protein phosphatase activity	MF	4	2	0.0395043
							GO:0044323	retinoic acid-responsive element binding	MF	4	2	0.0395043
							GO:0004711	ribosomal protein S6 kinase activity	MF	4	2	0.0395043
							GO:0003917	DNA topoisomerase type I activity	MF	4	2	0.0395043
							GO:0000340	RNA 7-methylguanosine cap binding	MF	4	2	0.0395043
							GO:0004594	pantothenate kinase activity	MF	4	2	0.0395043
							GO:0030158	protein xylosyltransferase activity	MF	4	2	0.0395043
							GO:1903729	regulation of plasma membrane organization	BP	71	11	0.0395201
							GO:0035097	histone methyltransferase complex	CC	71	11	0.0395201
							GO:0071230	cellular response to amino acid stimulus	BP	54	9	0.0396537
							GO:0006301	postreplication repair	BP	54	9	0.0396537
							GO:0031594	neuromuscular junction	CC	54	9	0.0396537
							GO:0005876	spindle microtubule	CC	54	9	0.0396537
							GO:0021696	cerebellar cortex morphogenesis	BP	30	6	0.0398448
							GO:0048265	response to pain	BP	30	6	0.0398448
							GO:0061001	regulation of dendritic spine morphogenesis	BP	30	6	0.0398448
							GO:1902186	regulation of viral release from host cell	BP	30	6	0.0398448
							GO:0015036	disulfide oxidoreductase activity	MF	30	6	0.0398448
							GO:0006664	glycolipid metabolic process	BP	116	16	0.040176
							GO:0005057	receptor signaling protein activity	MF	144	19	0.040387
							GO:0046620	regulation of organ growth	BP	80	12	0.0404071
							GO:0002028	regulation of sodium ion transport	BP	80	12	0.0404071
							GO:0006890	retrograde vesicle-mediated transport, Golgi to ER	BP	80	12	0.0404071
							GO:0019199	transmembrane receptor protein kinase activity	MF	80	12	0.0404071
							GO:0043130	ubiquitin binding	MF	107	15	0.040625
							GO:0005080	protein kinase C binding	MF	46	8	0.0408087
							GO:0016684	oxidoreductase activity, acting on peroxide as acceptor	MF	46	8	0.0408087
							GO:0047485	protein N-terminus binding	MF	98	14	0.0408603
							GO:0021532	neural tube patterning	BP	38	7	0.0410898
							GO:0060041	retina development in camera-type eye	BP	135	18	0.0413437
							GO:0046467	membrane lipid biosynthetic process	BP	135	18	0.0413437
							GO:0003281	ventricular septum development	BP	63	10	0.04183
							GO:1904375	regulation of protein localization to cell periphery	BP	63	10	0.04183
							GO:0051536	iron-sulfur cluster binding	MF	63	10	0.04183
							GO:0051540	metal cluster binding	MF	63	10	0.04183
							GO:0034204	lipid translocation	BP	23	5	0.0427404
							GO:0072243	metanephric nephron epithelium development	BP	23	5	0.0427404
							GO:0060251	regulation of glial cell proliferation	BP	23	5	0.0427404
							GO:0072215	regulation of metanephros development	BP	23	5	0.0427404
							GO:0043536	positive regulation of blood vessel endothelial cell migration	BP	23	5	0.0427404
							GO:0032801	receptor catabolic process	BP	23	5	0.0427404
							GO:0060444	branching involved in mammary gland duct morphogenesis	BP	23	5	0.0427404
							GO:0016242	negative regulation of macroautophagy	BP	23	5	0.0427404
							GO:0010390	histone monoubiquitination	BP	23	5	0.0427404
							GO:0071889	14-3-3 protein binding	MF	23	5	0.0427404
							GO:0022884	macromolecule transmembrane transporter activity	MF	23	5	0.0427404
							GO:0015035	protein disulfide oxidoreductase activity	MF	23	5	0.0427404
							GO:0051291	protein heterooligomerization	BP	117	16	0.0429739
							GO:0006474	N-terminal protein amino acid acetylation	BP	16	4	0.0430517
							GO:0010544	negative regulation of platelet activation	BP	16	4	0.0430517
							GO:0060413	atrial septum morphogenesis	BP	16	4	0.0430517
							GO:0061298	retina vasculature development in camera-type eye	BP	16	4	0.0430517
							GO:0046112	nucleobase biosynthetic process	BP	16	4	0.0430517
							GO:0007220	Notch receptor processing	BP	16	4	0.0430517
							GO:0045064	T-helper 2 cell differentiation	BP	16	4	0.0430517
							GO:0033599	regulation of mammary gland epithelial cell proliferation	BP	16	4	0.0430517
							GO:0045910	negative regulation of DNA recombination	BP	16	4	0.0430517
							GO:0071459	protein localization to chromosome, centromeric region	BP	16	4	0.0430517
							GO:0035371	microtubule plus-end	CC	16	4	0.0430517
							GO:0043186	P granule	CC	16	4	0.0430517
							GO:0045495	pole plasm	CC	16	4	0.0430517
							GO:0060293	germ plasm	CC	16	4	0.0430517
							GO:0035098	ESC/E(Z) complex	CC	16	4	0.0430517
							GO:0030228	lipoprotein particle receptor activity	MF	16	4	0.0430517
							GO:0017049	GTP-Rho binding	MF	16	4	0.0430517
							GO:0009612	response to mechanical stimulus	BP	193	24	0.0431719
							GO:0006360	transcription from RNA polymerase I promoter	BP	55	9	0.0439353
							GO:0030032	lamellipodium assembly	BP	55	9	0.0439353
							GO:0007030	Golgi organization	BP	99	14	0.0439756
							GO:0008026	ATP-dependent helicase activity	MF	99	14	0.0439756
							GO:0070035	purine NTP-dependent helicase activity	MF	99	14	0.0439756
							GO:0042451	purine nucleoside biosynthetic process	BP	90	13	0.0441026
							GO:0046129	purine ribonucleoside biosynthetic process	BP	90	13	0.0441026
							GO:0035257	nuclear hormone receptor binding	MF	127	17	0.0449935
							GO:0008361	regulation of cell size	BP	165	21	0.0453214
							GO:0003729	mRNA binding	MF	165	21	0.0453214
							GO:0007157	heterophilic cell-cell adhesion via plasma membrane cell adhesion molecules	BP	47	8	0.0456163
							GO:0010171	body morphogenesis	BP	47	8	0.0456163
							GO:0051310	metaphase plate congression	BP	47	8	0.0456163
							GO:0005548	phospholipid transporter activity	MF	47	8	0.0456163
							GO:0003206	cardiac chamber morphogenesis	BP	118	16	0.0459079
							GO:1903509	liposaccharide metabolic process	BP	118	16	0.0459079
							GO:0061180	mammary gland epithelium development	BP	64	10	0.0459089
							GO:0006970	response to osmotic stress	BP	64	10	0.0459089
							GO:0004714	transmembrane receptor protein tyrosine kinase activity	MF	64	10	0.0459089
							GO:0090004	positive regulation of establishment of protein localization to plasma membrane	BP	31	6	0.0459414
							GO:0060603	mammary gland duct morphogenesis	BP	31	6	0.0459414
							GO:0030201	heparan sulfate proteoglycan metabolic process	BP	31	6	0.0459414
							GO:0016790	thiolester hydrolase activity	MF	31	6	0.0459414
							GO:0004713	protein tyrosine kinase activity	MF	175	22	0.0462729
							GO:0046638	positive regulation of alpha-beta T cell differentiation	BP	39	7	0.0465017
							GO:0007223	Wnt signaling pathway, calcium modulating pathway	BP	39	7	0.0465017
							GO:0051653	spindle localization	BP	39	7	0.0465017
							GO:0050681	androgen receptor binding	MF	39	7	0.0465017
							GO:0019319	hexose biosynthetic process	BP	82	12	0.0475356
							GO:0030863	cortical cytoskeleton	CC	82	12	0.0475356
							GO:0003183	mitral valve morphogenesis	BP	10	3	0.0482566
							GO:0060123	regulation of growth hormone secretion	BP	10	3	0.0482566
							GO:0043116	negative regulation of vascular permeability	BP	10	3	0.0482566
							GO:0006188	IMP biosynthetic process	BP	10	3	0.0482566
							GO:1904738	vascular associated smooth muscle cell migration	BP	10	3	0.0482566
							GO:1904752	regulation of vascular associated smooth muscle cell migration	BP	10	3	0.0482566
							GO:0033327	Leydig cell differentiation	BP	10	3	0.0482566
							GO:0051451	myoblast migration	BP	10	3	0.0482566
							GO:0010642	negative regulation of platelet-derived growth factor receptor signaling pathway	BP	10	3	0.0482566
							GO:0090239	regulation of histone H4 acetylation	BP	10	3	0.0482566
							GO:0045141	meiotic telomere clustering	BP	10	3	0.0482566
							GO:0003149	membranous septum morphogenesis	BP	10	3	0.0482566
							GO:0060252	positive regulation of glial cell proliferation	BP	10	3	0.0482566
							GO:0090129	positive regulation of synapse maturation	BP	10	3	0.0482566
							GO:0072584	caveolin-mediated endocytosis	BP	10	3	0.0482566
							GO:2001044	regulation of integrin-mediated signaling pathway	BP	10	3	0.0482566
							GO:0014067	negative regulation of phosphatidylinositol 3-kinase signaling	BP	10	3	0.0482566
							GO:0001840	neural plate development	BP	10	3	0.0482566
							GO:0009162	deoxyribonucleoside monophosphate metabolic process	BP	10	3	0.0482566
							GO:0071340	skeletal muscle acetylcholine-gated channel clustering	BP	10	3	0.0482566
							GO:0007084	mitotic nuclear envelope reassembly	BP	10	3	0.0482566
							GO:0071071	regulation of phospholipid biosynthetic process	BP	10	3	0.0482566
							GO:0060044	negative regulation of cardiac muscle cell proliferation	BP	10	3	0.0482566
							GO:0035246	peptidyl-arginine N-methylation	BP	10	3	0.0482566
							GO:0051255	spindle midzone assembly	BP	10	3	0.0482566
							GO:0010452	histone H3-K36 methylation	BP	10	3	0.0482566
							GO:0097539	ciliary transition fiber	CC	10	3	0.0482566
							GO:0031080	nuclear pore outer ring	CC	10	3	0.0482566
							GO:0005742	mitochondrial outer membrane translocase complex	CC	10	3	0.0482566
							GO:0031702	type 1 angiotensin receptor binding	MF	10	3	0.0482566
							GO:0016725	oxidoreductase activity, acting on CH or CH2 groups	MF	10	3	0.0482566
							GO:0051010	microtubule plus-end binding	MF	10	3	0.0482566
							GO:0016273	arginine N-methyltransferase activity	MF	10	3	0.0482566
							GO:0016274	protein-arginine N-methyltransferase activity	MF	10	3	0.0482566
							GO:0003688	DNA replication origin binding	MF	10	3	0.0482566
							GO:0015924	mannosyl-oligosaccharide mannosidase activity	MF	10	3	0.0482566
							GO:0061005	cell differentiation involved in kidney development	BP	56	9	0.0485155
							GO:0051048	negative regulation of secretion	BP	186	23	0.0495193
							GO:0045580	regulation of T cell differentiation	BP	110	15	0.0499311
