# Supplementary material for: Transcriptome and proteome profiling reveals stress-induced expression signatures of imiquimod-treated Tasmanian devil facial tumor disease (DFTD) cells
Source: Oncotarget. 2018 Mar 23;9(22):15895–914. doi: 10.18632/oncotarget.24634 (PMC5882306; doi:10.18632/oncotarget.24634)
Supplement: Supplementary file 4 [file oncotarget-09-15895-s004.xlsx]

## Sheet: Table S3 - IPA
Supplementary Table 3: Ingenuity canonical pathways
Ingenuity Canonical Pathways	-log(p-value)	p-value	Ratio	z-score	Molecules
Molecular Mechanisms of Cancer	12.2	6.30957e-13	0.257		JAK1,MAPK1,FZD3,TAB2,PIK3R4,RBL1,CCND1,TGFBR2,PAK1,ITGA3,CASP9,RHOG,MAPK3,MRAS,PLCB1,IRS2,ARHGEF11,GSK3B,BRCA1,PRKD3,RASA1,E2F2,TAB1,ITGA4,CDC25A,ATM,TP53,RND2,ARHGEF4,STK36,PTCH1,RAC1,ITGA5,RHOJ,ARHGEF17,TCF3,RAP1A,CCND2,PTPN11,ARHGEF16,RHOA,APH1A,IRS1,MAPK10,PLCB3,MAP2K3,ARHGEF9,ARHGEF10,NOTCH1,FNBP1,CAMK2G,TCF4,RALA,ARHGEF7,CTNNA1,PIK3R5,CDK4,ABL1,HIF1A,JAK2,NFKB1,PRKCZ,FAS,PRKAG1,CHEK1,DIABLO…
Cell Cycle Control of Chromosomal Replication	10.6	2.51189e-11	0.579		LIG1,MCM5,MCM6,CDT1,POLA1,POLE,CDK4,ORC6,DNA2,CDC7,RPA1,MCM4,MCM3,PRIM1,MCM2,CDK5,TOP2A,POLA2,ORC4,CHEK2,MCM7,ORC1
Integrin Signaling	9.47	3.38844e-10	0.279	-2.94	PFN1,MAPK1,TLN1,PIK3R4,PARVB,PAK1,ITGA3,RHOG,MAPK3,MRAS,CAV1,IRS2,GSK3B,ACTA1,ITGA4,ATM,RND2,TSPAN5,ACTN3,ITGA6,RAC1,ITGA5,RHOJ,TNK2,BCAR3,GSN,RAP1A,PDGFB,DOCK1,ARF5,PTPN11,CAPN1,RHOA,IRS1,ARPC2,ZYX,CAPN2,TSPAN6,CTTN,ITGA7,FNBP1,ITGA2B,RALA,ARHGEF7,ILK,ABL1,PIK3R5,ITGA10,ITGB8,RHOT1,PFN2,ILKAP,VCL,VASP,SRC,PXN,RHOC,PLCG1,GIT1,WIPF1,LIMS1
Hereditary Breast Cancer Signaling	9.09	8.12831e-10	0.317		GADD45B,ARID1A,BARD1,PIK3R5,CDK4,HDAC10,DDB2,POLR2B,PIK3R4,CCND1,MLH1,SMARCA4,CHEK1,HDAC6,FANCD2,SMARCB1,MRAS,SMARCC2,IRS2,BRCA1,CHEK2,ATM,TP53,FAAP100,HDAC4,HDAC2,RFC1,RPA1,SMARCD1,FANCC,FANCL,CDK1,HDAC5,HDAC3,RFC4,PTPN11,SMARCA2,POLR2E,IRS1,CDKN1A,MRE11,MSH6,FANCA,RFC3,PHF10
Breast Cancer Regulation by Stathmin1	9.04	9.12011e-10	0.281		MAPK1,PPP2CA,TUBB,PIK3R4,PPP1R14B,LIMK1,GNB1,GNB4,PAK1,MAPK3,MRAS,PLCB1,IRS2,ARHGEF11,PPP1CA,PRKD3,E2F2,ATM,TP53,ARHGEF4,TUBB2A,RAC1,ARHGEF17,ITPR1,PTPN11,ARHGEF16,RHOA,IRS1,ITPR3,GNB2,PLCB3,ARHGEF9,ARHGEF10,CAMK2G,ARHGEF7,PIK3R5,PRKCZ,PRKAG1,TUBB2B,PPP1R10,E2F5,PRKAR1B,ARHGEF2,TUBB4B,ADCY3,ADCY6,TSG101,CDK1,PPP2R5A,GNAI2,CCNE1,TUBA1A,PRKCI,TUBB6,CDKN1A,PPP2R5E,ADCY7
Huntington's Disease Signaling	8.97	1.07152e-09	0.266	-0.707	MAPK1,HSPA14,SGK1,HDAC10,PIK3R4,HSPA5,AP2A2,HDAC6,GNB1,GNB4,CASP9,MAPK3,VAMP3,ATF4,TCERG1,DLG4,PLCB1,IRS2,PRKD3,RASA1,DNM2,ATM,TP53,HDAC4,HDAC2,HSPA9,IFT57,ITPR1,GPAA1,HDAC5,HSPA8,HDAC3,ATP5B,PTPN11,POLR2E,CAPN1,CLTA,IRS1,CASP2,CLTCL1,GNB2,PSME4,PLCB3,CAPN2,BDNF,PIK3R5,POLR2B,HSPA1L,PRKCZ,ARFIP2,CDK5,IGF1R,DNAJB1,NAPB,SDHA,RCOR3,GLS,MAPK9,RCOR1,HIP1,PSMA8,PRKCI,DCTN1,CASP7
Role of BRCA1 in DNA Damage Response	8.48	3.31131e-09	0.385	-1.213	ARID1A,BARD1,RBL1,MLH1,SMARCA4,CHEK1,FANCD2,SMARCB1,E2F5,SMARCC2,BRCA1,E2F2,CHEK2,ATM,TP53,FAAP100,SMARCD1,PLK1,RFC1,RPA1,FANCC,FANCL,RFC4,SMARCA2,CDKN1A,MRE11,MSH6,FANCA,RFC3,PHF10
Germ Cell-Sertoli Cell Junction Signaling	8.48	3.31131e-09	0.289		MAP3K15,MAPK1,MAP3K4,TUBB,PIK3R4,LIMK1,TGFBR2,ITGA3,PAK1,RHOG,MAPK3,MRAS,IRS2,JUP,ACTA1,ATM,RND2,MAP3K14,TUBB2A,ACTN3,RAC1,ITGA6,RHOJ,GSN,MAP3K12,PTPN11,IRS1,RHOA,MAPK10,ZYX,MAP2K3,FNBP1,PIK3R5,CTNNA1,ILK,IQGAP1,TUBB2B,RHOT1,TGFB2,VCL,SRC,PXN,RHOC,TUBB4B,TNFRSF1A,MAPK9,MAPK14,TUBA1A,TUBB6,MAP3K3
Axonal Guidance Signaling	8.46	3.46737e-09	0.22		DPYSL2,MYL6,PLCH2,GNB1,GNB4,PAK1,ITGA3,BAIAP2,PLCB1,IRS2,PRKD3,ATM,ITGA4,STK36,PTCH1,TUBB2A,ITGA5,MMP2,RAP1A,MET,DOCK1,IRS1,ARPC2,RTN4,GNB2,EPHA2,MME,BDNF,ARHGEF7,PLXNA2,PRKCZ,TUBB2B,EFNB2,NGFR,PFN2,PPP3CA,PLXNA1,EPHB4,TUBB4B,PLCG1,SLIT2,MYL1,EFNA1,WIPF1,TUBA1A,KIF7,MAG,ADAM10,AFG3L2,SEMA7A,NTN3,PFN1,MAPK1,FZD3,SEMA6B,TUBB,PIK3R4,LIMK1,MICAL1,PLCE1,MAPK3,MRAS,ARHGEF11,GSK3B,RASA1,ADAMTS4,ADAMTS1,…
Unfolded protein response	8.39	4.0738e-09	0.444		P4HB,DDIT3,HSPA14,HSPH1,HSPA9,XBP1,DNAJC3,ATF6,HSPA5,DNAJB9,CEBPG,HSPA1L,MBTPS2,SEL1L,HSPA8,SYVN1,SREBF1,MBTPS1,ERO1B,VCP,PPP1R15A,ATF4,EIF2AK3,AMFR
Colorectal Cancer Metastasis Signaling	8.1	7.94328e-09	0.255	-2.023	JAK1,MAPK1,FZD3,MSH3,MMP16,PIK3R4,CCND1,PTGER1,TGFBR2,GNB1,GNB4,CASP9,RHOG,MAPK3,MRAS,IRS2,GSK3B,ATM,RND2,TP53,GRK3,IL6R,RAC1,RHOJ,IFNGR1,MMP2,STAT3,TCF3,TLR2,PTPN11,RHOA,IRS1,GNB2,MAPK10,FNBP1,TCF4,MMP14,PIK3R5,JAK2,NFKB1,PDGFC,MLH1,PRKAG1,APPL1,RHOT1,TGFB2,SMO,PRKAR1B,MMP17,SRC,LRP5,TNFRSF1A,RHOC,DVL1,ADCY3,ADCY6,MAPK9,BIRC5,MSH6,PTGS2,ADCY7,TCF7L2,LRP1
STAT3 Pathway	7.93	1.1749e-08	0.384	-0.756	SOCS3,MAPK1,TGFBR3,JAK2,TGFBR2,PIM1,MAPK3,NGFR,IGF1R,MRAS,SOCS2,CDC25A,PDGFRB,SRC,PTPN6,FLT1,FLT4,RAC1,MAPK9,STAT3,DDR1,MAP3K12,PIAS3,MAPK14,CDKN1A,MAPK10,KDR,SOCS5
Protein Kinase A Signaling	7.7	1.99526e-08	0.222	-0.697	MYH10,MYL6,MAPK1,PTPN5,PLCH2,PPP1R14B,TGFBR2,GNB1,YWHAQ,GNB4,PLCE1,MAPK3,ATF4,PLCB1,GSK3B,PPP1CA,PRKD3,APEX1,CDC25A,KDELR1,PDE2A,PTPN6,YWHAE,PDE10A,PPP1R1B,PTCH1,ITPR1,PDE4B,TCF3,RAP1A,PTPRM,AKAP13,DUSP9,H3F3A/H3F3B,PTPN11,DUSP1,RHOA,ITPR3,ANAPC5,GNB2,PLCB3,PTPN21,KDELR2,CAMK2G,TCF4,PTPN13,DUSP6,UBASH3B,NFKB1,PTPN12,PRKAG1,PHKA2,PRKCZ,AKAP11,AKAP2,DUSP5,NFAT5,HHAT,NFKBIA,PTPRJ,PPP1R10,FLNA,NGFR,D…
Phospholipase C Signaling	7.22	6.0256e-08	0.249	-2.92	MAPK1,MYL6,HDAC10,HDAC6,GNB1,GNB4,ITGA3,PLCE1,RHOG,MAPK3,MRAS,ATF4,PLCB1,ARHGEF11,PRKD3,ITGA4,RND2,ARHGEF4,HDAC4,HDAC2,RAC1,ITGA5,ARHGEF17,RHOJ,ITPR1,RAP1A,HDAC5,HDAC3,ARHGEF16,RHOA,ITPR3,GNB2,PLCB3,ARHGEF9,ARHGEF10,FNBP1,BLNK,RALA,ARHGEF7,NFKB1,PRKCZ,HMOX1,NFAT5,RHOT1,ARHGEF2,PPP3CA,SRC,RHOC,ADCY3,CHP1,ADCY6,PLCG1,NFATC4,PLD6,MYL1,PRKCI,MEF2D,LYN,ADCY7
Sumoylation Pathway	6.68	2.0893e-07	0.323	-0.784	SUMO3,NFKB1,FAS,SAE1,RHOG,NFKBIA,RCC1,RHOT1,DNMT1,RND2,SERBP1,TP53,HDAC2,RHOC,RCOR1,MAPK9,SENP7,RHOJ,RFC1,RPA1,KDM1A,RFC4,RHOA,SIRT1,MYB,MAPK10,CBX4,ARHGDIA,FNBP1,UBE2I,RFC3
p53 Signaling	6.64	2.29087e-07	0.306	-0.408	GADD45B,JMY,TP73,RRM2B,CDK4,PIK3R5,HIF1A,PIK3R4,CCND1,FAS,CHEK1,CCNG1,KAT2B,THBS1,STAG1,PPP1R13B,IRS2,GSK3B,BRCA1,CHEK2,ATM,TP53,TP53INP1,CSNK1D,TIGAR,BIRC5,SERPINE2,MAPK14,CCND2,PTPN11,IRS1,CDKN1A,SIRT1,DRAM1
Glioblastoma Multiforme Signaling	6.49	3.23594e-07	0.27	-2.596	MAPK1,PDGFA,FZD3,PIK3R5,NF2,CDK4,PLCH2,PIK3R4,CCND1,PDGFC,RHOG,PLCE1,RHOT1,MAPK3,SMO,E2F5,IGF1R,MRAS,PLCB1,IRS2,GSK3B,E2F2,PDGFRB,ATM,RND2,TP53,SRC,RHOC,RAC1,PLCG1,RHOJ,ITPR1,TCF3,PDGFB,CCNE1,PTPN11,NF1,IRS1,RHOA,CDKN1A,ITPR3,PLCB3,FNBP1
Role of NFAT in Cardiac Hypertrophy	6.46	3.46737e-07	0.255	-1.021	MAPK1,PIK3R5,HDAC10,PIK3R4,PLCH2,PRKAG1,PRKCZ,TGFBR2,GNB1,HDAC6,GNB4,PLCE1,MAPK3,TGFB2,PRKAR1B,IGF1R,MRAS,PLCB1,IRS2,GSK3B,PRKD3,PPP3CA,ATM,SRC,HDAC4,HDAC2,CHP1,ADCY3,ADCY6,PLCG1,MAPK9,NFATC4,ITPR1,HDAC5,GNAI2,MAPK14,PRKCI,HDAC3,PTPN11,MEF2D,IRS1,ITPR3,GNB2,MAPK10,RCAN3,PLCB3,MAP2K3,ADCY7,CAMK2G
Pancreatic Adenocarcinoma Signaling	6.44	3.63078e-07	0.297	-0.186	RALA,JAK1,MAPK1,CDK4,PIK3R5,ABL1,JAK2,NFKB1,PIK3R4,CCND1,PDGFC,TGFBR2,HMOX1,CASP9,MAPK3,TGFB2,E2F5,IRS2,ERBB2,E2F2,ATM,TP53,RAC1,HBEGF,MAPK9,STAT3,PLD6,BIRC5,CCNE1,PTPN11,IRS1,CDKN1A,MAPK10,PTGS2,NOTCH1
Semaphorin Signaling in Neurons	6.39	4.0738e-07	0.396		DPYSL2,RND2,PLXNA1,RND1,MAPK1,FES,RHOC,DPYSL3,RAC1,RHOJ,LIMK1,MET,PAK1,RHOG,CDK5,RHOT1,MAPK3,RHOA,ARHGAP1,FNBP1,SEMA7A
ATM Signaling	6.34	4.57088e-07	0.338	-1.528	GADD45B,TP73,ABL1,CBX5,SMC1A,PPM1D,CHEK1,USP7,NFKBIA,FANCD2,ATF4,BRCA1,CHEK2,ATM,CDC25A,TP53,SMC3,MAPK9,CDK1,MAPK14,SMC2,TRRAP,CDKN1A,SMC1B,MRE11,MAPK10,CBX3
HGF Signaling	6.24	5.7544e-07	0.296	-2.475	MAP3K15,MAPK1,PIK3R5,MAP3K4,PIK3R4,CCND1,PRKCZ,ITGA3,PAK1,MAPK3,MRAS,IRS2,PRKD3,ITGA4,ATM,MAP3K14,PXN,RAC1,ITGA5,PLCG1,MAPK9,STAT3,RAP1A,ELF1,MET,DOCK1,MAP3K12,PRKCI,PTPN11,IRS1,CDKN1A,MAPK10,PTGS2,MAP3K3
ILK Signaling	6.17	6.76083e-07	0.25	-1.938	MYH10,MAPK1,MYL6,PPP2CA,PIK3R4,PPP1R14B,CCND1,PARVB,RHOG,MAPK3,ATF4,IRS2,GSK3B,ACTA1,ATM,RND2,MYH14,ACTN3,FERMT2,RHOJ,DOCK1,PTPN11,RHOA,IRS1,MAPK10,FNBP1,PIK3R5,ILK,HIF1A,ITGB8,NFKB1,PDGFC,TGFB1I1,RHOT1,FLNA,ILKAP,VCL,PXN,RHOC,TNFRSF1A,MAPK9,VIM,MYL1,PPP2R5A,LIMS1,FLNC,RPS6KA4,PPP2R5E,PTGS2
Endoplasmic Reticulum Stress Pathway	5.95	1.12202e-06	0.571		CASP9,DDIT3,MBTPS1,XBP1,DNAJC3,ATF4,ATF6,HSPA5,EIF2AK3,CASP7,TAOK3,MBTPS2
Cardiac Hypertrophy Signaling	5.86	1.38038e-06	0.234	-1.511	MAP3K15,MAPK1,MYL6,MAP3K4,PLCH2,PIK3R4,TGFBR2,GNB1,GNB4,RHOG,PLCE1,MAPK3,MRAS,PLCB1,IRS2,GSK3B,TAB1,ATM,RND2,MAP3K14,IL6R,RHOJ,MAP3K12,PTPN11,IRS1,RHOA,GNB2,MAPK10,PLCB3,MAP2K3,RPS6KA1,FNBP1,PIK3R5,ATF6,PRKAG1,RHOT1,TGFB2,IGF1R,PRKAR1B,MAPKAPK2,PPP3CA,MAPKAPK3,RHOC,CHP1,ADCY3,ADCY6,MAPK9,PLCG1,NFATC4,MYL1,GNAI2,MAPK14,MEF2D,ADCY7,MAP3K3
Signaling by Rho Family GTPases	5.84	1.44544e-06	0.231	-3.111	MYL6,MAPK1,DIAPH3,PIK3R4,CLIP1,LIMK1,GNB1,GNB4,ITGA3,PAK1,RHOG,MAPK3,BAIAP2,MRAS,CDC42EP1,IRS2,ARHGEF11,ACTA1,ITGA4,ATM,RND2,ARHGEF4,RAC1,ITGA5,RHOJ,ARHGEF17,PKN1,MAP3K12,PTPN11,ARHGEF16,RHOA,IRS1,ARPC2,GNB2,MAPK10,ARHGEF9,ARHGEF10,FNBP1,ARHGEF7,PIK3R5,IQGAP1,NFKB1,PRKCZ,CDH7,ARFIP2,RHOT1,CIT,ARHGEF2,RHOC,VIM,MAPK9,CDC42EP4,MYL1,CDH19,GNAI2,WIPF1,PRKCI
CXCR4 Signaling	5.61	2.45471e-06	0.255	-1.897	MAPK1,MYL6,PIK3R5,PIK3R4,PRKCZ,GNB1,GNB4,PAK1,RHOG,RHOT1,MAPK3,MRAS,PLCB1,ARHGEF11,IRS2,PRKD3,ATM,RND2,SRC,PXN,RHOC,EGR1,ADCY3,RAC1,ADCY6,MAPK9,RHOJ,ITPR1,MYL1,GNAI2,DOCK1,PRKCI,PTPN11,IRS1,RHOA,ITPR3,MAPK10,GNB2,LYN,PLCB3,ADCY7,FNBP1
Glucocorticoid Receptor Signaling	5.6	2.51189e-06	0.22		JAK1,MAPK1,HSPA14,SGK1,PBX1,PIK3R4,HSPA5,TSC22D3,PGR,TGFBR2,HMGB1,MAPK3,SMARCB1,MRAS,SMARCC2,IRS2,TAB1,ATM,MAP3K14,HSPA9,RAC1,STAT3,ERCC2,HSPA8,TAF4B,PTPN11,DUSP1,SMARCA2,POLR2E,IRS1,MAPK10,HSP90AA1,UBE2I,PHF10,ARID1A,PIK3R5,POLR2B,JAK2,GTF2A1,NFKB1,SMARCA4,HSPA1L,PRKAG1,GTF2B,NFKBIA,NFAT5,KAT2B,PCK2,ANXA1,TGFB2,TAF2,PPP3CA,CCNH,TAF5L,CHP1,MAPK9,SMARCD1,NFATC4,TSG101,MAPK14,CDKN1A,FKBP4,PTGS2
GADD45 Signaling	5.57	2.69153e-06	0.579		TP53,CCNE1,CCND2,GADD45B,CDKN1A,CDK4,MAP3K4,BRCA1,CCND1,CDK1,ATM
Virus Entry via Endocytic Pathways	5.53	2.95121e-06	0.294		B2M,AP2B1,PIK3R5,ABL1,ITGB8,PIK3R4,AP2A2,PRKCZ,ITGA3,FLNA,CAV1,MRAS,IRS2,PRKD3,DNM2,ACTA1,ATM,ITGA4,SRC,RAC1,ITGA6,ITGA5,PLCG1,PRKCI,PTPN11,FLNC,ZBTB12,CLTA,IRS1,CLTCL1
Reelin Signaling in Neurons	5.53	2.95121e-06	0.304		PIK3R5,PIK3R4,DAB1,ITGA3,CDK5,ARHGEF2,MAP4K1,IRS2,ARHGEF11,GSK3B,ITGA4,ATM,SRC,ARHGEF4,ITGA6,MAPK9,ITGA5,VLDLR,RELN,APBB1,PTPN11,ARHGEF16,IRS1,LYN,MAPK10,ARHGEF10,DCX,ARHGEF9
Sphingosine-1-phosphate Signaling	5.51	3.0903e-06	0.276	-1.715	MAPK1,PDGFA,PIK3R5,SMPD1,PLCH2,PIK3R4,PDGFC,RHOG,PLCE1,CASP9,RHOT1,MAPK3,SPHK1,PLCB1,IRS2,PDGFRB,ATM,RND2,RHOC,ADCY3,RAC1,ADCY6,PLCG1,RHOJ,PDGFB,GNAI2,PTPN11,IRS1,CASP2,RHOA,PLCB3,ADCY7,FNBP1,CASP7
Paxillin Signaling	5.46	3.46737e-06	0.283	-0.962	ITGA2B,MAPK1,ARHGEF7,PIK3R5,TLN1,ITGA10,ITGB8,PIK3R4,PTPN12,ITGA3,PAK1,ARFIP2,MRAS,IRS2,VCL,ACTA1,ATM,ITGA4,SRC,PXN,CSK,ACTN3,RAC1,ITGA6,MAPK9,ITGA5,DOCK1,MAPK14,PTPN11,IRS1,MAPK10,ITGA7
Role of CHK Proteins in Cell Cycle Checkpoint Control	5.42	3.80189e-06	0.364	1.069	TP53,PPP2CA,RPA1,RFC1,PLK1,PPP2R5A,CDK1,CHEK1,RFC4,MRE11,CDKN1A,E2F5,CLSPN,PPP2R5E,BRCA1,CHEK2,E2F2,RFC3,ATM,CDC25A
Agrin Interactions at Neuromuscular Junction	5.39	4.0738e-06	0.333	-2.683	SRC,PXN,MAPK1,ARHGEF7,DVL1,ITGA6,RAC1,ITGA5,MAPK9,ERBB3,LAMC1,NRG1,ITGA3,PAK1,MAPK3,MAPK10,MRAS,LAMB1,ERBB2,AGRN,CTTN,ACTA1,ITGA4
14-3-3-mediated Signaling	5.36	4.36516e-06	0.269	-1	MAPK1,TP73,PIK3R5,PLCH2,TUBB,PIK3R4,PRKCZ,TUBB2B,YWHAQ,PLCE1,MAPK3,MRAS,PLCB1,IRS2,GSK3B,PDCD6IP,PRKD3,ATM,SRC,YWHAE,YAP1,TNFRSF1A,TUBB4B,TUBB2A,VIM,MAPK9,PLCG1,PRKCI,TUBA1A,PTPN11,TUBB6,IRS1,MAPK10,PLCB3,RPS6KA1
NRF2-mediated Oxidative Stress Response	5.24	5.7544e-06	0.238	1.4	MAPK1,PRDX1,PIK3R5,GCLC,DNAJC3,DNAJB2,DNAJA1,PIK3R4,CLPP,PRKCZ,HMOX1,SCARB1,MAPK3,VCP,MRAS,ATF4,IRS2,GSK3B,DNAJB1,PRKD3,ACTA1,GSTK1,ATM,NQO1,MAPK9,HERPUD1,DNAJB9,TXNRD1,FTL,PRKCI,ERP29,MAPK14,PTPN11,IRS1,CCT7,MAP2K3,CDC34,SQSTM1,AOX1,GSTO2,EIF2AK3,ENC1,GSTP1,DNAJC7,DNAJB5,MGST3
Production of Nitric Oxide and Reactive Oxygen Species in Macrophages	5.24	5.7544e-06	0.238	-1.206	MAP3K15,JAK1,MAPK1,PPP2CA,PIK3R5,JAK2,MAP3K4,NFKB1,PIK3R4,PPP1R14B,PRKCZ,NFKBIA,RHOG,PPP1R10,RHOT1,MAPK3,NGFR,IRS2,PPP1CA,PRKD3,ATM,RND2,MAP3K14,PTPN6,TNFRSF1A,RHOC,RAC1,MAPK9,PLCG1,IFNGR1,RHOJ,RAP1A,PPP2R5A,TLR2,MAP3K12,PRKCI,MAPK14,PTPN11,IRS1,RHOA,MAPK10,PPP2R5E,MAP3K3,FNBP1,CLU,APOD
Aldosterone Signaling in Epithelial Cells	5.14	7.24436e-06	0.247	-1.964	ICMT,HSPA14,MAPK1,SGK1,DNAJC12,PIK3R5,DNAJC3,DNAJB2,PLCH2,DNAJA1,HSPA5,PIK3R4,PRKCZ,HSPA1L,SACS,PLCE1,MAPK3,PLCB1,IRS2,DNAJB1,PRKD3,ATM,HSPH1,SLC12A2,HSPA9,PLCG1,ITPR1,HSPD1,DNAJB9,HSPA8,PRKCI,PTPN11,DUSP1,IRS1,ITPR3,HSPB11,HSPA13,PLCB3,HSP90AA1,DNAJC7,DNAJB5
Superpathway of Cholesterol Biosynthesis	5.07	8.51138e-06	0.464		MVD,SQLE,ACAT2,MVK,MSMO1,SC5D,GGPS1,LBR,DHCR7,EBP,HADHB,HMGCR,HMGCS1
RAR Activation	5.06	8.70964e-06	0.237		NSD1,ARID1A,MAPK1,JAK2,NFKB1,RARG,RBP1,PRKCZ,PRKAG1,SMARCA4,TNIP1,KAT2B,RARA,SMARCB1,TGFB2,PRKAR1B,SMARCC2,RXRB,MAPKAPK2,PRKD3,SRC,CCNH,CSK,SDR16C5,ADCY3,RAC1,ADCY6,MAPK9,SMARCD1,ERCC2,CRABP1,PARP1,PRMT1,RXRG,MAPK14,PRKCI,SMARCA2,DUSP1,MAPK10,RDH12,REL,ADCY7,CARM1,SCAND1,PHF10
Cell Cycle: G2/M DNA Damage Checkpoint Regulation	5.01	9.77237e-06	0.367	-0.5	TP53,YWHAE,ABL1,PLK1,CDK1,PRKCZ,PPM1D,CHEK1,YWHAQ,KAT2B,CDKN1A,CKS1B,TOP2A,PKMYT1,RPS6KA1,BRCA1,CHEK2,ATM
Aryl Hydrocarbon Receptor Signaling	5.01	9.77237e-06	0.257	0	ALDH4A1,MAPK1,TP73,POLA1,CDK4,RBL1,NFKB1,RARG,CCND1,FAS,SMARCA4,CHEK1,RARA,MAPK3,ALDH3A2,TGFB2,RXRB,ALDH6A1,CHEK2,GSTK1,ALDH7A1,ATM,TP53,SRC,NFIC,NQO1,ALDH9A1,RXRG,CCNE1,CCND2,CDKN1A,HSP90AA1,GSTO2,GSTP1,MGST3,MCM7
IL-8 Signaling	4.99	1.02329e-05	0.234	-2.16	MAPK1,PIK3R5,NFKB1,PIK3R4,IQGAP1,CCND1,PDGFC,PRKCZ,LIMK1,EIF4EBP1,GNB1,GNB4,HMOX1,RHOG,RHOT1,MAPK3,MRAS,IRS2,PRKD3,VASP,ATM,RND2,SRC,FLT1,RHOC,FLT4,RAC1,MAPK9,HBEGF,RHOJ,MMP2,PLD6,GNAI2,ARRB2,CCND2,PRKCI,PTPN11,IRS1,RHOA,MAPK10,GNB2,PTGS2,KDR,MAP4K4,FNBP1,IRAK2
Epithelial Adherens Junction Signaling	4.97	1.07152e-05	0.253		MYH10,TCF4,MYL6,TGFBR3,CTNNA1,TUBB,IQGAP1,CLIP1,TUBB2B,TGFBR2,NOTCH2,BAIAP2,TGFB2,MRAS,JUP,VCL,ACTA1,SRC,NOTCH3,TUBB4B,MYH14,TUBB2A,ACTN3,RAC1,TCF3,PTPRM,RAP1A,MYL1,MET,TUBA1A,TUBB6,ARPC2,RHOA,SSX2IP,ZYX,NOTCH1,TCF7L2
Cyclins and Cell Cycle Regulation	4.92	1.20226e-05	0.308	-2.668	TP53,CCNH,HDAC4,HDAC2,PPP2CA,ABL1,CDK4,HDAC10,CCND1,PPP2R5A,CDK1,HDAC5,HDAC6,CCNE1,CCND2,HDAC3,CDKN1A,E2F5,TGFB2,GSK3B,PPP2R5E,E2F2,ATM,CDC25A
Role of JAK family kinases in IL-6-type Cytokine Signaling	4.91	1.23027e-05	0.48		SOCS3,JAK1,MAPK14,PTPN11,MAPK1,MAPK3,IL6R,MAPK10,MAPK9,OSMR,STAT3,JAK2
Cell Cycle: G1/S Checkpoint Regulation	4.86	1.38038e-05	0.328	2.683	TP53,HDAC4,HDAC2,ABL1,CDK4,HDAC10,RBL1,CCND1,HDAC5,NRG1,HDAC6,CCNE1,CCND2,HDAC3,CDKN1A,E2F5,TGFB2,GSK3B,E2F2,ATM,CDC25A
CDK5 Signaling	4.85	1.41254e-05	0.283	-1.177	MAPK1,BDNF,PPP2CA,ABL1,PPP1R14B,PRKAG1,LAMC1,ITGA3,CDK5,PPP1R10,MAPK3,NGFR,MRAS,LAMB1,PRKAR1B,PPP1CA,PPP1R1B,EGR1,ADCY3,ITGA6,ADCY6,MAPK9,PPP2R5A,MAPK14,CAPN1,MAPK10,PPP2R5E,ADCY7
AMPK Signaling	4.76	1.7378e-05	0.233	-1.095	ULK1,ARID1A,MAPK1,PPP2CA,PIK3R5,CFTR,PIK3R4,CCND1,PRKAG1,SMARCA4,PPM1D,EIF4EBP1,KAT2B,PCK2,TBC1D1,CRTC2,SMARCB1,MRAS,PRKAR1B,ATF4,SMARCC2,IRS2,CHRNA3,ATM,SRC,CPT1A,EEF2,AK3,SMARCD1,FOXG1,MLST8,PPP2R5A,MAPK14,PTPN11,SMARCA2,PPM1B,IRS1,CDKN1A,SIRT1,MAP2K3,PPP2R5E,AK2,HMGCR,PHF10
Thrombin Signaling	4.63	2.34423e-05	0.227	-2.592	F2R,MAPK1,MYL6,PIK3R5,PLCH2,NFKB1,PIK3R4,PRKCZ,GNB1,GNB4,RHOG,PLCE1,RHOT1,MAPK3,MRAS,PLCB1,ARHGEF11,ARHGEF2,IRS2,PRKD3,ATM,RND2,SRC,ARHGEF4,RHOC,ADCY3,ADCY6,PLCG1,RHOJ,ITPR1,MYL1,GNAI2,PRKCI,MAPK14,PTPN11,IRS1,RHOA,ARHGEF16,ITPR3,GNB2,PLCB3,ADCY7,ARHGEF9,ARHGEF10,FNBP1,CAMK2G
Gap Junction Signaling	4.63	2.34423e-05	0.238		DBN1,MAPK1,PIK3R5,PLCH2,TUBB,PIK3R4,PRKCZ,PRKAG1,TUBB2B,CSNK1E,PLCE1,MAPK3,MRAS,CAV1,PRKAR1B,PLCB1,IRS2,PRKD3,PPP3CA,ACTA1,ATM,SRC,CSNK1G2,TUBB4B,TUBB2A,ADCY3,CSNK1D,ADCY6,PLCG1,ITPR1,GNAI2,PRKCI,TUBA1A,TUBB6,PTPN11,NPR1,IRS1,ITPR3,PLCB3,ADCY7
GNRH Signaling	4.59	2.5704e-05	0.256	-0.522	MAP3K15,MAPK1,MAP3K4,NFKB1,PRKAG1,PRKCZ,PAK1,MAPK3,PRKAR1B,MRAS,ATF4,PLCB1,PRKD3,DNM2,MAP3K14,SRC,EGR1,ADCY3,RAC1,ADCY6,MAPK9,ITPR1,GNAI2,MAP3K12,MAPK14,PRKCI,ITPR3,MAPK10,PLCB3,MAP2K3,ADCY7,MAP3K3,CAMK2G
Glioma Signaling	4.37	4.2658e-05	0.264	-2.746	MAPK1,PDGFA,CDK4,PIK3R5,ABL1,PIK3R4,RBL1,CCND1,PDGFC,PRKCZ,IDH1,MAPK3,E2F5,IGF1R,MRAS,IRS2,PRKD3,E2F2,PDGFRB,ATM,TP53,PLCG1,PDGFB,PRKCI,PTPN11,IRS1,CDKN1A,IDH2,CAMK2G
Sertoli Cell-Sertoli Cell Junction Signaling	4.37	4.2658e-05	0.23		SPTBN1,NOS1,MAP3K15,MAPK1,CLDN19,TGFBR3,CTNNA1,ILK,SYMPK,MAP3K4,TUBB,PRKAG1,TUBB2B,MPP6,ITGA3,MAPK3,MRAS,PRKAR1B,GSK3B,JUP,VCL,ACTA1,ITGA4,SRC,MAP3K14,DLG1,TUBB4B,TNFRSF1A,ACTN3,TUBB2A,RAC1,MAPK9,ITGA5,MAP3K12,MAPK14,TUBA1A,TUBB6,MAPK10,MAP2K3,SPTAN1,MAP3K3
IGF-1 Signaling	4.26	5.49541e-05	0.264	-0.816	SOCS3,CTGF,JAK1,MAPK1,PIK3R5,JAK2,PIK3R4,PRKAG1,PRKCZ,YWHAQ,CASP9,MAPK3,MRAS,IGF1R,RPS6KB2,PRKAR1B,SOCS2,IRS2,RASA1,ATM,PXN,YWHAE,STAT3,PRKCI,PTPN11,IRS1,CYR61,SOCS5
NGF Signaling	4.26	5.49541e-05	0.256	-1.461	MAP3K15,MAPK1,PIK3R5,SMPD1,MAP3K4,NFKB1,PIK3R4,PRKCZ,RHOG,MAPK3,NGFR,MRAS,RPS6KB2,ATF4,IRS2,ATM,TP53,MAP3K14,RAC1,MAPK9,PLCG1,RAP1A,MAP3K12,PTPN11,IRS1,RHOA,MAPK10,RPS6KA4,RPS6KA1,MAP3K3
Adipogenesis pathway	4.24	5.7544e-05	0.246		DGKD,DDIT3,FZD3,HDAC10,HIF1A,RBP1,HDAC6,KAT2B,EGR2,CDK5,EZH2,LPL,SMO,TBL1XR1,KAT2A,TP53,CCNH,ATG7,HDAC4,HDAC2,TXNIP,TNFRSF1A,XBP1,NFATC4,ERCC2,HDAC5,HDAC3,KDM1A,SREBF1,SIRT1,KLF3,RPS6KA1,PER2
Wnt/β-catenin Signaling	4.21	6.16595e-05	0.231	-1.134	TCF4,FZD3,PPP2CA,TGFBR3,SOX10,ILK,BCL9,SOX13,RARG,CCND1,CSNK1E,TGFBR2,APPL1,NLK,RARA,TGFB2,SMO,MAP4K1,GSK3B,TAB1,TP53,SOX4,SRC,AXIN2,GJA1,LRP5,APPL2,CSNK1G2,DVL1,CSNK1D,TCF3,SOX11,PPP2R5A,SOX6,TLE4,TLE3,PPP2R5E,LRP1,TCF7L2
Protein Ubiquitination Pathway	4.14	7.24436e-05	0.208		HSPA14,PSMA7,USP5,DNAJC3,DNAJB2,HSPA5,USP7,SACS,USP10,USP40,BRCA1,USP28,PSMB5,HSPA9,PSMC4,PSMD3,HSPA8,UBE2H,ZBTB12,PSMD12,HSPB11,HSPA13,ANAPC5,HSP90AA1,PSMD1,UBE2C,UBE2J2,UBE2I,B2M,USP21,USP24,USP53,DNAJC12,DNAJA1,USP39,HSPA1L,SMURF1,UBE4A,USP42,USP47,DNAJB1,AMFR,HSPH1,HSPD1,PSMB6,DNAJB9,UBE3A,USP33,UBE2J1,PSMD2,CDC34,DNAJB5,DNAJC7
Macropinocytosis Signaling	4.13	7.4131e-05	0.284	-1.886	SRC,PDGFA,ANKFY1,PIK3R5,RAC1,PLCG1,ITGA5,ITGB8,PIK3R4,PDGFC,PDGFB,PRKCZ,MET,PAK1,PRKCI,ABI1,PTPN11,IRS1,RHOA,MRAS,IRS2,PRKD3,ATM
Ephrin Receptor Signaling	3.92	0.000120226	0.224	-1.4	MAPK1,PTPN13,PDGFA,ABL1,JAK2,PDGFC,LIMK1,GNB1,EFNB2,GNB4,ITGA3,PAK1,MAPK3,MRAS,ATF4,RASA1,ITGA4,MAP3K14,SRC,EPHB4,PXN,RAC1,ITGA5,STAT3,RAP1A,PDGFB,EFNA1,GNAI2,WIPF1,SDCBP,PTPN11,ABI1,ARPC2,RHOA,GNB2,ADAM10,DOK1,MAP4K4,EPHA2
Remodeling of Epithelial Adherens Junctions	3.9	0.000125893	0.294	-0.816	SRC,RALA,TUBB4B,TUBB2A,ACTN3,CTNNA1,IQGAP1,TUBB,MAPRE2,CLIP1,TUBB2B,MET,TUBA1A,TUBB6,ARPC2,ZYX,VCL,HGS,ACTA1,DNM2
Apoptosis Signaling	3.89	0.000128825	0.27	0	TP53,MAP3K14,MAPK1,TNFRSF1A,PLCG1,LMNA,NFKB1,DFFA,CDK1,FAS,PARP1,DIABLO,CASP9,NFKBIA,MAPK3,CASP2,CAPN1,MRAS,CAPN2,SPTAN1,RPS6KA1,MAP4K4,CASP7,BCL2L11
Estrogen Receptor Signaling	3.88	0.000131826	0.242		MED13,CCNC,MAPK1,POLR2B,GTF2A1,G6PC3,SMARCA4,PGR,GTF2B,DDX5,KAT2B,PCK2,MAPK3,MRAS,MED16,TAF2,MED18,SRC,CCNH,TAF5L,PHB2,HNRNPD,ERCC2,TAF4B,H3F3A/H3F3B,HDAC3,POLR2E,TRRAP,MED24,MED4,CARM1
PDGF Signaling	3.81	0.000154882	0.267	-0.816	SRC,JAK1,MAPK1,PDGFA,ABL1,PIK3R5,PLCG1,JAK2,STAT3,PIK3R4,PDGFC,PDGFB,PTPN11,INPP5F,IRS1,MAPK3,SPHK1,CAV1,MRAS,IRS2,EIF2AK2,RASA1,ATM,PDGFRB
Tec Kinase Signaling	3.81	0.000154882	0.224	-2.401	JAK1,GTF2I,PIK3R5,JAK2,NFKB1,PIK3R4,PRKCZ,FAS,GNB1,GNB4,ITGA3,PAK1,RHOG,RHOT1,MRAS,IRS2,PRKD3,ACTA1,ITGA4,ATM,TNFRSF21,RND2,SRC,RHOC,MAPK9,PLCG1,ITGA5,RHOJ,STAT3,GNAI2,PRKCI,PTPN11,IRS1,RHOA,MAPK10,GNB2,LYN,FNBP1
PAK Signaling	3.8	0.000158489	0.257	-1.961	MAPK1,MYL6,PDGFA,ARHGEF7,PIK3R5,PIK3R4,PDGFC,LIMK1,PAK1,ITGA3,MAPK3,MRAS,IRS2,ITGA4,PDGFRB,ATM,PXN,RAC1,ITGA5,MAPK9,GIT1,PDGFB,MYL1,PTPN11,IRS1,MAPK10
UVA-Induced MAPK Signaling	3.73	0.000186209	0.255	-1.4	TP53,MAPK1,PIK3R5,PLCG1,MAPK9,SMPD1,PARP12,PIK3R4,PLCH2,PARP1,PLCE1,CASP9,MAPK14,PTPN11,IRS1,MAPK3,MRAS,RPS6KB2,MAPK10,PLCB3,PLCB1,IRS2,PARP11,RPS6KA4,RPS6KA1,ATM
Role of Macrophages, Fibroblasts and Endothelial Cells in Rheumatoid Arthritis	3.73	0.000186209	0.194		SOCS3,MAPK1,FZD3,PLCH2,PIK3R4,CCND1,CEBPG,PLCE1,MAPK3,MRAS,PLCB1,ATF4,IRS2,GSK3B,PRKD3,ATM,ADAMTS4,MAP3K14,IL6R,RAC1,STAT3,TCF3,PDGFB,TLR2,PTPN11,RHOA,IRS1,PLCB3,MAP2K3,CAMK2G,TCF4,PDGFA,PIK3R5,JAK2,NFKB1,PDGFC,PRKCZ,ROR2,NFKBIA,NLK,NFAT5,NGFR,SMO,MAPKAPK2,PPP3CA,SRC,LRP5,TNFRSF1A,DAAM1,DVL1,CHP1,PLCG1,MAPK9,NFATC4,IL16,MAPK14,PRKCI,TCF7L2,LRP1,IRAK2
PTEN Signaling	3.72	0.000190546	0.244	3.157	MAPK1,TGFBR3,PIK3R5,ILK,NFKB1,CCND1,PRKCZ,TGFBR2,ITGA3,CASP9,MAPK3,NGFR,MRAS,IGF1R,RPS6KB2,GSK3B,ITGA4,PDGFRB,FLT1,SHARPIN,FLT4,RAC1,ITGA5,FOXG1,DDR1,INPP5F,CDKN1A,KDR,BCL2L11
Gαq Signaling	3.7	0.000199526	0.225	-1.219	MAPK1,PIK3R5,NFKB1,PIK3R4,PRKCZ,GNB1,HMOX1,GNB4,RHOG,NFKBIA,RHOT1,MAPK3,MRAS,PLCB1,IRS2,GSK3B,PRKD3,PPP3CA,ATM,RND2,RHOC,CSK,CHP1,PLCG1,RHOJ,NFATC4,ITPR1,PLD6,PRKCI,PTPN11,IRS1,RHOA,ITPR3,GNB2,PLCB3,FNBP1
Growth Hormone Signaling	3.67	0.000213796	0.272	-1.528	SOCS3,PTPN6,MAPK1,PIK3R5,PLCG1,JAK2,STAT3,PIK3R4,PRKCZ,PRKCI,PTPN11,IRS1,MAPK3,RPS6KB2,IGF1R,SOCS2,RPS6KA4,IRS2,RPS6KA1,SOCS5,PRKD3,ATM
Renin-Angiotensin Signaling	3.65	0.000223872	0.242	-0.756	MAPK1,PIK3R5,JAK2,NFKB1,PIK3R4,PRKAG1,PRKCZ,PAK1,MAPK3,PRKAR1B,MRAS,IRS2,PRKD3,ATM,PTPN6,ADCY3,RAC1,ADCY6,MAPK9,PLCG1,STAT3,ITPR1,PRKCI,MAPK14,PTPN11,IRS1,ITPR3,MAPK10,ADCY7
Leukocyte Extravasation Signaling	3.63	0.000234423	0.21		CD99,MAPK1,MYL6,CLDN19,MMP16,MMP14,PIK3R5,CTNNA1,ABL1,MAP3K4,PIK3R4,PRKCZ,ITGA3,IRS2,VCL,PRKD3,DLC1,ACTA1,VASP,MMP17,ITGA4,ATM,TIMP3,SRC,PXN,ACTN3,ITGA6,RAC1,MAPK9,PLCG1,ITGA5,MMP2,RAP1A,GNAI2,WIPF1,PRKCI,MAPK14,PTPN11,RAP1GAP,IRS1,RHOA,MAPK10,ARHGAP1,CTTN
Mismatch Repair in Eukaryotes	3.59	0.00025704	0.5		RFC4,MSH3,MSH6,RFC1,RPA1,MLH1,EXO1,RFC3
Chronic Myeloid Leukemia Signaling	3.58	0.000263027	0.25		MAPK1,ABL1,CDK4,PIK3R5,HDAC10,PIK3R4,NFKB1,RBL1,CCND1,HDAC6,TGFBR2,MAPK3,MRAS,E2F5,TGFB2,IRS2,E2F2,ATM,TP53,HDAC4,HDAC2,HDAC5,HDAC3,PTPN11,IRS1,CDKN1A
Type II Diabetes Mellitus Signaling	3.57	0.000269153	0.236	-1.528	SOCS3,MAPK1,PIK3R5,SMPD1,NFKB1,PIK3R4,ADIPOR1,PRKAG1,SLC27A4,PRKCZ,NFKBIA,NGFR,MAPK3,SOCS2,ACSL4,IRS2,PRKD3,NSMAF,ATM,MAP3K14,ACSL3,TNFRSF1A,MAPK9,PRKCI,PTPN11,IRS1,MAPK10,SLC27A1,ADIPOR2,SOCS5
ERK/MAPK Signaling	3.56	0.000275423	0.211	-1.406	MAPK1,PPP2CA,DUSP6,PIK3R5,TLN1,PIK3R4,PPP1R14B,PRKAG1,EIF4EBP1,YWHAQ,ITGA3,PAK1,PPP1R10,MAPK3,PRKAR1B,MRAS,ATF4,IRS2,PPP1CA,ITGA4,ATM,SRC,PXN,VRK2,RAC1,PLCG1,ITGA5,STAT3,MKNK2,RAP1A,PPP2R5A,ELF1,DOCK1,PRKCI,DUSP9,H3F3A/H3F3B,PTPN11,DUSP1,IRS1,RPS6KA4,RPS6KA1,PPP2R5E
Non-Small Cell Lung Cancer Signaling	3.55	0.000281838	0.273	-0.243	TP53,MAPK1,ABL1,PIK3R5,CDK4,PLCG1,ITPR1,PIK3R4,CCND1,RXRG,CASP9,PTPN11,MAPK3,IRS1,ITPR3,MRAS,IRS2,ERBB2,RXRB,ATM,RASSF1
FAK Signaling	3.54	0.000288403	0.253		MAPK1,ARHGEF7,PIK3R5,TLN1,PIK3R4,PAK1,ITGA3,MAPK3,MRAS,IRS2,VCL,ACTA1,ATM,ITGA4,SRC,PXN,CSK,RAC1,ITGA5,PLCG1,DOCK1,PTPN11,IRS1,CAPN1,CAPN2
PI3K Signaling in B Lymphocytes	3.51	0.00030903	0.234	-0.756	BLNK,MAPK1,ABL1,ATF6,NFKB1,PLCH2,PRKCZ,NFAT5,PLCE1,NFKBIA,CARD10,MAPK3,MRAS,PLCB1,ATF6B,ATF4,IRS2,PPP3CA,ATF3,CHP1,RAC1,PLCG1,NFATC4,ITPR1,PRKCI,IRS1,ITPR3,LYN,PLCB3,CAMK2G
Androgen Signaling	3.49	0.000323594	0.243	-0.832	MAPK1,POLR2B,NFKB1,GTF2A1,CCND1,PRKAG1,PRKCZ,NCOA4,GNB1,GNB4,TGFB1I1,GTF2B,KAT2B,MAPK3,MRAS,PRKAR1B,DNAJB1,TAF2,PRKD3,SRC,CCNH,ERCC2,GNAI2,PRKCI,POLR2E,GNB2,HSP90AA1
Regulation of Cellular Mechanics by Calpain Protease	3.48	0.000331131	0.298	-0.302	SRC,PXN,MAPK1,ACTN3,CDK4,ITGA5,TLN1,CCND1,CDK1,CCNE1,ITGA3,MAPK3,CAPN1,MRAS,CAPN2,VCL,ITGA4
Cholecystokinin/Gastrin-mediated Signaling	3.4	0.000398107	0.248	-1	RND2,SRC,PXN,MAPK1,RHOC,MAPK9,RHOJ,ITPR1,PRKCZ,MAPK14,PRKCI,RHOG,RHOT1,RHOA,MEF2D,MAPK3,ITPR3,MAPK10,MRAS,PLCB3,PLCB1,MAP2K3,PTGS2,PRKD3,FNBP1
Regulation of Actin-based Motility by Rho	3.31	0.000489779	0.253	-1.706	RND2,PFN1,MYL6,RHOC,RAC1,ITGA5,RHOJ,GSN,MYL1,LIMK1,WIPF1,PAK1,ITGA3,RHOG,RHOT1,ARPC2,RHOA,BAIAP2,PFN2,ARHGDIA,FNBP1,ACTA1,ITGA4
Acute Myeloid Leukemia Signaling	3.31	0.000489779	0.253	-0.943	TCF4,MAPK1,PIK3R5,STAT3,PIK3R4,NFKB1,TCF3,CCND1,EIF4EBP1,IDH1,PTPN11,PIM1,IRS1,MAPK3,RARA,RPS6KB2,MRAS,IRS2,IDH2,MAP2K3,JUP,TCF7L2,ATM
Ovarian Cancer Signaling	3.26	0.000549541	0.222		TCF4,MAPK1,FZD3,CDK4,PIK3R5,ABL1,PIK3R4,CCND1,PDGFC,PRKAG1,MLH1,MAPK3,SMO,PRKAR1B,RPS6KB2,MRAS,IRS2,GSK3B,BRCA1,ATM,TP53,SRC,GJA1,PTGS1,DVL1,MMP2,TCF3,PTPN11,IRS1,MSH6,PTGS2,TCF7L2
Glioma Invasiveness Signaling	3.24	0.00057544	0.271	-1.147	RND2,TIMP3,MAPK1,F2R,RHOC,PIK3R5,RHOJ,MMP2,PIK3R4,RHOG,PTPN11,RHOT1,IRS1,MAPK3,RHOA,MRAS,IRS2,FNBP1,ATM
fMLP Signaling in Neutrophils	3.22	0.00060256	0.231	-1.569	MAPK1,PIK3R5,PIK3R4,NFKB1,PRKCZ,GNB1,GNB4,NFAT5,NFKBIA,MAPK3,MRAS,PLCB1,IRS2,PRKD3,PPP3CA,ATM,CHP1,RAC1,NFATC4,ITPR1,GNAI2,PRKCI,PTPN11,IRS1,ARPC2,ITPR3,GNB2,PLCB3
GDNF Family Ligand-Receptor Interactions	3.19	0.000645654	0.263	-1.698	MAPK1,GDNF,RAC1,PIK3R5,PLCG1,MAPK9,GFRA2,ITPR1,PIK3R4,PTPN11,IRS1,MAPK3,GFRA1,ITPR3,MAPK10,MRAS,IRS2,DOK1,RASA1,ATM
DNA Double-Strand Break Repair by Homologous Recombination	3.19	0.000645654	0.5		LIG1,POLA1,MRE11,ABL1,RPA1,BRCA1,ATM
Caveolar-mediated Endocytosis Signaling	3.16	0.000691831	0.268		B2M,SRC,ITGA2B,ABL1,ITGA6,ITGA5,ITGB8,ITGA10,ITGA3,FLOT2,FLNC,ZBTB12,FLNA,CAV1,PTRF,ITGA7,ACTA1,DNM2,ITGA4
Role of Tissue Factor in Cancer	3.16	0.000691831	0.23		CTGF,MAPK1,PIK3R5,JAK2,PIK3R4,LIMK1,PAK1,ITGA3,MAPK3,MRAS,PLCB1,IRS2,ATM,TP53,SRC,P4HB,EGR1,ITGA6,RAC1,HBEGF,ARRB2,MAPK14,PTPN11,IRS1,LYN,RPS6KA4,RPS6KA1,CYR61
Neuregulin Signaling	3.12	0.000758578	0.25	-2.828	SRC,MAPK1,HBEGF,PLCG1,ITGA5,ERBB3,PRKCZ,NRG1,ITGA3,PRKCI,CDK5,PTPN11,MAPK3,RPS6KB2,MRAS,DLG4,HSP90AA1,ERRFI1,ERBB2,PRKD3,RNF41,ITGA4
HER-2 Signaling in Breast Cancer	3.12	0.000758578	0.25		TP53,PIK3R5,PLCG1,MMP2,ERBB3,ITGB8,PIK3R4,CCND1,PRKCZ,NRG1,CCNE1,PRKCI,CASP9,PTPN11,IRS1,CDKN1A,MRAS,IRS2,ERBB2,GSK3B,PRKD3,ATM
Telomerase Signaling	3.12	0.000758578	0.234	0.688	TP53,HDAC4,MAPK1,HDAC2,PPP2CA,DKC1,ABL1,PIK3R5,HDAC10,PIK3R4,PPP2R5A,ELF1,HDAC5,HDAC6,HDAC3,PTPN11,IRS1,MAPK3,TEP1,CDKN1A,MRAS,HSP90AA1,IRS2,IL2RA,PPP2R5E,ATM
Actin Cytoskeleton Signaling	3.1	0.000794328	0.197	-1.897	MYH10,PFN1,F2R,MAPK1,MYL6,PDGFA,ARHGEF7,DIAPH3,PIK3R5,TLN1,PIK3R4,IQGAP1,PDGFC,SSH1,LIMK1,PAK1,ITGA3,FLNA,MAPK3,BAIAP2,MRAS,PFN2,IRS2,VCL,ARHGAP24,ACTA1,ATM,ITGA4,IQGAP3,PXN,ARHGEF4,CSK,MYH14,ACTN3,RAC1,ITGA5,GSN,GIT1,PDGFB,MYL1,DOCK1,PTPN11,IRS1,ARPC2,RHOA
Actin Nucleation by ARP-WASP Complex	3.08	0.000831764	0.286	-1.807	RND2,RHOC,RAC1,ITGA5,RHOJ,ITGA3,WIPF1,RHOG,RHOT1,RHOA,ARPC2,BAIAP2,MRAS,FNBP1,VASP,ITGA4
CD40 Signaling	3.04	0.000912011	0.256	0	MAP3K14,MAPK1,PTGS1,PIK3R5,TNFAIP3,MAPK9,STAT3,PIK3R4,NFKB1,NFKBIA,MAPK14,PTPN11,IRS1,MAPK3,MAPK10,IRS2,MAP2K3,PTGS2,MAPKAPK2,ATM
Salvage Pathways of Pyrimidine Ribonucleotides	3.03	0.000933254	0.242		PYCRL,GRK4,NME4,MAPK1,SGK1,UPP1,CDK4,CSNK1D,MAPK9,PLK1,CDK1,PKN1,LIMK1,PAK1,CDK5,PIM1,MAPK3,GRK6,UCK1,CMPK1,MAP2K3,UCK2,EIF2AK2
RhoGDI Signaling	3.02	0.000954993	0.208	3.889	MYL6,ARHGEF7,LIMK1,GNB1,GNB4,CDH7,ITGA3,PAK1,RHOG,RHOT1,MRAS,ARHGEF11,ARHGEF2,DLC1,ACTA1,ITGA4,RND2,SRC,ARHGEF4,RHOC,RAC1,ITGA5,ARHGEF17,RHOJ,MYL1,CDH19,GNAI2,ARPC2,RHOA,ARHGEF16,GNB2,ARHGDIA,ARHGAP1,ARHGEF9,ARHGEF10,FNBP1
PEDF Signaling	3.01	0.000977237	0.25	0.243	TP53,TCF4,MAPK1,GDNF,BDNF,RAC1,PIK3R5,PIK3R4,NFKB1,FAS,TCF12,MAPK14,NFKBIA,PTPN11,IRS1,MAPK3,RHOA,MRAS,IRS2,CASP7,ATM
mTOR Signaling	2.98	0.00104713	0.201	-2.401	ULK1,MAPK1,PPP2CA,PIK3R5,EIF4A2,HIF1A,EIF4G1,PIK3R4,PDGFC,PRKCZ,PRKAG1,EIF4EBP1,HMOX1,RHOG,EIF4G2,RHOT1,MAPK3,MRAS,RPS6KB2,IRS2,PRKD3,EIF4B,ATM,RND2,RHOC,RAC1,EIF3J,RHOJ,PLD6,MLST8,PPP2R5A,PRKCI,RPS16,PTPN11,IRS1,RHOA,RPS6KA4,RPS6KA1,PPP2R5E,FNBP1
Leptin Signaling in Obesity	2.94	0.00114815	0.247	-0.302	SOCS3,MAPK1,ADCY3,ADCY6,PIK3R5,PLCG1,JAK2,STAT3,PIK3R4,PLCH2,PRKAG1,PLCE1,PTPN11,IRS1,MAPK3,PRKAR1B,PLCB3,PLCB1,IRS2,ADCY7,ATM
Phagosome Maturation	2.94	0.00114815	0.215		NOS1,B2M,ATP6V0C,ATP6V1D,PRDX1,TCIRG1,TUBB,TUBB2B,CTSF,LAMP1,VAMP3,ATP6V1G1,NAPB,VPS11,CTSK,TUBB4B,VPS41,TUBB2A,ATP6V1A,GPAA1,TSG101,ATP6V1E1,LAMP2,TUBA1A,TUBB6,DYNC1LI2,ZBTB12,ATP6V0A2,CTSC,ATP6V0E1,PRDX2
P2Y Purigenic Receptor Signaling Pathway	2.93	0.0011749	0.22	-1.347	ITGA2B,MAPK1,PIK3R5,PLCH2,NFKB1,PIK3R4,PRKAG1,PRKCZ,GNB1,GNB4,PLCE1,MAPK3,MRAS,PRKAR1B,PLCB1,ATF4,IRS2,PRKD3,ATM,ADCY3,ADCY6,PLCG1,GNAI2,PRKCI,PTPN11,IRS1,GNB2,PLCB3,ADCY7
HMGB1 Signaling	2.87	0.00134896	0.218	-0.928	MAPK1,PIK3R5,PIK3R4,NFKB1,HMGB1,KAT2B,RHOG,RHOT1,MAPK3,NGFR,MRAS,TGFB2,IRS2,KAT2A,ATM,RND2,RHOC,TNFRSF1A,RAC1,MAPK9,IFNGR1,RHOJ,MAPK14,PTPN11,IRS1,RHOA,MAPK10,MAP2K3,FNBP1
LPS-stimulated MAPK Signaling	2.87	0.00134896	0.244	-0.218	MAP3K14,MAPK1,RAC1,PIK3R5,MAPK9,PIK3R4,NFKB1,PRKCZ,PAK1,NFKBIA,MAPK14,PRKCI,PTPN11,IRS1,MAPK3,MAPK10,MRAS,IRS2,MAP2K3,PRKD3,ATM
Hepatic Fibrosis / Hepatic Stellate Cell Activation	2.85	0.00141254	0.202		MYH10,CTGF,MYL6,PDGFA,KLF6,COL4A2,NFKB1,PDGFC,FAS,COL15A1,COL1A2,TGFBR2,COL5A1,NGFR,TGFB2,IGF1R,COL11A2,COL27A1,PDGFRB,COL5A2,COL4A1,FLT1,EDNRB,TNFRSF1A,MYH14,IL6R,FLT4,MMP2,IFNGR1,MYL1,PDGFB,MET,COL5A3,COL21A1,IL10RA,COL11A1,KDR
Endometrial Cancer Signaling	2.85	0.00141254	0.266		TP53,MAPK1,ILK,PIK3R5,CTNNA1,PIK3R4,CCND1,MLH1,CASP9,PTPN11,IRS1,MAPK3,MRAS,IRS2,ERBB2,GSK3B,ATM
Estrogen-mediated S-phase Entry	2.85	0.00141254	0.375	-2.333	CCNE1,CDKN1A,E2F5,CDK4,RBL1,CCND1,CDK1,E2F2,CDC25A
ErbB Signaling	2.84	0.00144544	0.235		MAPK1,PIK3R5,HBEGF,PLCG1,MAPK9,ERBB3,PIK3R4,PRKCZ,NRG1,PAK1,MAPK14,PRKCI,PTPN11,IRS1,MAPK3,MAPK10,MRAS,IRS2,MAP2K3,ERBB2,GSK3B,PRKD3,ATM
D-myo-inositol-5-phosphate Metabolism	2.8	0.00158489	0.208		SOCS3,PTPN13,PLCH2,PPP1R14B,PTPN12,MTMR8,ATP1A1,DUSP5,PLCE1,PTPRJ,PPP1R13B,DUSP10,PGAM5,PLCB1,PPM1F,ILKAP,PPP1CA,RASA1,PPP3CA,CDC25A,PTPN6,PPP1R1B,PLCG1,PTPRM,PPP2R5A,DUSP14,TNS3,PTPN11,INPP5F,DUSP1,PLCB3,PPP2R5E,THTPA
Pyridoxal 5'-phosphate Salvage Pathway	2.77	0.00169824	0.262		GRK4,MAPK1,SGK1,CSNK1D,CDK4,MAPK9,PLK1,CDK1,PKN1,LIMK1,PAK1,CDK5,PIM1,MAPK3,GRK6,MAP2K3,EIF2AK2
B Cell Receptor Signaling	2.76	0.0017378	0.2	-0.333	BLNK,MAP3K15,MAPK1,PIK3R5,ABL1,MAP3K4,NFKB1,PIK3R4,NFAT5,NFKBIA,CARD10,MAPK3,MRAS,RPS6KB2,ATF4,IRS2,GSK3B,PPP3CA,ATM,MAP3K14,PTPN6,CSK,EGR1,RAC1,MAPK9,NFATC4,TCF3,RAP1A,MAP3K12,MAPK14,PTPN11,INPP5F,IRS1,LYN,MAP2K3,MAP3K3,CAMK2G
Corticotropin Releasing Hormone Signaling	2.76	0.0017378	0.225	-2.558	NOS1,MAPK1,BDNF,PRKCZ,PRKAG1,MAPK3,SMO,PRKAR1B,ATF4,PRKD3,ADCY3,PTCH1,ADCY6,PLCG1,ITPR1,RAP1A,GNAI2,MAPK14,PRKCI,MEF2D,NPR1,ITPR3,NR4A1,PTGS2,ADCY7
autophagy	2.73	0.00186209	0.267		CTSK,ULK1,ATG7,VPS41,ATG4B,PIK3R4,ATG9B,CTSF,ATG4C,LAMP2,ATG9A,LAMP1,NBR1,SQSTM1,CTSC,VPS11
Role of JAK1 and JAK3 in γc Cytokine Signaling	2.73	0.00186209	0.254		BLNK,SOCS3,IL15RA,JAK1,MAPK1,FES,PIK3R5,JAK2,STAT3,PIK3R4,IL7R,PTPN11,IRS1,MAPK3,MRAS,IRS2,IL2RA,ATM
Tight Junction Signaling	2.72	0.00190546	0.204		MYH10,MYL6,PPP2CA,CLDN19,CTNNA1,MPP5,CDK4,SYMPK,NFKB1,PRKAG1,PRKCZ,SMURF1,TGFBR2,MPDZ,NGFR,TGFB2,VAMP3,PRKAR1B,ARHGEF2,VCL,VASP,ACTA1,NAPB,TNFRSF1A,MYH14,RAC1,CASK,GPAA1,MYL1,PPP2R5A,PRKCI,RHOA,SPTAN1,PPP2R5E
PI3K/AKT Signaling	2.71	0.00194984	0.218	-2.041	JAK1,MAPK1,PPP2CA,ILK,JAK2,NFKB1,CCND1,PRKCZ,EIF4EBP1,YWHAQ,ITGA3,NFKBIA,MAPK3,RPS6KB2,MRAS,GSK3B,ITGA4,TP53,YWHAE,ITGA5,PPP2R5A,INPP5F,LIMS1,CDKN1A,HSP90AA1,PTGS2,PPP2R5E
eNOS Signaling	2.7	0.00199526	0.206	-2.268	HSPA14,PIK3R5,SLC7A1,HSPA5,PIK3R4,PDGFC,PRKAG1,PRKCZ,HSPA1L,CASP9,PRKAR1B,CAV1,IRS2,CHRNA3,PRKD3,DNM2,ATM,FLT1,ADCY3,FLT4,HSPA9,ADCY6,PLCG1,ITPR1,HSPA8,PRKCI,PTPN11,IRS1,ITPR3,HSP90AA1,KDR,ADCY7
3-phosphoinositide Degradation	2.7	0.00199526	0.206		SOCS3,PTPN13,PPP1R14B,PTPN12,MTMR8,ATP1A1,DUSP5,PTPRJ,PPP1R13B,DUSP10,PGAM5,PPM1F,ILKAP,PPP1CA,RASA1,PPP3CA,CDC25A,PTPN6,INPP5E,PPP1R1B,MTMR14,PTPRM,DUSP14,PPP2R5A,INPP4A,TNS3,INPP4B,PTPN11,INPP5F,DUSP1,PPP2R5E,THTPA
UVB-Induced MAPK Signaling	2.69	0.00204174	0.258	-1.5	TP53,MAPK1,PIK3R5,MAPK9,PIK3R4,PRKCZ,EIF4EBP1,PRKCI,MAPK14,H3F3A/H3F3B,PTPN11,IRS1,MAPK3,MAPK10,IRS2,PRKD3,ATM
IL-3 Signaling	2.68	0.0020893	0.241	-1.342	PTPN6,JAK1,MAPK1,CHP1,RAC1,PIK3R5,STAT3,JAK2,PIK3R4,PRKCZ,PAK1,PRKCI,PTPN11,IRS1,MAPK3,MRAS,IRS2,PRKD3,PPP3CA,ATM
p70S6K Signaling	2.66	0.00218776	0.214	-2.746	JAK1,MAPK1,F2R,PPP2CA,PIK3R5,PIK3R4,PLCH2,PRKCZ,YWHAQ,PLCE1,MAPK3,MRAS,PLCB1,IRS2,PRKD3,ATM,SRC,YWHAE,EEF2,PLCG1,PPP2R5A,GNAI2,PRKCI,PTPN11,IRS1,LYN,PLCB3,PPP2R5E
Melanocyte Development and Pigmentation Signaling	2.66	0.00218776	0.232	-1.964	SRC,PTPN6,MAPK1,SOX10,ADCY3,ADCY6,PIK3R5,PLCG1,PIK3R4,PRKAG1,PTPN11,IRS1,MAPK3,PRKAR1B,RPS6KB2,MRAS,ATF4,RPS6KA4,IRS2,RPS6KA1,ADCY7,ATM
RANK Signaling in Osteoclasts	2.65	0.00223872	0.228	0	MAP3K15,MAP3K14,SRC,MAPK1,CHP1,TAB2,PIK3R5,MAPK9,MAP3K4,PIK3R4,NFKB1,GSN,MAP3K12,MAPK14,NFKBIA,PTPN11,IRS1,MAPK3,MAPK10,IRS2,MAP3K3,PPP3CA,ATM
Thyroid Cancer Signaling	2.64	0.00229087	0.3		TP53,RXRG,TCF4,GDNF,MAPK1,BDNF,MAPK3,MRAS,RXRB,TCF3,CCND1,TCF7L2
Small Cell Lung Cancer Signaling	2.62	0.00239883	0.238		TP53,NOS1,ABL1,PIK3R5,CDK4,PIK3R4,NFKB1,CCND1,RXRG,PIAS3,CCNE1,CASP9,NFKBIA,PTPN11,IRS1,CKS1B,IRS2,PTGS2,RXRB,ATM
Role of IL-17A in Arthritis	2.62	0.00239883	0.254		MAPK1,PIK3R5,MAPK9,PIK3R4,NFKB1,NFKBIA,MAPK14,PTPN11,IRS1,MAPK3,MAPK10,MAP2K3,IRS2,PTGS2,RPS6KA1,MAPKAPK2,ATM
Superpathway of Geranylgeranyldiphosphate Biosynthesis I (via Mevalonate)	2.58	0.00263027	0.412		MVD,ACAT2,MVK,HADHB,HMGCR,HMGCS1,GGPS1
Cholesterol Biosynthesis I	2.57	0.00269153	0.462		SQLE,EBP,DHCR7,MSMO1,SC5D,LBR
Mevalonate Pathway I	2.57	0.00269153	0.462		MVD,ACAT2,MVK,HADHB,HMGCR,HMGCS1
Cholesterol Biosynthesis II (via 24,25-dihydrolanosterol)	2.57	0.00269153	0.462		SQLE,EBP,DHCR7,MSMO1,SC5D,LBR
Cholesterol Biosynthesis III (via Desmosterol)	2.57	0.00269153	0.462		SQLE,EBP,DHCR7,MSMO1,SC5D,LBR
Erythropoietin Signaling	2.57	0.00269153	0.241		SOCS3,SRC,PTPN6,MAPK1,PIK3R5,PLCG1,JAK2,PIK3R4,NFKB1,PRKCZ,NFKBIA,PRKCI,PTPN11,IRS1,MAPK3,MRAS,IRS2,PRKD3,ATM
UDP-N-acetyl-D-glucosamine Biosynthesis II	2.56	0.00275423	0.667		GNPNAT1,GFPT1,PGM3,UAP1
IL-17 Signaling	2.55	0.00281838	0.235		MAP3K14,JAK1,MAPK1,PIK3R5,MAPK9,JAK2,PIK3R4,NFKB1,MAPK14,PTPN11,MAPK3,IRS1,MAPK10,MRAS,IRS2,MAP2K3,PTGS2,GSK3B,MAPKAPK2,ATM
IL-1 Signaling	2.54	0.00288403	0.231	0.728	MAP3K14,MAPK1,ADCY3,TAB2,ADCY6,MAPK9,NFKB1,PRKAG1,GNB1,GNAI2,GNB4,MAPK14,NFKBIA,PRKAR1B,MAPK10,GNB2,MRAS,MAP2K3,ADCY7,TAB1,IRAK2
VEGF Signaling	2.54	0.00288403	0.223	-0.655	SRC,PTPN6,PXN,FLT1,MAPK1,YWHAE,ACTN3,FLT4,PIK3R5,PLCG1,HIF1A,PIK3R4,PDGFC,EIF1,PTPN11,IRS1,MAPK3,MRAS,IRS2,VCL,KDR,ACTA1,ATM
Clathrin-mediated Endocytosis Signaling	2.53	0.00295121	0.193		SH3BP4,F2R,PDGFA,AP2B1,PIK3R5,ITGB8,PIK3R4,AP2A2,PDGFC,CD2AP,AMPH,IRS2,HGS,DNM2,PPP3CA,ACTA1,ATM,MYO6,SRC,CHP1,RAC1,ITGA5,HIP1,TSG101,PDGFB,MET,HSPA8,ARRB2,PTPN11,CLTA,IRS1,ARPC2,CLTCL1,CTTN,MYO1E,CLU,HIP1R,APOD
NF-κB Activation by Viruses	2.49	0.00323594	0.233	0.894	MAP3K14,MAPK1,ITGA6,PIK3R5,ITGA5,PIK3R4,NFKB1,PRKCZ,ITGA3,NFKBIA,PRKCI,PTPN11,IRS1,MAPK3,MRAS,IRS2,EIF2AK2,PRKD3,ATM,ITGA4
HIPPO signaling	2.49	0.00323594	0.233	1.155	TEAD4,DLG1,SAV1,YWHAE,YAP1,PPP2CA,NF2,CSNK1D,PPP1R14B,PPP2R5A,PRKCZ,YWHAQ,CSNK1E,DLG5,PPP1R10,DLG4,TEAD3,PPP2R5E,PPP1CA,RASSF1
UVC-Induced MAPK Signaling	2.44	0.00363078	0.286	-0.577	TP53,SRC,PRKCI,MAPK14,MAPK1,MAPK3,MRAS,MAPK10,MAPK9,SMPD1,PRKD3,PRKCZ
Rac Signaling	2.44	0.00363078	0.214	-1.279	MAPK1,PIK3R5,IQGAP1,PIK3R4,NFKB1,PRKCZ,LIMK1,PAK1,ITGA3,ARFIP2,MAPK3,BAIAP2,MRAS,IRS2,ATM,ITGA4,IQGAP3,RAC1,ITGA5,MCF2L,PRKCI,PTPN11,IRS1,RHOA,ARPC2
Endothelin-1 Signaling	2.42	0.00380189	0.193	-1	NOS1,MAPK1,PIK3R5,PLCH2,PIK3R4,PRKCZ,HMOX1,PLCE1,CASP9,MAPK3,MRAS,PLCB1,IRS2,PRKD3,ATM,SRC,EDNRB,ADCY3,PTGS1,ADCY6,PLCG1,MAPK9,PLD6,ITPR1,GNAI2,MAPK14,PRKCI,PTPN11,IRS1,CASP2,ITPR3,MAPK10,PLCB3,PTGS2,ADCY7,CASP7
Dopamine-DARPP32 Feedback in cAMP Signaling	2.39	0.0040738	0.198	-0.898	NOS1,PPP2CA,PLCH2,ATP2A2,PPP1R14B,PRKAG1,PRKCZ,CSNK1E,PLCE1,PPP1R10,CDK5,PRKAR1B,PLCB1,ATF4,PPP1CA,PRKD3,PPP3CA,CSNK1G2,PPP1R1B,CHP1,ADCY3,CSNK1D,ADCY6,PLCG1,ITPR1,PPP2R5A,GNAI2,PRKCI,ITPR3,PLCB3,PPP2R5E,ADCY7
Prostate Cancer Signaling	2.37	0.0042658	0.223		TP53,MAPK1,ABL1,PIK3R5,PIK3R4,NFKB1,CCND1,CCNE1,NFKBIA,CASP9,PTPN11,MAPK3,IRS1,CDKN1A,MRAS,ATF4,HSP90AA1,IRS2,GSK3B,GSTP1,ATM
Regulation of the Epithelial-Mesenchymal Transition Pathway	2.34	0.00457088	0.19		TCF4,JAK1,MAPK1,FZD3,PIK3R5,JAK2,BCL9,HIF1A,NFKB1,PIK3R4,SMURF1,TGFBR2,NOTCH2,MAPK3,TGFB2,SMO,MRAS,IRS2,GSK3B,PDGFRB,ATM,NOTCH3,EGR1,DVL1,MMP2,STAT3,TCF3,MET,PTPN11,APH1A,IRS1,RHOA,ZEB2,MAP2K3,NOTCH1,TCF7L2
Nitric Oxide Signaling in the Cardiovascular System	2.33	0.00467735	0.212	-1.043	PDE2A,FLT1,MAPK1,FLT4,PIK3R5,SLC7A1,ITPR1,PIK3R4,PDGFC,ATP2A2,PRKAG1,PRKCZ,PRKCI,PTPN11,IRS1,MAPK3,ITPR3,PRKAR1B,CAV1,HSP90AA1,IRS2,KDR,PRKD3,ATM
JAK/Stat Signaling	2.31	0.00489779	0.229	0.229	SOCS3,PTPN6,JAK1,MAPK1,PIK3R5,STAT3,JAK2,PIK3R4,NFKB1,PIAS3,PTPN11,IRS1,MAPK3,CDKN1A,MRAS,SOCS2,IRS2,SOCS5,ATM
Superpathway of Inositol Phosphate Compounds	2.29	0.00512861	0.183		SOCS3,PTPN13,PIK3R5,PLCH2,PIK3R4,PPP1R14B,PTPN12,MTMR8,ATP1A1,DUSP5,PLCE1,PTPRJ,DUSP10,PPP1R13B,PGAM5,PLCB1,ILKAP,PPM1F,IRS2,ERBB2,PPP1CA,RASA1,PPP3CA,ATM,CDC25A,PDGFRB,PTPN6,PPP1R1B,INPP5E,PLCG1,ERBB3,PTPRM,PPP2R5A,DUSP14,TNS3,PTPN11,INPP5F,DUSP1,IRS1,PLCB3,PPP2R5E,THTPA
Synaptic Long Term Potentiation	2.29	0.00512861	0.208	-1.8	MAPK1,PLCH2,PPP1R14B,PRKCZ,PRKAG1,PLCE1,PPP1R10,MAPK3,PRKAR1B,MRAS,ATF4,PLCB1,PPP1CA,PRKD3,PPP3CA,CHP1,PLCG1,ITPR1,RAP1A,PRKCI,ITPR3,PLCB3,RPS6KA1,GRIA3,CAMK2G
CREB Signaling in Neurons	2.28	0.00524807	0.19	-2.414	MAPK1,PIK3R5,POLR2B,PLCH2,PIK3R4,PRKAG1,PRKCZ,GNB1,GNB4,GTF2B,PLCE1,MAPK3,MRAS,PRKAR1B,PLCB1,ATF4,IRS2,PRKD3,ATM,ADCY3,ADCY6,PLCG1,ITPR1,GNAI2,PRKCI,PTPN11,POLR2E,IRS1,ITPR3,GNB2,PLCB3,RPS6KA1,ADCY7,GRIA3,CAMK2G
Neuropathic Pain Signaling In Dorsal Horn Neurons	2.28	0.00524807	0.211	-2.858	SRC,MAPK1,BDNF,PIK3R5,PLCG1,ITPR1,PIK3R4,PLCH2,PRKAG1,PRKCZ,PRKCI,PLCE1,PTPN11,IRS1,MAPK3,ITPR3,PRKAR1B,PLCB1,PLCB3,IRS2,PRKD3,ATM,GRIA3,CAMK2G
PPARα/RXRα Activation	2.26	0.00549541	0.191	-0.655	MAPK1,TGFBR3,JAK2,PLCH2,NFKB1,ADIPOR1,AP2A2,PRKAG1,ABCA1,TGFBR2,PLCE1,NFKBIA,GPD2,MAPK3,LPL,TGFB2,MRAS,PRKAR1B,PLCB1,MAP3K14,ADCY3,CKAP5,ADCY6,PLCG1,MAPK14,IRS1,HSP90AA1,PLCB3,SLC27A1,MAP2K3,ADIPOR2,MED24,MAP4K4,ADCY7
Superpathway of Serine and Glycine Biosynthesis I	2.24	0.0057544	0.571		PSAT1,PHGDH,SHMT1,SHMT2
HIF1α Signaling	2.23	0.00588844	0.209		TP53,NOS1,MAPK1,MMP16,MMP14,PIK3R5,MAPK9,MMP2,HIF1A,PIK3R4,NAA10,PDGFC,P4HTM,MAPK14,PTPN11,IRS1,MAPK3,MAPK10,MRAS,HSP90AA1,IRS2,APEX1,MMP17,ATM
IL-22 Signaling	2.22	0.0060256	0.333	0	SOCS3,JAK1,MAPK14,MAPK1,MAPK3,MAPK10,MAPK9,STAT3
Role of JAK2 in Hormone-like Cytokine Signaling	2.22	0.0060256	0.294		SOCS3,PTPN6,JAK1,PTPN11,IRS1,SOCS2,IRS2,STAT3,JAK2,SOCS5
Phagosome Formation	2.19	0.00645654	0.205		PIK3R5,PLCH2,PIK3R4,PRKCZ,ITGA3,RHOG,PLCE1,RHOT1,PLCB1,IRS2,PRKD3,ITGA4,ATM,RND2,RHOC,ITGA5,PLCG1,RHOJ,TLR2,PRKCI,PTPN11,RHOA,IRS1,PLCB3,FNBP1
D-myo-inositol (1,4,5,6)-Tetrakisphosphate Biosynthesis	2.19	0.00645654	0.199		SOCS3,PTPN13,PPP1R14B,PTPN12,MTMR8,DUSP5,ATP1A1,PTPRJ,PPP1R13B,DUSP10,PGAM5,PPM1F,ILKAP,PPP1CA,RASA1,PPP3CA,CDC25A,PTPN6,PPP1R1B,PTPRM,DUSP14,PPP2R5A,TNS3,INPP5F,PTPN11,DUSP1,PPP2R5E,THTPA
D-myo-inositol (3,4,5,6)-tetrakisphosphate Biosynthesis	2.19	0.00645654	0.199		SOCS3,PTPN13,PPP1R14B,PTPN12,MTMR8,DUSP5,ATP1A1,PTPRJ,PPP1R13B,DUSP10,PGAM5,PPM1F,ILKAP,PPP1CA,RASA1,PPP3CA,CDC25A,PTPN6,PPP1R1B,PTPRM,DUSP14,PPP2R5A,TNS3,INPP5F,PTPN11,DUSP1,PPP2R5E,THTPA
3-phosphoinositide Biosynthesis	2.15	0.00707946	0.186		SOCS3,PTPN13,PIK3R5,PIK3R4,PPP1R14B,PTPN12,MTMR8,ATP1A1,DUSP5,PTPRJ,PPP1R13B,DUSP10,PGAM5,PPM1F,IRS2,ILKAP,ERBB2,PPP1CA,RASA1,PPP3CA,PDGFRB,CDC25A,ATM,PTPN6,PPP1R1B,ERBB3,PTPRM,PPP2R5A,DUSP14,TNS3,PTPN11,INPP5F,DUSP1,IRS1,PPP2R5E,THTPA
EGF Signaling	2.15	0.00707946	0.235	-1	SRC,MAPK14,JAK1,PTPN11,MAPK1,MAPK3,IRS1,ITPR3,PIK3R5,PLCG1,IRS2,ITPR1,STAT3,PIK3R4,RASA1,ATM
Wnt/Ca+ pathway	2.12	0.00758578	0.246	-1.387	FZD3,DVL1,PLCG1,NFATC4,PLCH2,NFKB1,NFAT5,PLCE1,SMO,PLCB1,PLCB3,ATF4,GSK3B,PPP3CA
CNTF Signaling	2.1	0.00794328	0.238	-1.291	JAK1,MAPK1,PIK3R5,STAT3,JAK2,PIK3R4,PTPN11,IRS1,MAPK3,MRAS,RPS6KB2,RPS6KA4,IRS2,RPS6KA1,ATM
PCP pathway	2.1	0.00794328	0.238	-1.387	PFN1,FZD3,DVL1,DAAM1,RAC1,CTHRC1,MAPK9,SDC3,SDC4,ROR2,RHOA,MAPK10,SMO,PFN2,LGR4
Fcγ Receptor-mediated Phagocytosis in Macrophages and Monocytes	2.09	0.00812831	0.215	-2.236	SRC,PXN,MAPK1,RAC1,PLCG1,TLN1,PLD6,PRKCZ,DOCK1,HMOX1,PAK1,PRKCI,ARPC2,MAPK3,RPS6KB2,VAMP3,LYN,PRKD3,VASP,ACTA1
α-Adrenergic Signaling	2.08	0.00831764	0.218	-1	MAPK1,ADCY3,ADCY6,PLCG1,ITPR1,PRKCZ,PHKA2,PRKAG1,GNB1,GNAI2,GNB4,PRKCI,MAPK3,ITPR3,PRKAR1B,GNB2,MRAS,ADCY7,PRKD3
Antiproliferative Role of Somatostatin Receptor 2	2.08	0.00831764	0.227	-0.535	NOS1,SRC,PTPN6,MAPK1,PIK3R5,PIK3R4,GNB1,GNB4,PTPN11,MAPK3,IRS1,NPR1,CDKN1A,GNB2,MRAS,IRS2,ATM
Mouse Embryonic Stem Cell Pluripotency	2.06	0.00870964	0.208	-1.706	TP53,TCF4,JAK1,MAPK1,FZD3,DVL1,PIK3R5,STAT3,JAK2,PIK3R4,TCF3,MAPK14,PTPN11,IRS1,MAPK3,MRAS,SMO,IRS2,GSK3B,TCF7L2,TAB1,ATM
G Beta Gamma Signaling	2.03	0.00933254	0.216	-1.698	SRC,CAV2,MAPK1,PLCG1,HBEGF,PRKCZ,PRKAG1,GNB1,GNAI2,GNB4,PAK1,PRKCI,MAPK3,PRKAR1B,CAV1,GNB2,MRAS,PRKD3,DNM2
Myc Mediated Apoptosis Signaling	2.03	0.00933254	0.229		TP53,YWHAE,PIK3R5,MAPK9,PIK3R4,PRKCZ,FAS,YWHAQ,CASP9,PTPN11,IRS1,MAPK10,MRAS,IGF1R,IRS2,ATM
Xenobiotic Metabolism Signaling	2	0.01	0.171		ALDH4A1,MAP3K15,MAPK1,PPP2CA,PIK3R5,GCLC,MAP3K4,NFKB1,PIK3R4,PRKCZ,CHST15,HMOX1,UST,MAPK3,ALDH3A2,MRAS,IRS2,PRKD3,ALDH6A1,ATM,GSTK1,ALDH7A1,MAP3K14,HDAC4,NQO1,MAPK9,ALDH9A1,PPP2R5A,HDAC5,ESD,MAP3K12,FTL,PRKCI,MAPK14,PTPN11,IRS1,HSP90AA1,MAP2K3,PPP2R5E,GSTO2,MAP3K3,NDST1,EIF2AK3,GSTP1,DNAJC7,HS3ST5,SCAND1,MGST3,CAMK2G
Antiproliferative Role of TOB in T Cell Signaling	1.99	0.0102329	0.308		TGFBR2,CCNE1,MAPK1,TGFB2,TOB1,CDC34,RPS6KA1,TWSG1
Prolactin Signaling	1.97	0.0107152	0.217	-0.471	SOCS3,MAPK1,PIK3R5,PLCG1,JAK2,STAT3,PIK3R4,PRKCZ,PRKCI,PTPN11,MAPK3,IRS1,MRAS,SOCS2,IRS2,SOCS5,PRKD3,ATM
Thrombopoietin Signaling	1.97	0.0107152	0.231	-1.291	PRKCI,PTPN11,MAPK1,IRS1,MAPK3,MRAS,PIK3R5,PLCG1,IRS2,JAK2,STAT3,PIK3R4,PRKD3,PRKCZ,ATM
Hypoxia Signaling in the Cardiovascular System	1.97	0.0107152	0.231	2.449	TP53,P4HB,NQO1,CSNK1D,HIF1A,NFKBIA,UBE2J1,UBE2H,HSP90AA1,ATF4,CDC34,ATM,UBE2C,UBE2J2,UBE2I
IL-17A Signaling in Airway Cells	1.97	0.0107152	0.221	-0.5	JAK1,MAPK1,PIK3R5,MAPK9,STAT3,JAK2,PIK3R4,NFKB1,NFKBIA,MAPK14,PTPN11,MAPK3,IRS1,MAPK10,IRS2,GSK3B,ATM
IL-6 Signaling	1.97	0.0107152	0.197	0.6	SOCS3,MAP3K14,MAPK1,TNFRSF1A,IL6R,PIK3R5,MAPK9,JAK2,STAT3,PIK3R4,NFKB1,MAPK14,NFKBIA,PTPN11,NGFR,IRS1,MAPK3,MAPK10,MRAS,IRS2,MAP2K3,MAPKAPK2,MAP4K4,TAB1,ATM
Ephrin A Signaling	1.91	0.0123027	0.233		RAC1,PIK3R5,PIK3R4,LIMK1,EFNA1,PAK1,PTPN11,RHOA,IRS1,NGFR,ADAM10,IRS2,EPHA2,ATM
Mitotic Roles of Polo-Like Kinase	1.91	0.0123027	0.227	-2	SMC3,PPP2CA,CDC7,PLK1,PPP2R5A,CDK1,SMC1A,CAPN1,ANAPC5,HSP90AA1,PKMYT1,PPP2R5E,STAG2,CHEK2,CDC25A
G Protein Signaling Mediated by Tubby	1.91	0.0123027	0.281		GNB1,GNB4,MRAS,GNB2,ABL1,PLCG1,PLCB1,PLCB3,JAK2
Fatty Acid β-oxidation I	1.91	0.0123027	0.281		HSD17B10,ACSL3,HADHB,ACSL4,SLC27A1,ACADM,SLC27A4,ECI1,HADH
ErbB4 Signaling	1.91	0.0123027	0.222	-1.604	MAPK1,YAP1,PIK3R5,PLCG1,PIK3R4,PRKCZ,NRG1,PRKCI,PTPN11,MAPK3,APH1A,IRS1,MRAS,IRS2,PRKD3,ATM
γ-linolenate Biosynthesis II (Animals)	1.9	0.0125893	0.353		ACSL3,ACSL4,SLC27A1,CYB5R3,SLC27A4,FADS1
Polyamine Regulation in Colon Cancer	1.88	0.0131826	0.318		PSMA8,TCF4,AZIN1,MXD1,SAT1,PSME4,OAZ1
Melanoma Signaling	1.86	0.0138038	0.236		TP53,PTPN11,MAPK1,IRS1,MAPK3,CDKN1A,MRAS,PIK3R5,CDK4,IRS2,PIK3R4,CCND1,ATM
Notch Signaling	1.86	0.0138038	0.263	-1.633	NOTCH2,FURIN,NOTCH3,CNTN1,DTX4,MAG,APH1A,MAML3,MAML2,NOTCH1
GM-CSF Signaling	1.85	0.0141254	0.219	-1.291	MAPK1,PIK3R5,STAT3,JAK2,PIK3R4,CCND1,PTPN11,PIM1,IRS1,MAPK3,LYN,MRAS,IRS2,PPP3CA,CAMK2G,ATM
p38 MAPK Signaling	1.85	0.0141254	0.197	1.091	TP53,MAPKAPK3,DDIT3,TNFRSF1A,TAB2,MKNK2,FAS,TGFBR2,MAPK14,H3F3A/H3F3B,DUSP1,DUSP10,MEF2D,RPS6KB2,TGFB2,ATF4,RPS6KA4,MAP4K1,MAP2K3,RPS6KA1,MAPKAPK2,TAB1,IRAK2
CCR3 Signaling in Eosinophils	1.84	0.0144544	0.192		MAPK1,PIK3R5,RAC1,ITPR1,PIK3R4,PRKCZ,LIMK1,GNB1,GNAI2,GNB4,PAK1,PRKCI,MAPK14,PTPN11,IRS1,MAPK3,RHOA,ITPR3,GNB2,MRAS,PLCB3,PLCB1,IRS2,PRKD3,ATM
Death Receptor Signaling	1.83	0.0147911	0.207	-0.688	TNFRSF21,MAP3K14,TNFRSF1A,LMNA,PARP12,NFKB1,DFFA,FAS,PARP1,LIMK1,DIABLO,CASP9,NFKBIA,CASP2,PARP11,SPTAN1,MAP4K4,ACTA1,CASP7
β-alanine Degradation I	1.82	0.0151356	1		ABAT,ALDH6A1
Choline Degradation I	1.82	0.0151356	1		CHDH,ALDH7A1
4-hydroxyproline Degradation I	1.82	0.0151356	1		ALDH4A1,HOGA1
Spermidine Biosynthesis I	1.82	0.0151356	1		SRM,AMD1
Glycine Degradation (Creatine Biosynthesis)	1.82	0.0151356	1		GAMT,GATM
Adenine and Adenosine Salvage I	1.82	0.0151356	1		PNP,APRT
Formaldehyde Oxidation II (Glutathione-dependent)	1.82	0.0151356	1		ADH5,ESD
Glycine Biosynthesis I	1.82	0.0151356	1		SHMT1,SHMT2
dTMP De Novo Biosynthesis	1.82	0.0151356	0.6		TYMS,SHMT1,SHMT2
Folate Polyglutamylation	1.82	0.0151356	0.6		SHMT1,MTHFD1,SHMT2
Role of Osteoblasts, Osteoclasts and Chondrocytes in Rheumatoid Arthritis	1.8	0.0158489	0.172		TCF4,MAPK1,FZD3,MMP14,TAB2,PIK3R5,NFKB1,PIK3R4,SMURF1,ITGA3,CASP9,NFKBIA,NFAT5,NGFR,MAPK3,SMO,IRS2,GSK3B,PPP3CA,ADAMTS4,ATM,MAP3K14,SRC,CTSK,LRP5,TNFRSF1A,DVL1,CHP1,ITGA5,MAPK9,NFATC4,TCF3,GSN,MAPK14,PTPN11,IRS1,MAPK10,MAP2K3,LRP1,TCF7L2
Mitochondrial Dysfunction	1.79	0.0162181	0.181		HSD17B10,FURIN,ATP5G1,TRAK1,ATP5S,DHODH,MT-CO2,CYB5R3,CASP9,GPD2,NDUFS6,MT-CO3,MT-ND2,ATP5F1,SDHA,ATP5G2,MT-ATP6,MT-ND6,CPT1A,MAPK9,MT-ND4,LRRK2,PRDX3,MT-ND1,MT-ND5,ATP5B,APH1A,CYC1,MAPK10,MT-ND3,VDAC1
Ceramide Signaling	1.78	0.0165959	0.204	1.213	TNFRSF1A,PPP2CA,PIK3R5,SMPD1,PIK3R4,NFKB1,PPP2R5A,PRKCZ,DIABLO,PTPN11,MAPK3,IRS1,NGFR,SPHK1,MRAS,IRS2,PPP2R5E,NSMAF,ATM
Inhibition of Matrix Metalloproteases	1.78	0.0165959	0.256		HSPG2,TIMP3,ADAM12,MMP16,MMP14,RECK,ADAM10,MMP2,MMP17,LRP1
Pyrimidine Deoxyribonucleotides De Novo Biosynthesis I	1.77	0.0169824	0.304		TYMS,NME4,RRM2B,RRM2,CMPK1,DTYMK,RRM1
Folate Transformations I	1.77	0.0169824	0.444		MTHFD2,SHMT1,MTHFD1,SHMT2
Relaxin Signaling	1.76	0.017378	0.184	-1.789	MAPK1,PIK3R5,PIK3R4,NFKB1,PRKAG1,PRKCZ,GNB1,GNB4,NFKBIA,MAPK3,MRAS,PRKAR1B,IRS2,APEX1,ATM,PDE2A,PDE10A,ADCY3,ADCY6,PLD6,PDE4B,RAP1A,GNAI2,PTPN11,IRS1,NPR1,GNB2,ADCY7
IL-9 Signaling	1.75	0.0177828	0.244	-0.632	SOCS3,JAK1,PTPN11,IRS1,PIK3R5,SOCS2,IRS2,STAT3,NFKB1,PIK3R4,ATM
Amyloid Processing	1.74	0.018197	0.235	0.447	CSNK1E,MAPK14,CDK5,MAPK1,APH1A,MAPK3,CAPN1,CSNK1D,PRKAR1B,CAPN2,GSK3B,PRKAG1
ErbB2-ErbB3 Signaling	1.74	0.018197	0.217	0.258	MAPK1,PIK3R5,ERBB3,STAT3,PIK3R4,CCND1,NRG1,PTPN11,IRS1,MAPK3,MRAS,IRS2,ERBB2,GSK3B,ATM
Oncostatin M Signaling	1.73	0.0186209	0.265	-0.707	TIMP3,EPAS1,JAK1,MAPK1,MAPK3,MRAS,OSMR,STAT3,JAK2
Inhibition of Angiogenesis by TSP1	1.73	0.0186209	0.265	0.378	HSPG2,TP53,TGFBR2,MAPK14,MAPK1,THBS1,MAPK10,MAPK9,KDR
ERK5 Signaling	1.73	0.0186209	0.222	-1.604	YWHAQ,SRC,PTPN11,YWHAE,SGK1,MEF2D,MRAS,RPS6KB2,ATF4,RPS6KA4,RPS6KA1,WNK1,MAP3K3,PRKCZ
NF-κB Signaling	1.72	0.0190546	0.178	-0.707	TGFBR3,TAB2,PIK3R5,TNFAIP3,NFKB1,PIK3R4,PRKCZ,TGFBR2,TNIP1,NFKBIA,CARD10,NGFR,MRAS,IGF1R,IRS2,GSK3B,TAB1,ATM,PDGFRB,MAP3K14,FLT1,HDAC2,TNFRSF1A,FLT4,DDR1,TLR2,PTPN11,IRS1,EIF2AK2,KDR,MAP4K4,MAP3K3
IL-15 Signaling	1.69	0.0204174	0.211		IL15RA,JAK1,MAPK1,PIK3R5,PLCG1,STAT3,JAK2,PIK3R4,NFKB1,MAPK14,PTPN11,MAPK3,IRS1,MRAS,IRS2,ATM
Neurotrophin/TRK Signaling	1.69	0.0204174	0.211	-0.5	MAPK1,BDNF,PIK3R5,PLCG1,PIK3R4,PTPN11,IRS1,NGFR,SPRY2,MAPK3,MRAS,ATF4,IRS2,MAP2K3,RPS6KA1,ATM
Role of Oct4 in Mammalian Embryonic Stem Cell Pluripotency	1.68	0.020893	0.239		FAM208A,TP53,KDM5B,NR6A1,PHB,RARA,TDRD7,RXRB,BRCA1,ASH2L,PARP1
Triacylglycerol Biosynthesis	1.68	0.020893	0.239		AGPAT4,ABHD5,LPCAT3,DGAT2,AGPAT1,GPAT2,GPAT3,LPIN3,ELOVL1,LPGAT1,ELOVL6
CD27 Signaling in Lymphocytes	1.67	0.0213796	0.231	1.508	MAP3K15,MAP3K12,MAP3K14,SIVA1,CASP9,NFKBIA,MAPK10,MAPK9,MAP2K3,MAP3K4,NFKB1,MAP3K3
Colanic Acid Building Blocks Biosynthesis	1.67	0.0213796	0.357		TSTA3,UGDH,GMPPA,UGP2,GALT
CDP-diacylglycerol Biosynthesis I	1.67	0.0213796	0.292		AGPAT4,ABHD5,LPCAT3,AGPAT1,GPAT2,GPAT3,LPGAT1
Cell Cycle Regulation by BTG Family Proteins	1.65	0.0223872	0.257	-0.447	CCNE1,PPP2CA,E2F5,CDK4,PPP2R5E,CCND1,E2F2,PPP2R5A,PRMT1
Estrogen-Dependent Breast Cancer Signaling	1.64	0.0229087	0.208		HSD17B10,SRC,MAPK1,PIK3R5,PIK3R4,NFKB1,CCND1,PTPN11,MAPK3,IRS1,IGF1R,MRAS,ATF4,HSD17B12,IRS2,ATM
Melatonin Signaling	1.63	0.0234423	0.211	-1.807	MAPK1,PLCG1,PLCH2,PRKCZ,PRKAG1,GNAI2,PLCE1,PRKCI,MAPK3,PRKAR1B,PLCB3,PLCB1,MAP2K3,PRKD3,CAMK2G
FGF Signaling	1.62	0.0239883	0.2	-0.471	PTPN6,MAPK1,RAC1,PIK3R5,PLCG1,ITPR1,STAT3,PIK3R4,MET,MAPK14,PTPN11,IRS1,MAPK3,ATF4,IRS2,MAP2K3,MAPKAPK2,ATM
FcγRIIB Signaling in B Lymphocytes	1.61	0.0245471	0.226	0	BLNK,PTPN11,IRS1,MRAS,MAPK10,PIK3R5,LYN,MAPK9,IRS2,DOK1,PIK3R4,ATM
Sonic Hedgehog Signaling	1.61	0.0245471	0.267	-0.816	ARRB2,STK36,PTCH1,PRKAR1B,SMO,GSK3B,CDK1,PRKAG1
Cardiac β-adrenergic Signaling	1.58	0.0263027	0.182	-1.414	PPP2CA,ATP2A2,PPP1R14B,PRKAG1,AKAP11,AKAP2,GNB1,GNB4,PPP1R10,MRAS,PRKAR1B,PPP1CA,APEX1,PDE2A,PDE10A,GRK3,ADCY3,ADCY6,PDE4B,PLD6,PPP2R5A,AKAP13,GNB2,PPP2R5E,ADCY7
Calcium Signaling	1.57	0.0269153	0.174	-2	MYH10,MAPK1,MYL6,ATP2B1,HDAC10,ATP2A2,PRKAG1,HDAC6,NFAT5,MAPK3,PRKAR1B,ATF4,TPM4,CHRNA3,ACTA1,PPP3CA,HDAC4,HDAC2,MYH14,CHP1,NFATC4,ITPR1,RAP1A,MYL1,HDAC5,HDAC3,MEF2D,ITPR3,RCAN3,CAMK2G,GRIA3
Role of NFAT in Regulation of the Immune Response	1.56	0.0275423	0.173	-0.626	BLNK,MAPK1,PIK3R5,PIK3R4,NFKB1,GNB1,CSNK1E,GNB4,NFAT5,NFKBIA,MAPK3,MRAS,PLCB1,IRS2,GSK3B,PPP3CA,ATM,CSNK1G2,CHP1,CSNK1D,PLCG1,NFATC4,ITPR1,GNAI2,PTPN11,IRS1,MEF2D,ITPR3,GNB2,LYN,PLCB3,RCAN3
Amyotrophic Lateral Sclerosis Signaling	1.56	0.0275423	0.189		TP53,NOS1,GDNF,NEFM,RAC1,PIK3R5,NEFH,PIK3R4,PDGFC,ALS2,PAK1,CASP9,PTPN11,IRS1,CAPN1,IRS2,CAPN2,CASP7,PPP3CA,ATM,GRIA3
DNA Methylation and Transcriptional Repression Signaling	1.55	0.0281838	0.3		CHD3,HDAC2,MTA1,MTA2,ARID4B,DNMT1
Regulation of IL-2 Expression in Activated and Anergic T Lymphocytes	1.54	0.0288403	0.203		MAPK1,CHP1,RAC1,PLCG1,MAPK9,TOB1,NFATC4,NFKB1,TGFBR2,NFKBIA,NFAT5,MAPK3,MAPK10,MRAS,TGFB2,PPP3CA
Ephrin B Signaling	1.53	0.0295121	0.205	-0.632	PXN,EPHB4,MAPK1,RAC1,LIMK1,GNAI2,GNB1,GNB4,EFNB2,PAK1,ABI1,MAPK3,RHOA,GNB2,MRAS
4-1BB Signaling in T Lymphocytes	1.53	0.0295121	0.258	1.134	MAP3K14,MAPK14,NFKBIA,MAPK1,MAPK3,MAPK10,MAPK9,NFKB1
Phosphatidylglycerol Biosynthesis II (Non-plastidic)	1.48	0.0331131	0.269		AGPAT4,ABHD5,LPCAT3,AGPAT1,GPAT2,GPAT3,LPGAT1
Insulin Receptor Signaling	1.44	0.0363078	0.177	-0.816	SOCS3,JAK1,MAPK1,SGK1,PIK3R5,JAK2,PIK3R4,PPP1R14B,PRKAG1,PRKCZ,EIF4EBP1,PPP1R10,MAPK3,RPS6KB2,MRAS,PRKAR1B,IRS2,GSK3B,PPP1CA,ATM,ACLY,PRKCI,INPP5F,PTPN11,IRS1
UDP-N-acetyl-D-galactosamine Biosynthesis II	1.44	0.0363078	0.364		GNPNAT1,HK2,PGM3,UAP1
April Mediated Signaling	1.43	0.0371535	0.237	1	MAP3K14,NFAT5,MAPK14,NFKBIA,MAPK1,MAPK10,MAPK9,NFATC4,NFKB1
iNOS Signaling	1.43	0.0371535	0.227	1.667	JAK1,MAPK14,NFKBIA,MAPK1,IFNGR1,HMGA1,JAK2,NFKB1,TAB1,IRAK2
RAN Signaling	1.42	0.0380189	0.312		KPNA5,KPNA4,RCC1,CSE1L,TNPO1
Dendritic Cell Maturation	1.42	0.0380189	0.168	-0.707	B2M,MAPK1,PIK3R5,JAK2,PLCH2,NFKB1,PIK3R4,COL1A2,PLCE1,NFKBIA,DDR2,NGFR,MAPK3,PLCB1,ATF4,IRS2,COL11A2,TAB1,ATM,MAP3K14,TNFRSF1A,MAPK9,PLCG1,TLR2,COL5A3,MAPK14,PTPN11,ZBTB12,FSCN1,IRS1,MAPK10,PLCB3
CCR5 Signaling in Macrophages	1.42	0.0380189	0.203		MAPK1,MAPK9,PLCG1,PRKCZ,FAS,GNB1,GNAI2,GNB4,MAPK14,PRKCI,MAPK10,GNB2,MRAS,PRKD3
Methylglyoxal Degradation I	1.38	0.0416869	0.667		HAGH,GLO1
Antioxidant Action of Vitamin C	1.36	0.0436516	0.184	-0.775	MAPK1,PLCG1,MAPK9,PLD6,JAK2,NFKB1,PLCH2,GLRX,TXNRD1,HMOX1,SLC23A2,PLCE1,MAPK14,NFKBIA,MAPK3,MAPK10,PLCB3,PLCB1,GSTO2
Gα12/13 Signaling	1.36	0.0436516	0.177	-0.426	SRC,PXN,MYL6,MAPK1,F2R,PIK3R5,MAPK9,PIK3R4,NFKB1,MYL1,CDH19,CDH7,NFKBIA,PTPN11,IRS1,MAPK3,RHOA,MEF2D,MAPK10,MRAS,IRS2,RASA1,ATM
SAPK/JNK Signaling	1.32	0.047863	0.183	-0.471	TP53,RAC1,PIK3R5,MAPK9,MAP3K4,PIK3R4,GNB1,MAP3K12,PTPN11,IRS1,DUSP10,MAPK10,MRAS,IRS2,MAP4K1,MAP3K3,MAP4K4,TAB1,ATM
Mitochondrial L-carnitine Shuttle Pathway	1.32	0.047863	0.294		ACSL3,CPT1A,ACSL4,SLC27A1,SLC27A4
Methionine Degradation I (to Homocysteine)	1.32	0.047863	0.294		SUV39H2,PRMT5,EHMT1,NSUN4,PRMT1
Role of PKR in Interferon Induction and Antiviral Response	1.31	0.0489779	0.225		TP53,MAPK14,CASP9,NFKBIA,TNFRSF1A,TAB2,MAP2K3,EIF2AK2,NFKB1
B Cell Activating Factor Signaling	1.31	0.0489779	0.225	1.414	MAP3K14,NFAT5,MAPK14,NFKBIA,MAPK1,MAPK10,MAPK9,NFATC4,NFKB1
BER pathway	1.31	0.0489779	0.333		LIG1,POLE,APEX1,PARP1
VDR/RXR Activation	1.3	0.0501187	0.192	2.828	SERPINB1,LRP5,CCNC,PDGFA,HR,PRKCZ,RXRG,GTF2B,PRKCI,MXD1,CDKN1A,TGFB2,SEMA3B,RXRB,PRKD3
PKCθ Signaling in T Lymphocytes	1.29	0.0512861	0.174	-0.209	MAP3K15,MAP3K14,MAPK1,CHP1,PIK3R5,RAC1,PLCG1,MAP3K4,NFATC4,PIK3R4,NFKB1,MAP3K12,NFAT5,NFKBIA,PTPN11,IRS1,MAPK3,MRAS,IRS2,MAP3K3,PPP3CA,ATM,CAMK2G
GPCR-Mediated Nutrient Sensing in Enteroendocrine Cells	1.28	0.0524807	0.188		ADCY3,ADCY6,PLCG1,ITPR1,PLCH2,PRKCZ,PRKAG1,GNAI2,PRKCI,PLCE1,ITPR3,PRKAR1B,PLCB3,PLCB1,ADCY7,PRKD3
Factors Promoting Cardiogenesis in Vertebrates	1.27	0.0537032	0.185		LRP5,TCF4,FZD3,TGFBR3,DVL1,TCF3,PRKCZ,TGFBR2,CCNE1,PRKCI,MAPK14,SMO,TGFB2,GSK3B,PRKD3,TCF7L2,LRP1
CTLA4 Signaling in Cytotoxic T Lymphocytes	1.26	0.0549541	0.182		B2M,PTPN6,PPP2CA,AP2B1,PIK3R5,PLCG1,JAK2,PIK3R4,AP2A2,PPP2R5A,PTPN11,ZBTB12,IRS1,CLTA,CLTCL1,IRS2,PPP2R5E,ATM
Calcium-induced T Lymphocyte Apoptosis	1.26	0.0549541	0.197	-1.155	HDAC2,CHP1,PLCG1,ITPR1,ATP2A2,PRKCZ,PRKCI,MEF2D,ITPR3,NR4A1,CAPN2,PRKD3,PPP3CA
Mechanisms of Viral Exit from Host Cells	1.25	0.0562341	0.22		PRKCI,CHMP2A,CHMP4B,LMNB2,PDCD6IP,PRKD3,TSG101,PRKCZ,ACTA1
Induction of Apoptosis by HIV1	1.24	0.057544	0.2	-0.302	DIABLO,TP53,MAP3K14,CASP9,NFKBIA,TNFRSF1A,NGFR,MAPK10,MAPK9,NFKB1,FAS,DFFA
PPAR Signaling	1.23	0.0588844	0.183	0.243	MAP3K14,MAPK1,PDGFA,TNFRSF1A,NFKB1,PDGFC,PDGFB,NFKBIA,NGFR,MAPK3,MRAS,HSP90AA1,PTGS2,MAP4K4,SCAND1,TAB1,PDGFRB
Valine Degradation I	1.22	0.060256	0.278		HIBCH,ABAT,HADHB,ALDH6A1,BCKDHB
Lymphotoxin β Receptor Signaling	1.21	0.0616595	0.194	-0.277	DIABLO,MAP3K14,CASP9,NFKBIA,PTPN11,MAPK1,IRS1,MAPK3,PIK3R5,IRS2,NFKB1,PIK3R4,ATM
Bladder Cancer Signaling	1.21	0.0616595	0.184		TP53,MAPK1,MMP16,MMP14,ABL1,CDK4,MMP2,PDGFC,CCND1,THBS1,MAPK3,CDKN1A,MRAS,ERBB2,MMP17,RASSF1
Role of JAK1, JAK2 and TYK2 in Interferon Signaling	1.19	0.0645654	0.25	0	PTPN6,JAK1,IFNGR1,STAT3,JAK2,NFKB1
Fatty Acid Activation	1.19	0.0645654	0.308		ACSL3,ACSL4,SLC27A1,SLC27A4
Choline Biosynthesis III	1.19	0.0645654	0.308		HMOX1,CEPT1,PCYT1B,PLD6
Renal Cell Carcinoma Signaling	1.18	0.0660693	0.185	-0.832	MAPK1,RAC1,PIK3R5,HIF1A,PIK3R4,RAP1A,PDGFB,MET,PAK1,PTPN11,IRS1,MAPK3,MRAS,IRS2,ATM
RhoA Signaling	1.18	0.0660693	0.172	-1.414	PLXNA1,PFN1,MYL6,RTKN,CDC42EP4,PKN1,MYL1,LIMK1,PLEKHG5,RHOA,ARPC2,CIT,BAIAP2,IGF1R,PFN2,CDC42EP1,ARHGEF11,DLC1,ARHGAP1,SEMA3F,ACTA1
Regulation of eIF4 and p70S6K Signaling	1.17	0.0676083	0.166	-2	MAPK1,PPP2CA,PIK3R5,EIF3J,ITGA5,EIF4A2,EIF4G1,PIK3R4,PPP2R5A,PRKCZ,EIF4EBP1,ITGA3,RPS16,MAPK14,EIF1,PTPN11,EIF4G2,IRS1,MAPK3,AGO3,MRAS,IRS2,PPP2R5E,AGO1,ATM,ITGA4
IL-10 Signaling	1.17	0.0676083	0.191		HMOX1,SOCS3,MAP3K14,JAK1,MAPK14,NFKBIA,MAPK1,IL10RA,MAP2K3,STAT3,NFKB1,MAP4K4,TAB1
VEGF Family Ligand-Receptor Interactions	1.17	0.0676083	0.182	-1	FLT1,MAPK1,FLT4,PIK3R5,PLCG1,PIK3R4,PRKCZ,PRKCI,PTPN11,MAPK3,IRS1,MRAS,IRS2,KDR,PRKD3,ATM
TNFR1 Signaling	1.15	0.0707946	0.204	0.333	MAP3K14,PAK1,MADD,CASP9,NFKBIA,TNFRSF1A,CASP2,TNFAIP3,NFKB1,CASP7
DNA damage-induced 14-3-3σ Signaling	1.13	0.074131	0.263		TP53,CCNE1,BRCA1,CDK1,ATM
Cysteine Biosynthesis III (mammalia)	1.13	0.074131	0.263		SUV39H2,PRMT5,EHMT1,NSUN4,PRMT1
Ascorbate Recycling (Cytosolic)	1.12	0.0758578	0.5		GSTO2,GLRX
Arginine Degradation I (Arginase Pathway)	1.12	0.0758578	0.5		ALDH4A1,OAT
Type I Diabetes Mellitus Signaling	1.12	0.0758578	0.173	1.886	SOCS3,MAP3K14,JAK1,MAPK1,TNFRSF1A,MAPK9,IFNGR1,HSPD1,JAK2,NFKB1,FAS,MAPK14,CASP9,NFKBIA,NGFR,MAPK10,SOCS2,MAP2K3,SOCS5
Role of PI3K/AKT Signaling in the Pathogenesis of Influenza	1.12	0.0758578	0.184	-1.155	GNAI2,CASP9,NFKBIA,PTPN11,MAPK1,MAPK3,IRS1,PIK3R5,IRS2,GSK3B,PIK3R4,NFKB1,MLH1,ATM
IL-17A Signaling in Gastric Cells	1.11	0.0776247	0.24		MAPK14,MAPK1,MAPK3,MAPK10,MAPK9,NFKB1
CD28 Signaling in T Helper Cells	1.11	0.0776247	0.168	-0.218	PTPN6,CSK,CHP1,RAC1,PIK3R5,PLCG1,MAPK9,ITPR1,NFATC4,PIK3R4,NFKB1,PAK1,NFAT5,NFKBIA,PTPN11,ARPC2,IRS1,ITPR3,MAPK10,IRS2,PPP3CA,ATM
Assembly of RNA Polymerase II Complex	1.1	0.0794328	0.2		TAF4B,GTF2B,CCNH,POLR2E,TAF5L,DR1,POLR2B,ERCC2,GTF2A1,TAF2
Cdc42 Signaling	1.1	0.0794328	0.162	-1.091	B2M,RALA,MAPK1,MYL6,DIAPH3,IQGAP1,CLIP1,PRKCZ,LIMK1,PAK1,ITGA3,BAIAP2,GSK3B,RASA1,ITGA4,IQGAP3,SRC,MAPK9,ITGA5,TNK2,MYL1,WIPF1,MAPK14,PRKCI,ARPC2,MAPK10,CDC42SE1
DNA Double-Strand Break Repair by Non-Homologous End Joining	1.09	0.0812831	0.286		XRCC6,MRE11,PARP1,ATM
Angiopoietin Signaling	1.08	0.0831764	0.182	0.707	PIK3R5,NFKB1,PIK3R4,BIRC5,TNIP1,PAK1,NFKBIA,CASP9,PTPN11,IRS1,MRAS,IRS2,RASA1,ATM
Dopamine Receptor Signaling	1.08	0.0831764	0.182	-1	PPP1R1B,PPP2CA,ADCY3,ADCY6,PPP1R14B,PPP2R5A,PRKAG1,PPP1R10,COMT,PRKAR1B,PPP2R5E,PPP1CA,ADCY7,QDPR
Prostanoid Biosynthesis	1.06	0.0870964	0.333		PTGES2,PTGS1,PTGS2
GDP-glucose Biosynthesis	1.06	0.0870964	0.333		HK2,PGM3,PGM1
Fc Epsilon RI Signaling	1.06	0.0870964	0.168		MAPK1,RAC1,PIK3R5,PLCG1,MAPK9,PIK3R4,PRKCZ,MAPK14,PRKCI,INPP5F,PTPN11,IRS1,MAPK3,MAPK10,MRAS,LYN,IRS2,MAP2K3,PRKD3,ATM
Superpathway of Methionine Degradation	1.05	0.0891251	0.219		SUV39H2,MCEE,PRMT5,GOT1,EHMT1,NSUN4,PRMT1
FLT3 Signaling in Hematopoietic Progenitor Cells	1.04	0.0912011	0.176		MAPK1,PIK3R5,STAT3,PIK3R4,EIF4EBP1,MAPK14,PTPN11,IRS1,MAPK3,MRAS,ATF4,RPS6KA4,IRS2,RPS6KA1,ATM
Pyrimidine Ribonucleotides De Novo Biosynthesis	1.03	0.0933254	0.2		SLC25A42,NME4,RECQL4,ANXA1,CTPS2,RAD54L,CMPK1,CAD,ENTPD7
Gαi Signaling	1.03	0.0933254	0.167	0.905	SRC,RALA,MAPK1,ADCY3,ADCY6,STAT3,RAP1A,PRKAG1,GNB1,GNAI2,GNB4,NPR3,RAP1GAP,MAPK3,PRKAR1B,CAV1,GNB2,MRAS,RGS14,ADCY7
EIF2 Signaling	1.02	0.0954993	0.154	-1.633	DDIT3,MAPK1,PIK3R5,EIF4A2,RPL26,EIF4G1,HSPA5,PIK3R4,CCND1,EIF1,EIF4G2,MAPK3,EIF5,MRAS,IGF1R,ATF4,IRS2,GSK3B,AGO1,PPP1CA,ACTA1,ATM,ATF3,EIF3J,TRIB3,RPS16,PTPN11,SREBF1,IRS1,AGO3,PPP1R15A,EIF2AK2,EIF2AK3,RPLP0
GPCR-Mediated Integration of Enteroendocrine Signaling Exemplified by an L Cell	1.01	0.0977237	0.181		GNAI2,PLCE1,ITPR3,ADCY3,PRKAR1B,ADCY6,PLCB3,PLCB1,PLCG1,ITPR1,PLCH2,ADCY7,PRKAG1
Glutaryl-CoA Degradation	0.993	0.101625	0.267		HSD17B10,ACAT2,HADHB,HADH
Vitamin-C Transport	0.993	0.101625	0.267		SLC23A2,GSTO2,GLRX,TXNRD1
Oxidative Ethanol Degradation III	0.978	0.105196	0.238		ALDH4A1,ALDH3A2,ACSS2,ALDH9A1,ALDH7A1
Glucose and Glucose-1-phosphate Degradation	0.943	0.114025	0.3		HK2,PGM3,PGM1
Ketogenesis	0.943	0.114025	0.3		ACAT2,HADHB,HMGCS1
Toll-like Receptor Signaling	0.942	0.114288	0.176	1.897	TLR2,MAP3K14,MAPK14,NFKBIA,MAPK1,TAB2,TNFAIP3,MAP2K3,EIF2AK2,NFKB1,MAP4K4,TAB1,IRAK2
nNOS Signaling in Neurons	0.942	0.114288	0.191	-1	NOS1,PRKCI,CAPN1,CHP1,DLG4,CAPN2,PRKD3,PRKCZ,PPP3CA
T Cell Receptor Signaling	0.94	0.114815	0.165		MAPK1,CSK,RAC1,PIK3R5,PLCG1,NFATC4,PIK3R4,NFKB1,NFKBIA,NFAT5,PTPN11,MAPK3,IRS1,MRAS,IRS2,RASA1,PPP3CA,ATM
Tetrahydrofolate Salvage from 5,10-methenyltetrahydrofolate	0.933	0.116681	0.4		MTHFD2,MTHFD1
Serine Biosynthesis	0.933	0.116681	0.4		PSAT1,PHGDH
CMP-N-acetylneuraminate Biosynthesis I (Eukaryotes)	0.933	0.116681	0.4		GNE,CMAS
MIF Regulation of Innate Immunity	0.915	0.121619	0.195	1.414	TP53,NFKBIA,MAPK1,MAPK3,MAPK10,MAPK9,PTGS2,NFKB1
Stearate Biosynthesis I (Animals)	0.915	0.121619	0.195		ACSL3,PPT1,ACSL4,SLC27A1,ELOVL1,ACOT9,SLC27A4,ELOVL6
Acetyl-CoA Biosynthesis III (from Citrate)	0.912	0.122462	1		ACLY
Xanthine and Xanthosine Salvage	0.912	0.122462	1		PNP
Sorbitol Degradation I	0.912	0.122462	1		SORD
Granzyme B Signaling	0.91	0.123027	0.25	-2	CASP9,LMNB2,DFFA,PARP1
Fatty Acid α-oxidation	0.91	0.123027	0.227		ALDH4A1,ALDH3A2,PTGS2,ALDH9A1,ALDH7A1
IL-4 Signaling	0.907	0.12388	0.169		PTPN6,JAK1,PIK3R5,HMGA1,NFATC4,JAK2,PIK3R4,NFAT5,INPP5F,PTPN11,IRS1,RPS6KB2,MRAS,IRS2,ATM
Acute Phase Response Signaling	0.884	0.130617	0.154	1.877	SOCS3,MAP3K14,TCF4,MAPK1,TNFRSF1A,IL6R,MAPK9,JAK2,STAT3,NFKB1,TCF3,RBP1,CRABP1,HMOX1,FTL,MAPK14,NFKBIA,PTPN11,NGFR,MAPK3,MRAS,SOCS2,OSMR,MAP2K3,SOCS5,TAB1
TR/RXR Activation	0.851	0.140929	0.163		PIK3R5,THRA,HIF1A,PIK3R4,NCOA4,RXRG,HDAC3,SCARB1,PTPN11,SREBF1,IRS1,IRS2,STRBP,TBL1XR1,RXRB,ATM
Putrescine Degradation III	0.847	0.142233	0.217		ALDH4A1,ALDH3A2,SAT1,ALDH9A1,ALDH7A1
Pyrimidine Ribonucleotides Interconversion	0.827	0.148936	0.186		SLC25A42,NME4,RECQL4,ANXA1,CTPS2,RAD54L,CMPK1,ENTPD7
Role of p14/p19ARF in Tumor Suppression	0.827	0.148936	0.186	0.707	TP53,PTPN11,IRS1,RAC1,PIK3R5,IRS2,PIK3R4,ATM
Triacylglycerol Degradation	0.818	0.152055	0.18		ABHD12,FAAH,LPL,ABHD2,DAGLB,MGLL,LIPG,AARS,NDST1
Human Embryonic Stem Cell Pluripotency	0.813	0.153815	0.154		TCF4,FZD3,BDNF,PDGFA,DVL1,PIK3R5,PIK3R4,TCF3,PDGFC,PDGFB,TGFBR2,PTPN11,IRS1,SPHK1,MRAS,SMO,TGFB2,IRS2,GSK3B,TCF7L2,ATM,PDGFRB
Chemokine Signaling	0.811	0.154525	0.169	-1.155	GNAI2,SRC,MAPK14,MAPK1,MAPK3,RHOA,MRAS,PLCG1,PLCB1,PLCB3,LIMK1,CAMK2G
IL-2 Signaling	0.811	0.154525	0.172	-0.302	JAK1,PTPN11,MAPK1,IRS1,MAPK3,MRAS,PIK3R5,IL2RA,IRS2,PIK3R4,ATM
Ethanol Degradation II	0.796	0.159956	0.189		ADH5,HSD17B10,ALDH4A1,ALDH3A2,ACSS2,ALDH9A1,ALDH7A1
Proline Biosynthesis II (from Arginine)	0.793	0.161065	0.333		PYCRL,OAT
Chondroitin and Dermatan Biosynthesis	0.793	0.161065	0.333		CSGALNACT2,CHPF2
Arginine Degradation VI (Arginase 2 Pathway)	0.793	0.161065	0.333		PYCRL,OAT
Glycerol Degradation I	0.793	0.161065	0.333		GK5,GPD2
Selenocysteine Biosynthesis II (Archaea and Eukaryotes)	0.793	0.161065	0.333		SEPHS1,SARS
Zymosterol Biosynthesis	0.793	0.161065	0.333		MSMO1,LBR
Rapoport-Luebering Glycolytic Shunt	0.793	0.161065	0.333		TIGAR,BPGM
iCOS-iCOSL Signaling in T Helper Cells	0.791	0.161808	0.156	-0.5	CSK,CHP1,RAC1,PIK3R5,PLCG1,ITPR1,NFATC4,PIK3R4,NFKB1,NFKBIA,NFAT5,PTPN11,IRS1,ITPR3,IRS2,IL2RA,PPP3CA,CAMK2G,ATM
Synaptic Long Term Depression	0.749	0.178238	0.151	-2.985	NOS1,MAPK1,PPP2CA,PLCG1,ITPR1,PLCH2,PPP2R5A,PRKCZ,GNAI2,PRKCI,PLCE1,NPR1,MAPK3,ITPR3,MRAS,IGF1R,LYN,PLCB1,PLCB3,PPP2R5E,PRKD3,GRIA3
MSP-RON Signaling Pathway	0.744	0.180302	0.169		TLR2,PTPN11,IRS1,PIK3R5,IRS2,JAK2,PIK3R4,PRKCZ,ACTA1,ATM
Ethanol Degradation IV	0.735	0.184077	0.2		ALDH4A1,ALDH3A2,ACSS2,ALDH9A1,ALDH7A1
Cytotoxic T Lymphocyte-mediated Apoptosis of Target Cells	0.719	0.190985	0.188	0	B2M,CASP9,ZBTB12,CASP7,FAS,DFFA
Netrin Signaling	0.712	0.194089	0.179		NFAT5,CHP1,RAC1,PRKAR1B,NFATC4,PRKAG1,PPP3CA
Histamine Degradation	0.707	0.196336	0.211		ALDH4A1,ALDH3A2,ALDH9A1,ALDH7A1
Oleate Biosynthesis II (Animals)	0.684	0.207014	0.231		SCD,ALDH6A1,FADS1
NAD Biosynthesis from 2-amino-3-carboxymuconate Semialdehyde	0.682	0.20797	0.286		NADSYN1,ABL1
Phosphatidylcholine Biosynthesis I	0.682	0.20797	0.286		CEPT1,PCYT1B
Noradrenaline and Adrenaline Degradation	0.673	0.212324	0.175		ADH5,HSD17B10,ALDH4A1,ALDH3A2,COMT,ALDH9A1,ALDH7A1
G-Protein Coupled Receptor Signaling	0.666	0.215774	0.14		MAPK1,DUSP6,PIK3R5,NFKB1,PIK3R4,PRKAG1,NFKBIA,MAPK3,PRKAR1B,MRAS,ATF4,PLCB1,IRS2,RGS14,RASA1,APEX1,ATM,GRK4,SRC,PDE2A,PDE10A,ADCY3,ADCY6,PDE4B,STAT3,PLD6,RAP1A,GNAI2,DUSP9,PTPN11,NPR3,DUSP1,RAP1GAP,IRS1,PLCB3,RPS6KA1,ADCY7,CAMK2G
IL-15 Production	0.639	0.229615	0.185		PRKCI,JAK1,JAK2,NFKB1,PRKCZ
D-myo-inositol (1,4,5)-Trisphosphate Biosynthesis	0.639	0.229615	0.185		PLCE1,PLCG1,PLCB1,PLCB3,PLCH2
Spliceosomal Cycle	0.638	0.230144	0.5		U2AF2
UDP-D-xylose and UDP-D-glucuronate Biosynthesis	0.638	0.230144	0.5		UGDH
Dolichol and Dolichyl Phosphate Biosynthesis	0.638	0.230144	0.5		DOLK
Epoxysqualene Biosynthesis	0.638	0.230144	0.5		SQLE
Guanine and Guanosine Salvage I	0.638	0.230144	0.5		PNP
Spermine Biosynthesis	0.638	0.230144	0.5		AMD1
All-trans-decaprenyl Diphosphate Biosynthesis	0.638	0.230144	0.5		PDSS2
Proline Degradation	0.638	0.230144	0.5		ALDH4A1
L-DOPA Degradation	0.638	0.230144	0.5		COMT
L-cysteine Degradation III	0.638	0.230144	0.5		GOT1
Uridine-5'-phosphate Biosynthesis	0.638	0.230144	0.5		CAD
Sulfate Activation for Sulfonation	0.638	0.230144	0.5		PAPSS1
Anandamide Degradation	0.638	0.230144	0.5		FAAH
GDP-L-fucose Biosynthesis I (from GDP-D-mannose)	0.638	0.230144	0.5		TSTA3
Glutamine Degradation I	0.638	0.230144	0.5		GLS
Role of NANOG in Mammalian Embryonic Stem Cell Pluripotency	0.63	0.234423	0.148	-0.535	TP53,JAK1,MAPK1,FZD3,DVL1,PIK3R5,STAT3,JAK2,PIK3R4,RIF1,PTPN11,IRS1,MAPK3,MRAS,SMO,IRS2,GSK3B,ATM
Cellular Effects of Sildenafil (Viagra)	0.621	0.239332	0.146		MYH10,PDE2A,MYL6,MYH14,ADCY3,ADCY6,PLCG1,ITPR1,PDE4B,PLCH2,PRKAG1,MYL1,PLCE1,ITPR3,PRKAR1B,PLCB3,PLCB1,ADCY7,ACTA1
Isoleucine Degradation I	0.618	0.240991	0.214		HSD17B10,ACAT2,HADHB
Superpathway of Citrulline Metabolism	0.618	0.240991	0.214		NOS1,GLS,OAT
Cancer Drug Resistance By Drug Efflux	0.608	0.246604	0.163		TP53,MAPK1,MAPK3,YBX1,MRAS,PTGS2,FOXG1,NFKB1
IL-12 Signaling and Production in Macrophages	0.605	0.248313	0.144		MAPK1,PIK3R5,MAPK9,IFNGR1,PIK3R4,NFKB1,PRKCZ,TLR2,MAPK14,PRKCI,PTPN11,IRS1,MAPK3,MAPK10,TGFB2,IRS2,REL,PRKD3,CLU,ATM,APOD
IL-17A Signaling in Fibroblasts	0.597	0.25293	0.171		MAPK14,NFKBIA,MAPK1,MAPK3,GSK3B,NFKB1
Histidine Degradation III	0.592	0.255859	0.25		MTHFD2,MTHFD1
Citrulline Biosynthesis	0.592	0.255859	0.25		GLS,OAT
Salvage Pathways of Pyrimidine Deoxyribonucleotides	0.592	0.255859	0.25		TK2,TK1
Glycoaminoglycan-protein Linkage Region Biosynthesis	0.592	0.255859	0.25		XYLT2,GXYLT1
Gαs Signaling	0.589	0.257632	0.147	-0.535	SRC,MAPK1,ADCY3,ADCY6,RAP1A,PRKAG1,GNB1,GNB4,ADD3,MAPK3,PRKAR1B,GNB2,ADD1,MRAS,ATF4,ADCY7
Oxidative Phosphorylation	0.589	0.257632	0.147		SDHA,ATP5G2,ATP5G1,MT-ATP6,MT-ND4,ATP5S,MT-CO2,MT-ND1,MT-ND5,ATP5B,CYC1,NDUFS6,MT-CO3,MT-ND3,MT-ND2,ATP5F1
Basal Cell Carcinoma Signaling	0.58	0.263027	0.153	-3	TP53,TCF4,STK36,KIF7,FZD3,DVL1,PTCH1,SMO,GSK3B,TCF3,TCF7L2
Telomere Extension by Telomerase	0.559	0.276058	0.2		XRCC6,MRE11,HNRNPA2B1
Th1 Pathway	0.531	0.294442	0.141	-0.243	SOCS3,JAK1,NOTCH3,IL6R,PIK3R5,IFNGR1,JAK2,STAT3,NFATC4,PIK3R4,NFKB1,NOTCH2,PTPN11,IRS1,APH1A,IL10RA,IRS2,NOTCH1,ATM
Docosahexaenoic Acid (DHA) Signaling	0.52	0.301995	0.154		CASP9,PTPN11,IRS1,PIK3R5,IRS2,GSK3B,PIK3R4,ATM
Phosphatidylethanolamine Biosynthesis II	0.517	0.304089	0.222		CEPT1,PCYT2
Heme Biosynthesis II	0.517	0.304089	0.222		FECH,ALAS1
Ketolysis	0.517	0.304089	0.222		ACAT2,HADHB
Parkinson's Signaling	0.507	0.311172	0.188		MAPK14,CASP9,MAPK1
Natural Killer Cell Signaling	0.49	0.323594	0.139		PTPN6,MAPK1,RAC1,PIK3R5,PLCG1,PIK3R4,PRKCZ,PAK1,PRKCI,INPP5F,PTPN11,MAPK3,IRS1,MRAS,IRS2,PRKD3,ATM
L-carnitine Biosynthesis	0.489	0.32434	0.333		ALDH9A1
Diphthamide Biosynthesis	0.489	0.32434	0.333		EEF2
NADH Repair	0.489	0.32434	0.333		NAXE
5-aminoimidazole Ribonucleotide Biosynthesis I	0.489	0.32434	0.333		PFAS
Coenzyme A Biosynthesis	0.489	0.32434	0.333		COASY
S-methyl-5-thio-α-D-ribose 1-phosphate Degradation	0.489	0.32434	0.333		MRI1
1,25-dihydroxyvitamin D3 Biosynthesis	0.489	0.32434	0.333		CYP2R1
Glutathione Biosynthesis	0.489	0.32434	0.333		GCLC
Inosine-5'-phosphate Biosynthesis II	0.489	0.32434	0.333		ADSL
Hypusine Biosynthesis	0.489	0.32434	0.333		DHPS
Biotin-carboxyl Carrier Protein Assembly	0.489	0.32434	0.333		HLCS
Glutamate Degradation II	0.489	0.32434	0.333		GOT1
4-aminobutyrate Degradation I	0.489	0.32434	0.333		ABAT
Aspartate Biosynthesis	0.489	0.32434	0.333		GOT1
Role of Wnt/GSK-3β Signaling in the Pathogenesis of Influenza	0.488	0.325087	0.145	-2	CSNK1E,TCF4,CSNK1G2,FZD3,DVL1,CSNK1D,SMO,GSK3B,TCF3,TCF7L2,NCOA4
BMP signaling pathway	0.488	0.325087	0.145	0.302	MAPK14,MAPK1,MAPK3,MRAS,MAPK10,PRKAR1B,MAPK9,NFKB1,PRKAG1,TAB1,SMURF1
Retinoic acid Mediated Apoptosis Signaling	0.483	0.328852	0.148	-0.816	RXRG,CASP9,RARA,PARP11,PARP12,RXRB,RARG,CRABP1,PARP1
Tumoricidal Function of Hepatic Natural Killer Cells	0.471	0.338065	0.167	0	CASP9,CASP7,FAS,DFFA
Tryptophan Degradation III (Eukaryotic)	0.471	0.338065	0.167		HSD17B10,ACAT2,HADHB,HADH
tRNA Splicing	0.466	0.341979	0.154		PDE2A,PDE10A,TSEN54,PDE4B,PLD6,APEX1
Ubiquinol-10 Biosynthesis (Eukaryotic)	0.46	0.346737	0.176		MICAL1,COQ3,BCKDHB
Calcium Transport I	0.454	0.35156	0.2		ATP2B1,ATP2A2
Glycine Betaine Degradation	0.454	0.35156	0.2		SHMT1,SHMT2
Sperm Motility	0.442	0.36141	0.136	-2.5	PDE2A,SLC12A2,PLCG1,ITPR1,PDE4B,PLCH2,PRKAG1,PRKCZ,PRKCI,PLCE1,NPR1,ITPR3,MRAS,PRKAR1B,PLCB3,PLCB1,PRKD3
Neuroprotective Role of THOP1 in Alzheimer's Disease	0.438	0.364754	0.15		MME,NFYA,YWHAE,NTS,PRKAR1B,PRKAG1
Tryptophan Degradation X (Mammalian, via Tryptamine)	0.435	0.367282	0.16		ALDH4A1,ALDH3A2,ALDH9A1,ALDH7A1
TGF-β Signaling	0.424	0.376704	0.138	1.508	ZFYVE9,TGFBR2,MAPK14,MAPK1,MAPK3,MRAS,TGFB2,MAPK9,MAP4K1,MAP2K3,TAB1,SMURF1
Circadian Rhythm Signaling	0.42	0.380189	0.152		CSNK1E,NR1D1,CSNK1D,ATF4,PER2
MIF-mediated Glucocorticoid Regulation	0.42	0.380189	0.152	1	NFKBIA,MAPK1,MAPK3,PTGS2,NFKB1
D-myo-inositol (1,4,5)-trisphosphate Degradation	0.418	0.381944	0.167		INPP5F,INPP5E,BPNT1
Hepatic Cholestasis	0.408	0.390841	0.132		MAP3K14,SLC4A2,TNFRSF1A,ADCY3,ADCY6,MAPK9,MAP3K4,NFKB1,PRKCZ,PRKAG1,NFKBIA,PRKCI,SREBF1,NGFR,RARA,PRKAR1B,MAPK10,TGFB2,ADCY7,PRKD3,IRAK2
cAMP-mediated signaling	0.403	0.395367	0.13	-1	MAPK1,DUSP6,AKAP11,AKAP2,MAPK3,PRKAR1B,ATF4,RGS14,APEX1,PPP3CA,SRC,GRK4,PDE2A,PDE10A,ADCY3,ADCY6,PLD6,PDE4B,STAT3,RAP1A,GNAI2,AKAP13,DUSP9,NPR3,RAP1GAP,DUSP1,RPS6KA1,ADCY7,CAMK2G
Purine Nucleotides De Novo Biosynthesis II	0.4	0.398107	0.182		ADSL,PFAS
TWEAK Signaling	0.392	0.405509	0.147	0.447	MAP3K14,CASP9,NFKBIA,NFKB1,CASP7
Arsenate Detoxification I (Glutaredoxin)	0.39	0.40738	0.25		PNP
Uracil Degradation II (Reductive)	0.39	0.40738	0.25		DPYSL2
Retinoate Biosynthesis II	0.39	0.40738	0.25		RBP1
Heme Degradation	0.39	0.40738	0.25		HMOX1
PRPP Biosynthesis I	0.39	0.40738	0.25		PRPS2
Branched-chain α-keto acid Dehydrogenase Complex	0.39	0.40738	0.25		BCKDHB
Heme Biosynthesis from Uroporphyrinogen-III I	0.39	0.40738	0.25		FECH
Spermine and Spermidine Degradation I	0.39	0.40738	0.25		SAT1
Phenylethylamine Degradation I	0.39	0.40738	0.25		ALDH3A2
Methylmalonyl Pathway	0.39	0.40738	0.25		MCEE
Glutathione Redox Reactions II	0.39	0.40738	0.25		GLRX
Thymine Degradation	0.39	0.40738	0.25		DPYSL2
Geranylgeranyldiphosphate Biosynthesis	0.39	0.40738	0.25		GGPS1
Proline Biosynthesis I	0.39	0.40738	0.25		PYCRL
Glycerol-3-phosphate Shuttle	0.39	0.40738	0.25		GPD2
L-cysteine Degradation I	0.39	0.40738	0.25		GOT1
Phenylalanine Degradation I (Aerobic)	0.39	0.40738	0.25		QDPR
Molybdenum Cofactor Biosynthesis	0.39	0.40738	0.25		MOCS2
Acetate Conversion to Acetyl-CoA	0.39	0.40738	0.25		ACSS2
Fatty Acid β-oxidation III (Unsaturated, Odd Number)	0.39	0.40738	0.25		ECI1
Dopamine Degradation	0.366	0.430527	0.143		ALDH4A1,ALDH3A2,COMT,ALDH9A1,ALDH7A1
Nucleotide Excision Repair Pathway	0.366	0.430527	0.143		CCNH,POLR2E,RPA1,POLR2B,ERCC2
Chondroitin Sulfate Biosynthesis	0.359	0.437522	0.136		CSGALNACT2,XYLT2,UST,GXYLT1,NDST1,HS3ST5,CHST15,CHPF2
GABA Receptor Signaling	0.358	0.438531	0.134		ABAT,AP2B1,ADCY3,MRAS,ADCY6,SLC6A1,ADCY7,AP2A2,ALDH9A1
Acyl-CoA Hydrolysis	0.354	0.442588	0.167		PPT1,ACOT9
Glycogen Degradation II	0.354	0.442588	0.167		PGM3,PGM1
Role of IL-17F in Allergic Inflammatory Airway Diseases	0.341	0.456037	0.136	0	MAPK1,MAPK3,ATF4,RPS6KA4,RPS6KA1,NFKB1
Dermatan Sulfate Biosynthesis	0.322	0.476431	0.131		CSGALNACT2,XYLT2,UST,GXYLT1,NDST1,HS3ST5,CHST15,CHPF2
Trehalose Degradation II (Trehalase)	0.319	0.479733	0.2		HK2
Creatine-phosphate Biosynthesis	0.319	0.479733	0.2		MAP4K4
Tetrapyrrole Biosynthesis II	0.319	0.479733	0.2		ALAS1
Lysine Degradation II	0.319	0.479733	0.2		ALDH7A1
Myo-inositol Biosynthesis	0.319	0.479733	0.2		INPP5F
Lysine Degradation V	0.319	0.479733	0.2		ALDH7A1
2-oxobutanoate Degradation I	0.319	0.479733	0.2		MCEE
Trans, trans-farnesyl Diphosphate Biosynthesis	0.319	0.479733	0.2		GGPS1
Citrulline-Nitric Oxide Cycle	0.319	0.479733	0.2		NOS1
Galactose Degradation I (Leloir Pathway)	0.319	0.479733	0.2		GALT
Glutamate Degradation III (via 4-aminobutyrate)	0.319	0.479733	0.2		ABAT
TNFR2 Signaling	0.317	0.481948	0.138		MAP3K14,NFKBIA,TNFAIP3,NFKB1
Glutathione-mediated Detoxification	0.317	0.481948	0.138		GSTO2,GSTP1,MGST3,GSTK1
Guanosine Nucleotides Degradation III	0.314	0.485289	0.154		PNP,AOX1
Phospholipases	0.305	0.49545	0.129		HMOX1,PLCE1,PLCG1,PLCB1,PLCB3,LIPG,PLD6,PLCH2
Systemic Lupus Erythematosus Signaling	0.305	0.49545	0.124		CD2BP2,PRPF19,MAPK1,PRPF8,HNRNPA2B1,PIK3R5,SNRPE,PIK3R4,SNRPG,SNRNP48,RNPC3,NFAT5,MAPK3,MRAS,SNRPD1,IRS2,ATM,PTPN6,SNRPF,IL6R,PLCG1,NFATC4,PTPN11,IRS1,LSM1,LYN,SF3B4,ZCRB1
Glutathione Redox Reactions I	0.287	0.516416	0.136		GSTP1,MGST3,GSTK1
Role of Pattern Recognition Receptors in Recognition of Bacteria and Viruses	0.287	0.516416	0.124	-0.5	MAPK1,PIK3R5,MAPK9,PIK3R4,NFKB1,PRKCZ,TLR2,PRKCI,PTPN11,IRS1,MAPK3,MAPK10,TGFB2,IRS2,EIF2AK2,PRKD3,ATM
LXR/RXR Activation	0.282	0.522396	0.124	-0.333	SCD,TNFRSF1A,NFKB1,ABCA1,RXRG,SREBF1,NGFR,MYLIP,LPL,PTGS2,RXRB,HMGCR,CLU,HADH,APOD
Glycogen Degradation III	0.279	0.526017	0.143		PGM3,PGM1
Urate Biosynthesis/Inosine 5'-phosphate Degradation	0.279	0.526017	0.143		PNP,AOX1
Phenylalanine Degradation IV (Mammalian, via Side Chain)	0.279	0.526017	0.143		ALDH3A2,GOT1
Role of MAPK Signaling in the Pathogenesis of Influenza	0.277	0.528445	0.125		MAPK14,MAPK1,MAPK3,MRAS,MAPK10,MAPK9,MAP2K3,PTGS2,RABGEF1
Arginine Biosynthesis IV	0.265	0.54325	0.167		OAT
Thioredoxin Pathway	0.265	0.54325	0.167		TXNRD1
Pentose Phosphate Pathway (Non-oxidative Branch)	0.265	0.54325	0.167		TKT
Glycine Cleavage Complex	0.265	0.54325	0.167		GLDC
Glycogen Biosynthesis II (from UDP-D-Glucose)	0.265	0.54325	0.167		UGP2
GDP-mannose Biosynthesis	0.265	0.54325	0.167		GMPPA
TCA Cycle II (Eukaryotic)	0.262	0.547016	0.13		SDHA,OGDHL,IDH3A
Retinol Biosynthesis	0.258	0.552077	0.125		LPL,RDH12,LIPG,RBP1,ESD
NAD biosynthesis II (from tryptophan)	0.248	0.564937	0.133		NADSYN1,ABL1
Adenine and Adenosine Salvage III	0.222	0.599791	0.143		PNP
Aspartate Degradation II	0.222	0.599791	0.143		GOT1
Chondroitin Sulfate Degradation (Metazoa)	0.221	0.601174	0.125		MGEA5,GALNS
γ-glutamyl Cycle	0.221	0.601174	0.125		CHAC1,GCLC
Airway Pathology in Chronic Obstructive Pulmonary Disease	0.188	0.648634	0.125		MMP2
Superoxide Radicals Degradation	0.188	0.648634	0.125		NQO1
Purine Ribonucleosides Degradation to Ribose-1-phosphate	0.188	0.648634	0.125		PNP
Sphingomyelin Metabolism	0.188	0.648634	0.125		SMPD1
