# Supplementary material for: Transcriptome and proteome profiling reveals stress-induced expression signatures of imiquimod-treated Tasmanian devil facial tumor disease (DFTD) cells
Source: Oncotarget. 2018 Mar 23;9(22):15895–914. doi: 10.18632/oncotarget.24634 (PMC5882306; doi:10.18632/oncotarget.24634)
Supplement: Supplementary file 5 [file oncotarget-09-15895-s005.xlsx]

## Sheet: Table S4 - Proteome Diff. Exp.
Supplementary Table 4: Differential expression of proteins
CON_1	CON_2	CON_3	IMQ_1	IMQ_2	IMQ_3	t-test Significantttest	Q-value	Intensity	MS/MS Count	Razor + unique peptides	t-test p valuettest	t-test Differencettest	Protein IDs	Majority protein IDs	Fasta headers	Symbol
20.1695	20.1245	20.0592	15.689	15.5957	18.7364	+	0	23.3789	7	2	0.028926	-3.44407	G3VGL0;G3VEB8	G3VGL0;G3VEB8	>tr|G3VGL0|G3VGL0_SARHA Uncharacterized protein OS=Sarcophilus harrisii GN=RPL34 PE=4 SV=1;>tr|G3VEB8|G3VEB8_SARHA Uncharacterized protein OS=Sarcophilus harrisii GN=LOC100923548 PE=4 SV=1	RPL34
20.8103	20.0114	19.7014	17.3549	17.3296	16.3005	+	0	23.57	3	3	0.0026806	-3.17939	G3VQJ0	G3VQJ0	>tr|G3VQJ0|G3VQJ0_SARHA Uncharacterized protein OS=Sarcophilus harrisii GN=RPL35 PE=3 SV=1	RPL35
21.6618	21.4948	21.3482	18.6995	17.914	18.8474	+	0	24.7619	38	18	0.00057661	-3.01465	G3VDX5;G3VDX6	G3VDX5;G3VDX6	>tr|G3VDX5|G3VDX5_SARHA Uncharacterized protein OS=Sarcophilus harrisii GN=PRUNE2 PE=4 SV=1;>tr|G3VDX6|G3VDX6_SARHA Uncharacterized protein OS=Sarcophilus harrisii GN=PRUNE2 PE=4 SV=1	PRUNE2
20.3061	20.5041	20.3377	17.5231	17.4841	17.2879	+	0	23.6191	14	4	6.46294e-06	-2.9509	G3VB18	G3VB18	>tr|G3VB18|G3VB18_SARHA Uncharacterized protein (Fragment) OS=Sarcophilus harrisii GN=PRX PE=4 SV=1	PRX
21.7609	21.6425	21.4941	18.9623	18.8574	19.0931	+	0	24.8559	27	11	1.33145e-05	-2.66156	G3VSH2	G3VSH2	>tr|G3VSH2|G3VSH2_SARHA Uncharacterized protein OS=Sarcophilus harrisii GN=PDLIM4 PE=4 SV=1	PDLIM4
21.2531	21.4685	21.5518	18.5858	19.7043	18.3592	+	0	24.6741	21	8	0.00393815	-2.54135	G3VAA0	G3VAA0	>tr|G3VAA0|G3VAA0_SARHA Uncharacterized protein OS=Sarcophilus harrisii GN=RPS5 PE=3 SV=1	RPS5
19.6	19.4569	19.0431	17.7679	17.0049	15.8927	+	0	22.5828	7	3	0.0121411	-2.47814	G3VAI6	G3VAI6	>tr|G3VAI6|G3VAI6_SARHA Uncharacterized protein OS=Sarcophilus harrisii GN=LOC100929578 PE=4 SV=1	LOC100929578
19.5129	19.5289	19.6736	17.5986	16.0599	18.0728	+	0	22.7818	6	2	0.018808	-2.32803	G3W2Q6	G3W2Q6	>tr|G3W2Q6|G3W2Q6_SARHA Uncharacterized protein (Fragment) OS=Sarcophilus harrisii GN=SOX10 PE=4 SV=1	SOX10
19.8115	20.0776	20.525	17.7191	16.3931	19.5155	+	0	23.6201	5	3	0.0714673	-2.26215	G3WI33	G3WI33	>tr|G3WI33|G3WI33_SARHA Uncharacterized protein (Fragment) OS=Sarcophilus harrisii GN=RPL22L1 PE=4 SV=1	RPL22L1
19.8555	19.0521	19.7567	17.5608	17.5125	17.3411	+	0	22.8798	6	4	0.00134683	-2.08326	G3VU73	G3VU73	>tr|G3VU73|G3VU73_SARHA Uncharacterized protein OS=Sarcophilus harrisii GN=CTHRC1 PE=4 SV=1	CTHRC1
22.2304	22.5855	22.3593	20.7282	20.216	20.1145	+	0	25.6889	51	14	0.000707786	-2.03885	G3WCY7	G3WCY7	>tr|G3WCY7|G3WCY7_SARHA Uncharacterized protein OS=Sarcophilus harrisii GN=NPR3 PE=4 SV=1	NPR3
23.8812	24.1894	23.6091	21.9071	22.2989	21.3574	+	0	27.229	127	31	0.00312823	-2.03876	G3WPV2	G3WPV2	>tr|G3WPV2|G3WPV2_SARHA Signal transducer and activator of transcription OS=Sarcophilus harrisii GN=STAT3 PE=3 SV=1	STAT3
20.6194	20.6465	20.4424	18.6627	18.7424	18.7064	+	0	23.8801	19	8	1.05031e-05	-1.86562	G3VII5;G3VDP1	G3VII5	>tr|G3VII5|G3VII5_SARHA Uncharacterized protein OS=Sarcophilus harrisii GN=LOC100927044 PE=4 SV=1	LOC100927044
17.9852	18.4703	18.4712	17.1601	16.1918	16.0493	+	0	21.6474	8	3	0.00872449	-1.8418	G3WD19	G3WD19	>tr|G3WD19|G3WD19_SARHA Importin subunit alpha OS=Sarcophilus harrisii GN=KPNA2 PE=3 SV=1	KPNA2
20.4322	20.6721	20.5948	18.7072	18.8021	18.7087	+	0	23.883	16	5	1.90606e-05	-1.82701	G3VT96	G3VT96	>tr|G3VT96|G3VT96_SARHA Uncharacterized protein OS=Sarcophilus harrisii GN=CSRP2 PE=4 SV=1	CSRP2
18.1121	18.2215	18.3255	16.1505	16.6863	16.8105	+	0	21.4528	3	2	0.00139334	-1.67063	G3VVD0	G3VVD0	>tr|G3VVD0|G3VVD0_SARHA 40S ribosomal protein S4 OS=Sarcophilus harrisii GN=RPS4X PE=3 SV=1	RPS4X
19.7243	19.668	19.4096	17.5809	18.2061	18.1305	+	0	22.8568	7	2	0.00176379	-1.62814	G3WJZ0	G3WJZ0	>tr|G3WJZ0|G3WJZ0_SARHA Uncharacterized protein OS=Sarcophilus harrisii GN=RPL37A PE=3 SV=1	RPL37A
19.9154	20.7548	20.3697	18.6735	18.9267	18.5899	+	0	23.7293	19	8	0.00354613	-1.61659	G3VFL4	G3VFL4	>tr|G3VFL4|G3VFL4_SARHA Uncharacterized protein (Fragment) OS=Sarcophilus harrisii GN=LOC100915504 PE=4 SV=1	LOC100915504
19.3833	19.6372	19.8616	18.4737	18.2167	17.4846	+	0	22.995	17	2	0.00865081	-1.56904	G3VV93;G3VV92	G3VV93;G3VV92	>tr|G3VV93|G3VV93_SARHA Uncharacterized protein OS=Sarcophilus harrisii GN=NGFR PE=4 SV=1;>tr|G3VV92|G3VV92_SARHA Uncharacterized protein (Fragment) OS=Sarcophilus harrisii GN=NGFR PE=4 SV=1	NGFR
19.5256	19.5137	19.3788	17.835	18.1067	17.7775	+	0	22.7615	12	5	0.000151164	-1.56632	G3WDG0;G3WDG1	G3WDG0;G3WDG1	>tr|G3WDG0|G3WDG0_SARHA Uncharacterized protein OS=Sarcophilus harrisii GN=CTH PE=4 SV=1;>tr|G3WDG1|G3WDG1_SARHA Uncharacterized protein OS=Sarcophilus harrisii GN=CTH PE=3 SV=1	CTH
19.3718	19.6495	19.3527	17.6656	18.2442	17.8346	+	0	22.7495	11	5	0.00142684	-1.5432	G3VT70	G3VT70	>tr|G3VT70|G3VT70_SARHA Uncharacterized protein OS=Sarcophilus harrisii GN=EIF4G1 PE=4 SV=1	EIF4G1
21.608	21.3764	21.352	20.0585	19.6555	20.0503	+	0	24.7713	25	3	0.000615472	-1.52405	G3W1Q7	G3W1Q7	>tr|G3W1Q7|G3W1Q7_SARHA Uncharacterized protein (Fragment) OS=Sarcophilus harrisii GN=PEA15 PE=4 SV=1	PEA15
19.5609	19.6004	19.3449	18.0577	17.9335	18.0316	+	0	22.793	9	5	7.03431e-05	-1.49444	G3VX48;G3VX49;G3VUQ1	G3VX48;G3VX49	>tr|G3VX48|G3VX48_SARHA CTP synthase OS=Sarcophilus harrisii GN=CTPS1 PE=3 SV=1;>tr|G3VX49|G3VX49_SARHA CTP synthase OS=Sarcophilus harrisii GN=CTPS1 PE=3 SV=1	CTPS1
21.6214	21.6198	21.4493	19.9703	20.1179	20.1561	+	0	24.9355	23	6	5.10485e-05	-1.48209	G3VFE2;G3WIW2;G3VTX4	G3VFE2;G3WIW2	>tr|G3VFE2|G3VFE2_SARHA Uncharacterized protein OS=Sarcophilus harrisii GN=LOC100932742 PE=4 SV=1;>tr|G3WIW2|G3WIW2_SARHA Uncharacterized protein OS=Sarcophilus harrisii PE=4 SV=1	LOC100932742
18.7441	18.8125	18.8005	16.7416	17.9775	17.2048	+	0	22.1831	4	3	0.0149434	-1.47773	G3VSZ0	G3VSZ0	>tr|G3VSZ0|G3VSZ0_SARHA Uncharacterized protein OS=Sarcophilus harrisii GN=GNPNAT1 PE=4 SV=1	GNPNAT1
18.8781	18.2146	18.3446	16.2466	16.8549	18.0261	+	0	21.8211	12	3	0.0623683	-1.43656	G3VX04;G3VX03	G3VX04;G3VX03	>tr|G3VX04|G3VX04_SARHA Uncharacterized protein OS=Sarcophilus harrisii GN=ZYX PE=4 SV=1;>tr|G3VX03|G3VX03_SARHA Uncharacterized protein (Fragment) OS=Sarcophilus harrisii GN=ZYX PE=4 SV=1	ZYX
23.6626	23.5233	23.3566	22.1998	22.1888	21.9605	+	0	26.8756	76	13	0.000290211	-1.39782	G3VIK8	G3VIK8	>tr|G3VIK8|G3VIK8_SARHA Calponin (Fragment) OS=Sarcophilus harrisii GN=CNN3 PE=3 SV=1	CNN3
17.69	17.2033	18.2712	16.3015	15.7088	17.1545	+	0	21.0635	5	2	0.062674	-1.33321	G3VK27	G3VK27	>tr|G3VK27|G3VK27_SARHA Uncharacterized protein (Fragment) OS=Sarcophilus harrisii GN=TYMS PE=3 SV=1	TYMS
22.1332	22.2969	22.2136	20.7783	21.0649	20.8861	+	0	25.5536	25	4	0.000169703	-1.30482	G3VWJ8	G3VWJ8	>tr|G3VWJ8|G3VWJ8_SARHA Uncharacterized protein OS=Sarcophilus harrisii GN=RPL18 PE=4 SV=1	RPL18
21.4258	21.2504	21.3579	19.8813	20.2579	20.0054	+	0	24.6641	18	3	0.000443729	-1.29653	G3VN56	G3VN56	>tr|G3VN56|G3VN56_SARHA Uncharacterized protein OS=Sarcophilus harrisii GN=RPS13 PE=3 SV=1	RPS13
20.7925	19.8695	20.649	18.9692	19.1739	19.2931	+	0	23.8034	8	3	0.0128705	-1.29164	G3WCU1	G3WCU1	>tr|G3WCU1|G3WCU1_SARHA Uncharacterized protein OS=Sarcophilus harrisii GN=KRBA2 PE=3 SV=1	KRBA2
18.6496	18.9472	18.7458	17.5476	17.8457	17.1682	+	0	22.0117	7	3	0.00420969	-1.2604	G3WGD3	G3WGD3	>tr|G3WGD3|G3WGD3_SARHA Uncharacterized protein (Fragment) OS=Sarcophilus harrisii GN=BZW1 PE=4 SV=1	BZW1
19.5567	20.0329	19.7622	18.339	19.1769	18.065	+	0	23.1908	17	6	0.0254734	-1.25703	G3WX29	G3WX29	>tr|G3WX29|G3WX29_SARHA Coatomer subunit gamma OS=Sarcophilus harrisii GN=COPG1 PE=3 SV=1	COPG1
20.634	20.7187	20.6445	19.5008	19.4992	19.235	+	0	24.0469	29	11	0.00016959	-1.25403	G3WXJ9;G3WXJ8	G3WXJ9;G3WXJ8	>tr|G3WXJ9|G3WXJ9_SARHA Uncharacterized protein OS=Sarcophilus harrisii GN=DCTN1 PE=4 SV=1;>tr|G3WXJ8|G3WXJ8_SARHA Uncharacterized protein OS=Sarcophilus harrisii GN=DCTN1 PE=4 SV=1	DCTN1
20.6522	20.9471	20.9571	19.3352	20.1833	19.2968	+	0	24.2312	21	4	0.0151715	-1.24703	G3W5Y0	G3W5Y0	>tr|G3W5Y0|G3W5Y0_SARHA Uncharacterized protein (Fragment) OS=Sarcophilus harrisii GN=RPS16 PE=3 SV=1	RPS16
20.9825	21.2616	21.4062	19.9378	20.0563	19.9711	+	0	24.5748	29	13	0.000684854	-1.22837	G3W0J1	G3W0J1	>tr|G3W0J1|G3W0J1_SARHA Uncharacterized protein (Fragment) OS=Sarcophilus harrisii GN=CNP PE=4 SV=1	CNP
19.574	19.8123	19.9018	18.5046	18.4993	18.6139	+	0	23.0718	11	3	0.00030657	-1.22344	G3VG99	G3VG99	>tr|G3VG99|G3VG99_SARHA Uncharacterized protein OS=Sarcophilus harrisii GN=RSU1 PE=4 SV=1	RSU1
23.1814	23.4234	23.3969	21.904	22.4179	22.0124	+	0	26.685	50	8	0.00216933	-1.22249	G3VAC1	G3VAC1	>tr|G3VAC1|G3VAC1_SARHA Uncharacterized protein (Fragment) OS=Sarcophilus harrisii GN=RPS8 PE=4 SV=1	RPS8
22.4707	22.4943	22.4672	21.0622	21.449	21.2577	+	0	25.8633	49	11	0.000401667	-1.2211	G3VP46	G3VP46	>tr|G3VP46|G3VP46_SARHA Uncharacterized protein (Fragment) OS=Sarcophilus harrisii GN=RPL7A PE=4 SV=1	RPL7A
17.656	17.3833	17.7644	16.5627	15.6449	16.9698	+	0	20.8936	5	2	0.041404	-1.20878	G3X0G1;G3X0G0	G3X0G1;G3X0G0	>tr|G3X0G1|G3X0G1_SARHA POU domain protein (Fragment) OS=Sarcophilus harrisii GN=POU3F3 PE=3 SV=1;>tr|G3X0G0|G3X0G0_SARHA POU domain protein (Fragment) OS=Sarcophilus harrisii GN=POU3F3 PE=3 SV=1	POU3F3
21.3879	21.4596	21.5625	20.0812	20.5124	20.2242	+	0	24.8347	19	4	0.000932581	-1.19739	G3VCP1	G3VCP1	>tr|G3VCP1|G3VCP1_SARHA Uncharacterized protein OS=Sarcophilus harrisii GN=RPL21 PE=4 SV=1	RPL21
21.5162	21.7563	21.3808	20.4416	20.4914	20.1347	+	0	24.9848	59	20	0.00157955	-1.1952	G3VM38	G3VM38	>tr|G3VM38|G3VM38_SARHA Uncharacterized protein OS=Sarcophilus harrisii GN=FASN PE=4 SV=1	FASN
18.1097	18.0716	18.4129	16.7552	16.6681	17.5904	+	0.0023059	21.4659	4	2	0.0189314	-1.1935	G3VEI6;G3WTB6;G3WAQ3	G3VEI6;G3WTB6;G3WAQ3	>tr|G3VEI6|G3VEI6_SARHA Uncharacterized protein OS=Sarcophilus harrisii GN=UBE2E1 PE=3 SV=1;>tr|G3WTB6|G3WTB6_SARHA Uncharacterized protein OS=Sarcophilus harrisii GN=UBE2E2 PE=3 SV=1;>tr|G3WAQ3|G3WAQ3_SARHA Uncharacterized protein OS=Sarcophilus harrisii	UBE2E1
20.5028	20.9513	20.346	18.9861	19.7574	19.495	+	0	24.0092	9	3	0.014946	-1.18721	G3VBA3	G3VBA3	>tr|G3VBA3|G3VBA3_SARHA Uncharacterized protein (Fragment) OS=Sarcophilus harrisii GN=RPL18A PE=3 SV=1	RPL18A
22.5425	22.7323	22.7035	21.3614	21.7691	21.3057	+	0	26.0263	56	13	0.00169674	-1.1807	G3WR67	G3WR67	>tr|G3WR67|G3WR67_SARHA Uncharacterized protein OS=Sarcophilus harrisii GN=RPS2 PE=3 SV=1	RPS2
20.8507	21.4449	21.3628	20.0385	20.594	19.539	+	0	24.602	27	9	0.0311888	-1.1623	G3WZE6	G3WZE6	>tr|G3WZE6|G3WZE6_SARHA Eukaryotic translation initiation factor 3 subunit M OS=Sarcophilus harrisii GN=EIF3M PE=3 SV=1	EIF3M
19.7973	20.2621	19.6528	18.7068	18.8358	18.6883	+	0	23.3196	11	6	0.00360802	-1.16047	G3WSR6	G3WSR6	>tr|G3WSR6|G3WSR6_SARHA Coatomer subunit beta OS=Sarcophilus harrisii GN=COPB1 PE=4 SV=1	COPB1
20.5596	20.7986	21.1517	19.4189	20.0931	19.5376	+	0	24.2144	19	4	0.0128898	-1.15341	G3VTR1;G3WBF4;G3WJP8	G3VTR1;G3WBF4;G3WJP8	>tr|G3VTR1|G3VTR1_SARHA Uncharacterized protein (Fragment) OS=Sarcophilus harrisii GN=LOC100931639 PE=3 SV=1;>tr|G3WBF4|G3WBF4_SARHA Uncharacterized protein OS=Sarcophilus harrisii GN=LOC100932434 PE=3 SV=1;>tr|G3WJP8|G3WJP8_SARHA Uncharacterized protein O	LOC100931639
20.9337	21.0473	21.0337	19.7468	20.1313	19.6824	+	0	24.3664	12	2	0.00134948	-1.15135	G3VS10	G3VS10	>tr|G3VS10|G3VS10_SARHA Uncharacterized protein (Fragment) OS=Sarcophilus harrisii GN=RPL13A PE=4 SV=1	RPL13A
19.5507	19.2902	19.2754	18.4431	18.1219	18.1118	+	0	22.8342	10	3	0.00123763	-1.14653	G3WDV0	G3WDV0	>tr|G3WDV0|G3WDV0_SARHA Ribonucleoside-diphosphate reductase (Fragment) OS=Sarcophilus harrisii GN=RRM1 PE=3 SV=1	RRM1
19.6618	20.1484	19.9779	18.4661	19.5219	18.3693	+	0	23.3388	18	7	0.044557	-1.1436	G3VK89	G3VK89	>tr|G3VK89|G3VK89_SARHA Uncharacterized protein OS=Sarcophilus harrisii GN=VPS35 PE=4 SV=1	VPS35
20.089	20.1262	20.2706	19.4593	19.2432	18.3532	+	0	23.5484	21	8	0.029011	-1.14332	G3WG55;G3WG54	G3WG55;G3WG54	>tr|G3WG55|G3WG55_SARHA Uncharacterized protein OS=Sarcophilus harrisii GN=PFAS PE=3 SV=1;>tr|G3WG54|G3WG54_SARHA Uncharacterized protein OS=Sarcophilus harrisii GN=PFAS PE=3 SV=1	PFAS
25.7671	25.58	25.8348	24.6631	24.5421	24.6007	+	0	29.0773	25	3	0.000178279	-1.12534	G3WWL9;G3VP69;G3WM41;G3VC64;G3VQQ1	G3WWL9;G3VP69;G3WM41;G3VC64	>tr|G3WWL9|G3WWL9_SARHA Uncharacterized protein OS=Sarcophilus harrisii GN=ACTC1 PE=3 SV=1;>tr|G3VP69|G3VP69_SARHA Uncharacterized protein OS=Sarcophilus harrisii GN=ACTG2 PE=3 SV=1;>tr|G3WM41|G3WM41_SARHA Uncharacterized protein OS=Sarcophilus harrisii GN	ACTC1
21.4419	22.1143	22.164	20.482	21.1418	20.7727	+	0	25.3153	46	9	0.0212169	-1.1079	G3WCE1	G3WCE1	>tr|G3WCE1|G3WCE1_SARHA Uncharacterized protein (Fragment) OS=Sarcophilus harrisii GN=RPS3 PE=3 SV=1	RPS3
20.7844	21.0603	20.9859	19.8288	19.9623	19.7393	+	0	24.2196	13	3	0.00046615	-1.10007	G3WF84	G3WF84	>tr|G3WF84|G3WF84_SARHA 60S ribosomal protein L27 OS=Sarcophilus harrisii GN=RPL27 PE=3 SV=1	RPL27
22.3221	22.3601	22.3255	21.1021	21.6836	20.9232	+	0	25.7213	34	10	0.00874754	-1.09959	G3VTI3;G3W1M2	G3VTI3;G3W1M2	>tr|G3VTI3|G3VTI3_SARHA 40S ribosomal protein S4 OS=Sarcophilus harrisii GN=LOC100924919 PE=3 SV=1;>tr|G3W1M2|G3W1M2_SARHA 40S ribosomal protein S4 OS=Sarcophilus harrisii GN=LOC100928280 PE=3 SV=1	LOC100924919
20.961	21.2024	21.0528	20.0633	20.3743	19.5042	+	0	24.461	36	9	0.0144636	-1.09145	G3WJ02	G3WJ02	>tr|G3WJ02|G3WJ02_SARHA Eukaryotic translation initiation factor 3 subunit E OS=Sarcophilus harrisii GN=EIF3E PE=3 SV=1	EIF3E
21.791	21.9604	22.0861	20.7342	21.1547	20.6746	+	0	25.2946	25	5	0.00327107	-1.09128	G3WHS6	G3WHS6	>tr|G3WHS6|G3WHS6_SARHA Uncharacterized protein OS=Sarcophilus harrisii GN=RPL32 PE=4 SV=1	RPL32
21.5375	21.5062	21.4044	20.372	20.6206	20.2006	+	0	24.8816	28	11	0.0010737	-1.08499	G3WE06	G3WE06	>tr|G3WE06|G3WE06_SARHA Calponin OS=Sarcophilus harrisii GN=CNN2 PE=3 SV=1	CNN2
19.8054	20.0572	20.1174	18.8192	18.7573	19.1809	+	0	23.329	11	5	0.00275039	-1.07419	G3WWR7;G3WWR6	G3WWR7;G3WWR6	>tr|G3WWR7|G3WWR7_SARHA Uncharacterized protein OS=Sarcophilus harrisii GN=DAG1 PE=4 SV=1;>tr|G3WWR6|G3WWR6_SARHA Uncharacterized protein OS=Sarcophilus harrisii GN=DAG1 PE=4 SV=1	DAG1
20.9259	20.6005	21.0465	19.642	19.8307	19.9087	+	0	24.2296	8	2	0.0023564	-1.0638	G3WA63;G3WBC3	G3WA63;G3WBC3	>tr|G3WA63|G3WA63_SARHA Uncharacterized protein OS=Sarcophilus harrisii GN=RPS25 PE=4 SV=1;>tr|G3WBC3|G3WBC3_SARHA Uncharacterized protein OS=Sarcophilus harrisii GN=LOC100914101 PE=4 SV=1	RPS25
22.6978	22.9013	22.9187	21.4983	22.0486	21.7932	+	0	26.2185	58	10	0.00368665	-1.05925	G3VW27	G3VW27	>tr|G3VW27|G3VW27_SARHA Uncharacterized protein (Fragment) OS=Sarcophilus harrisii GN=RPL5 PE=3 SV=1	RPL5
22.1123	22.1795	22.0448	21.1076	21.513	20.5515	+	0	25.5306	75	25	0.0199684	-1.05486	G3VEA6	G3VEA6	>tr|G3VEA6|G3VEA6_SARHA Eukaryotic translation initiation factor 3 subunit A (Fragment) OS=Sarcophilus harrisii GN=EIF3A PE=3 SV=1	EIF3A
22.7162	22.7524	22.8172	21.3716	22.0972	21.6894	+	0	26.238	52	14	0.00795247	-1.04253	G3WQR7;G3W1V7	G3WQR7;G3W1V7	>tr|G3WQR7|G3WQR7_SARHA Uncharacterized protein (Fragment) OS=Sarcophilus harrisii GN=RPS3A PE=3 SV=1;>tr|G3W1V7|G3W1V7_SARHA 40S ribosomal protein S3a OS=Sarcophilus harrisii GN=RPS3A PE=3 SV=1	RPS3A
23.9287	24.0647	24.0459	23.038	23.203	22.6801	+	0	27.4113	213	60	0.00290124	-1.03938	G3W8Y7;G3W0N3;G3WES5	G3W8Y7	>tr|G3W8Y7|G3W8Y7_SARHA Uncharacterized protein OS=Sarcophilus harrisii GN=SPTBN1 PE=4 SV=1	SPTBN1
21.9481	22.2599	22.0771	21.2764	21.5455	20.3822	+	0	25.5262	65	15	0.047413	-1.02698	G3X1E6	G3X1E6	>tr|G3X1E6|G3X1E6_SARHA Uncharacterized protein (Fragment) OS=Sarcophilus harrisii GN=KPNB1 PE=4 SV=1	KPNB1
20.7105	20.844	20.8795	19.6448	19.9002	19.8151	+	0	24.2919	16	5	0.00035488	-1.02463	G3X0U2;G3X0U3	G3X0U2;G3X0U3	>tr|G3X0U2|G3X0U2_SARHA Uncharacterized protein OS=Sarcophilus harrisii GN=RPS14 PE=3 SV=1;>tr|G3X0U3|G3X0U3_SARHA Uncharacterized protein (Fragment) OS=Sarcophilus harrisii GN=RPS14 PE=3 SV=1	RPS14
20.054	19.1208	19.2525	18.6632	18.4238	18.2948	+	0	22.9893	7	5	0.0309469	-1.01515	G3W803;G3W802	G3W803;G3W802	>tr|G3W803|G3W803_SARHA Uncharacterized protein OS=Sarcophilus harrisii GN=FAM114A1 PE=4 SV=1;>tr|G3W802|G3W802_SARHA Uncharacterized protein OS=Sarcophilus harrisii GN=FAM114A1 PE=4 SV=1	FAM114A1
18.7002	19.6977	19.3158	18.026	18.5058	18.1448	+	0	22.6677	8	3	0.0355157	-1.01236	G3WS05	G3WS05	>tr|G3WS05|G3WS05_SARHA Uncharacterized protein (Fragment) OS=Sarcophilus harrisii GN=ARPC4 PE=4 SV=1	ARPC4
19.8138	20.112	19.8804	18.7636	19.4159	18.636	+	0	23.4319	24	6	0.0180574	-0.996878	G3WXT4	G3WXT4	>tr|G3WXT4|G3WXT4_SARHA Uncharacterized protein OS=Sarcophilus harrisii GN=PGM1 PE=3 SV=1	PGM1
19.3453	20.1446	20.0435	18.6815	19.1456	18.7165	+	0	23.2781	10	3	0.0270209	-0.996587	G3VRA8	G3VRA8	>tr|G3VRA8|G3VRA8_SARHA Uncharacterized protein (Fragment) OS=Sarcophilus harrisii GN=RPS11 PE=3 SV=1	RPS11
28.7944	28.7501	28.7643	27.811	27.7727	27.7396	+	0	32.1496	435	27	2.15996e-06	-0.995152	G3WHH2;G3WP12;G3VA05;G3VWB1	G3WHH2;G3WP12	>tr|G3WHH2|G3WHH2_SARHA Uncharacterized protein OS=Sarcophilus harrisii GN=ACTB PE=3 SV=1;>tr|G3WP12|G3WP12_SARHA Uncharacterized protein (Fragment) OS=Sarcophilus harrisii PE=3 SV=1	ACTB
21.5268	21.618	21.5005	20.6752	20.6229	20.3938	+	0	24.9902	37	16	0.000459346	-0.984416	G3VVN4;G3VVN5	G3VVN4;G3VVN5	>tr|G3VVN4|G3VVN4_SARHA Uncharacterized protein (Fragment) OS=Sarcophilus harrisii GN=EDC4 PE=4 SV=1;>tr|G3VVN5|G3VVN5_SARHA Uncharacterized protein OS=Sarcophilus harrisii GN=EDC4 PE=4 SV=1	EDC4
20.2075	20.3584	20.3957	19.531	19.8371	18.6423	+	0	23.7257	19	8	0.0534896	-0.983761	G3X371	G3X371	>tr|G3X371|G3X371_SARHA Uncharacterized protein (Fragment) OS=Sarcophilus harrisii GN=LRPPRC PE=4 SV=1	LRPPRC
21.6281	21.7026	21.5163	20.4753	21.125	20.3028	+	0	25.0234	34	13	0.0185885	-0.981307	G3WEF3	G3WEF3	>tr|G3WEF3|G3WEF3_SARHA Uncharacterized protein (Fragment) OS=Sarcophilus harrisii GN=LOC100918187 PE=3 SV=1	LOC100918187
17.9895	18.717	18.0669	17.6151	17.438	16.7914	+	0	21.7359	4	2	0.0455605	-0.976294	G3WEE6;G3WEE7;G3W9X1	G3WEE6;G3WEE7;G3W9X1	>tr|G3WEE6|G3WEE6_SARHA Uncharacterized protein OS=Sarcophilus harrisii GN=UBE2D2 PE=3 SV=1;>tr|G3WEE7|G3WEE7_SARHA Uncharacterized protein OS=Sarcophilus harrisii GN=UBE2D2 PE=3 SV=1;>tr|G3W9X1|G3W9X1_SARHA Uncharacterized protein (Fragment) OS=Sarcophilu	UBE2D2
18.8843	19.0599	19.0088	18.249	17.91	17.9018	+	0	22.437	11	3	0.00155425	-0.964075	G3WUM0	G3WUM0	>tr|G3WUM0|G3WUM0_SARHA Uncharacterized protein (Fragment) OS=Sarcophilus harrisii GN=GOLPH3 PE=4 SV=1	GOLPH3
20.9522	20.9908	21.0612	19.8742	20.3422	19.8981	+	0	24.3539	17	4	0.00345359	-0.963231	G3WXX0	G3WXX0	>tr|G3WXX0|G3WXX0_SARHA Uncharacterized protein OS=Sarcophilus harrisii GN=RPL23 PE=3 SV=1	RPL23
19.5904	19.6569	19.7581	18.6466	19.1085	18.362	+	0	23.1232	21	7	0.0124527	-0.962819	G3VGM0;G3VGM1	G3VGM0;G3VGM1	>tr|G3VGM0|G3VGM0_SARHA AP complex subunit beta OS=Sarcophilus harrisii GN=AP1B1 PE=3 SV=1;>tr|G3VGM1|G3VGM1_SARHA AP complex subunit beta OS=Sarcophilus harrisii GN=AP1B1 PE=3 SV=1	AP1B1
21.2364	21.2719	21.5106	20.2848	20.3788	20.4937	+	0	24.7377	21	3	0.000820009	-0.953875	G3W3I7	G3W3I7	>tr|G3W3I7|G3W3I7_SARHA Uncharacterized protein (Fragment) OS=Sarcophilus harrisii GN=RPL38 PE=3 SV=1	RPL38
22.1408	22.0869	21.9256	20.8833	21.1545	21.2557	+	0	25.4113	28	5	0.00176755	-0.953255	G3WKH0	G3WKH0	>tr|G3WKH0|G3WKH0_SARHA Uncharacterized protein OS=Sarcophilus harrisii GN=RPL8 PE=3 SV=1	RPL8
20.4862	20.4772	20.5534	19.8594	19.5022	19.2986	+	0	24.1346	25	5	0.00453979	-0.952245	G3WYE6	G3WYE6	>tr|G3WYE6|G3WYE6_SARHA Uncharacterized protein (Fragment) OS=Sarcophilus harrisii GN=ACTR1B PE=3 SV=1	ACTR1B
19.1803	19.3886	19.3081	18.2848	18.7653	17.972	+	0	22.706	13	3	0.0162714	-0.951608	G3WD54	G3WD54	>tr|G3WD54|G3WD54_SARHA Uncharacterized protein OS=Sarcophilus harrisii GN=DDX6 PE=3 SV=1	DDX6
24.2439	23.9875	24.0101	23.4536	23.1994	22.7444	+	0	27.4918	48	4	0.0131526	-0.948025	G3WV01	G3WV01	>tr|G3WV01|G3WV01_SARHA Uncharacterized protein OS=Sarcophilus harrisii GN=S100A10 PE=4 SV=1	S100A10
20.9388	21.2188	21.196	20.1977	20.468	19.8441	+	0	24.478	22	4	0.00931527	-0.9479	G3WY83	G3WY83	>tr|G3WY83|G3WY83_SARHA Uncharacterized protein OS=Sarcophilus harrisii GN=RPS15A PE=3 SV=1	RPS15A
19.7811	20.0658	19.8411	18.8194	19.0915	18.947	+	0	23.2611	12	6	0.00128452	-0.943371	G3WJX8	G3WJX8	>tr|G3WJX8|G3WJX8_SARHA Platelet-activating factor acetylhydrolase IB subunit alpha OS=Sarcophilus harrisii GN=PAFAH1B1 PE=3 SV=1	PAFAH1B1
18.4199	18.5421	18.3766	17.6124	17.4558	17.4481	+	0	21.8617	10	3	0.000208666	-0.94074	G3WYV2	G3WYV2	>tr|G3WYV2|G3WYV2_SARHA Uncharacterized protein OS=Sarcophilus harrisii GN=DCTN3 PE=4 SV=1	DCTN3
21.6729	21.6129	21.7189	20.5743	20.735	20.8852	+	0	25.0374	28	8	0.000589795	-0.936776	G3VXG6	G3VXG6	>tr|G3VXG6|G3VXG6_SARHA Uncharacterized protein (Fragment) OS=Sarcophilus harrisii GN=RPS19 PE=4 SV=1	RPS19
22.2486	22.2467	22.1442	21.1137	21.4476	21.2864	+	0	25.6416	39	9	0.000813127	-0.930562	G3VMV2	G3VMV2	>tr|G3VMV2|G3VMV2_SARHA Uncharacterized protein (Fragment) OS=Sarcophilus harrisii GN=RPL10 PE=4 SV=1	RPL10
22.2628	22.0955	22.0798	21.2682	21.0771	21.3313	+	0	25.5356	57	11	0.000668622	-0.920492	G3WNC3;G3WNC2	G3WNC3;G3WNC2	>tr|G3WNC3|G3WNC3_SARHA Uncharacterized protein OS=Sarcophilus harrisii GN=DBN1 PE=4 SV=1;>tr|G3WNC2|G3WNC2_SARHA Uncharacterized protein OS=Sarcophilus harrisii GN=DBN1 PE=4 SV=1	DBN1
25.6842	25.9552	25.9691	25.0256	25.3709	24.4539	+	0	29.244	46	2	0.0314258	-0.919387	G3VBV2;G3VKV0;G3VSW3;G3VPE8	G3VBV2;G3VKV0;G3VSW3;G3VPE8	>tr|G3VBV2|G3VBV2_SARHA Histone H3 (Fragment) OS=Sarcophilus harrisii GN=LOC100935147 PE=3 SV=1;>tr|G3VKV0|G3VKV0_SARHA Histone H3 OS=Sarcophilus harrisii GN=HIST2H3A PE=3 SV=1;>tr|G3VSW3|G3VSW3_SARHA Histone H3 OS=Sarcophilus harrisii GN=LOC100929239 PE=3	LOC100935147
20.987	21.2702	21.1461	19.8927	20.8192	19.9631	+	0	24.548	24	9	0.0421966	-0.909441	G3WC01	G3WC01	>tr|G3WC01|G3WC01_SARHA Uncharacterized protein OS=Sarcophilus harrisii GN=TARS PE=3 SV=1	TARS
22.2447	22.933	22.5337	21.6233	21.8989	21.4614	+	0	26.0173	96	26	0.0184916	-0.909247	G3VFT3;G3WH16	G3VFT3	>tr|G3VFT3|G3VFT3_SARHA Uncharacterized protein (Fragment) OS=Sarcophilus harrisii GN=CAND1 PE=4 SV=1	CAND1
23.0127	23.1822	23.078	22.112	22.2815	22.1828	+	0	26.5164	39	9	0.00020777	-0.898875	G3WS01	G3WS01	>tr|G3WS01|G3WS01_SARHA 60S ribosomal protein L13 OS=Sarcophilus harrisii GN=SPG7 PE=3 SV=1	SPG7
23.9442	24.1012	23.9466	23.0422	23.2392	23.0146	+	0	27.3966	83	16	0.00051164	-0.898691	G3VHT1	G3VHT1	>tr|G3VHT1|G3VHT1_SARHA Uncharacterized protein (Fragment) OS=Sarcophilus harrisii GN=RPL4 PE=4 SV=1	RPL4
18.6412	18.5882	18.2339	17.5561	17.8749	17.3417	+	0	21.8907	10	3	0.0111169	-0.896854	G3VQ38;G3VQ37	G3VQ38;G3VQ37	>tr|G3VQ38|G3VQ38_SARHA Uncharacterized protein OS=Sarcophilus harrisii GN=PICALM PE=4 SV=1;>tr|G3VQ37|G3VQ37_SARHA Uncharacterized protein OS=Sarcophilus harrisii GN=PICALM PE=4 SV=1	PICALM
19.4994	20.1066	19.6351	18.8835	19.0834	18.6013	+	0	23.2572	12	6	0.0182282	-0.890961	G3WTK3;G3WTK4	G3WTK3;G3WTK4	>tr|G3WTK3|G3WTK3_SARHA Uncharacterized protein OS=Sarcophilus harrisii GN=EML1 PE=4 SV=1;>tr|G3WTK4|G3WTK4_SARHA Uncharacterized protein OS=Sarcophilus harrisii GN=EML1 PE=4 SV=1	EML1
18.5345	18.5507	18.1076	17.3521	17.3193	17.8518	+	0	21.776	5	2	0.0168086	-0.889879	G3VKK4	G3VKK4	>tr|G3VKK4|G3VKK4_SARHA Uncharacterized protein OS=Sarcophilus harrisii GN=YBX3 PE=4 SV=1	YBX3
21.9914	21.9803	21.8749	20.8934	21.211	21.0761	+	0	25.322	18	4	0.000859701	-0.888707	G3WVF4	G3WVF4	>tr|G3WVF4|G3WVF4_SARHA Ribosomal protein L19 OS=Sarcophilus harrisii GN=RPL19 PE=3 SV=1	RPL19
24.6814	24.7921	24.7467	23.7936	24.1137	23.6632	+	0	28.1398	237	38	0.00303106	-0.883242	G3VF53	G3VF53	>tr|G3VF53|G3VF53_SARHA Annexin OS=Sarcophilus harrisii GN=ANXA6 PE=3 SV=1	ANXA6
17.9698	17.9239	18.0034	17.4127	17.3987	16.4419	+	0	21.328	7	1	0.0521395	-0.881202	G3VJ22	G3VJ22	>tr|G3VJ22|G3VJ22_SARHA Uncharacterized protein OS=Sarcophilus harrisii GN=ABRACL PE=4 SV=1	ABRACL
18.3318	18.9166	19.2046	17.7895	18.2008	17.8712	+	0	22.2216	5	2	0.0391148	-0.863804	G3VF33;G3VF34	G3VF33;G3VF34	>tr|G3VF33|G3VF33_SARHA Uncharacterized protein (Fragment) OS=Sarcophilus harrisii GN=RPL14 PE=4 SV=1;>tr|G3VF34|G3VF34_SARHA Uncharacterized protein (Fragment) OS=Sarcophilus harrisii GN=RPL14 PE=4 SV=1	RPL14
21.1462	21.3137	21.2976	20.2499	20.6306	20.3026	+	0	24.6456	19	4	0.00276766	-0.858133	G3WK82	G3WK82	>tr|G3WK82|G3WK82_SARHA 60S ribosomal protein L36 OS=Sarcophilus harrisii GN=RPL36 PE=3 SV=1	RPL36
25.8685	25.6175	25.6917	24.8896	24.689	25.0328	+	0	29.1127	162	8	0.00234693	-0.85539	G3WZD1	G3WZD1	>tr|G3WZD1|G3WZD1_SARHA Uncharacterized protein (Fragment) OS=Sarcophilus harrisii GN=CRABP1 PE=4 SV=1	CRABP1
21.6529	21.5619	21.6656	20.6189	20.7628	20.9543	+	0	25.0711	15	3	0.00116296	-0.848164	G3WE38	G3WE38	>tr|G3WE38|G3WE38_SARHA Uncharacterized protein OS=Sarcophilus harrisii GN=RPL31 PE=4 SV=1	RPL31
20.7976	20.7629	20.7337	19.9205	19.9211	19.9327	+	0	24.1367	36	11	1.52519e-06	-0.839928	G3VGI4;G3VGI5	G3VGI4;G3VGI5	>tr|G3VGI4|G3VGI4_SARHA Uncharacterized protein OS=Sarcophilus harrisii GN=PLIN3 PE=4 SV=1;>tr|G3VGI5|G3VGI5_SARHA Perilipin OS=Sarcophilus harrisii GN=PLIN3 PE=3 SV=1	PLIN3
22.6741	22.7721	22.6756	21.7345	21.9411	21.9632	+	0	26.1519	68	12	0.000486223	-0.827703	G3WCM4	G3WCM4	>tr|G3WCM4|G3WCM4_SARHA Polyadenylate-binding protein OS=Sarcophilus harrisii GN=PABPC3 PE=3 SV=1	PABPC3
20.4552	21.1794	21.0708	20.125	20.1825	19.9209	+	0	24.3422	10	3	0.0259613	-0.825691	G3WED5	G3WED5	>tr|G3WED5|G3WED5_SARHA Uncharacterized protein OS=Sarcophilus harrisii GN=SNRPD1 PE=4 SV=1	SNRPD1
20.8034	20.8418	21.1785	19.7635	20.1897	20.3956	+	0	24.2837	34	15	0.0202481	-0.824983	G3VQ31	G3VQ31	>tr|G3VQ31|G3VQ31_SARHA Uncharacterized protein (Fragment) OS=Sarcophilus harrisii GN=FLNC PE=4 SV=1	FLNC
18.5599	19.0089	18.8167	18.0144	18.2695	17.636	+	0	22.2718	9	4	0.0218238	-0.821841	G3VPM9;G3VAH3	G3VPM9	>tr|G3VPM9|G3VPM9_SARHA Uncharacterized protein (Fragment) OS=Sarcophilus harrisii GN=AP2A2 PE=4 SV=1	AP2A2
20.8712	20.6194	20.8856	20.103	20.0209	19.7875	+	0	24.2424	26	10	0.00303716	-0.821595	G3WDV7;G3WDV8;G3VW85	G3WDV7;G3WDV8	>tr|G3WDV7|G3WDV7_SARHA Uncharacterized protein OS=Sarcophilus harrisii GN=ADD1 PE=4 SV=1;>tr|G3WDV8|G3WDV8_SARHA Uncharacterized protein OS=Sarcophilus harrisii GN=ADD1 PE=4 SV=1	ADD1
20.1265	20.7293	20.8411	19.7842	20.0674	19.3824	+	0	23.9867	34	7	0.0510497	-0.820993	G3WUV1;G3VGC4;G3VI20	G3WUV1;G3VGC4;G3VI20	>tr|G3WUV1|G3WUV1_SARHA Uncharacterized protein OS=Sarcophilus harrisii GN=RHOA PE=3 SV=1;>tr|G3VGC4|G3VGC4_SARHA Uncharacterized protein OS=Sarcophilus harrisii GN=RHOC PE=3 SV=1;>tr|G3VI20|G3VI20_SARHA Uncharacterized protein OS=Sarcophilus harrisii GN=L	RHOA
20.1314	20.2914	20.2511	19.1676	19.6097	19.4342	+	0	23.6118	9	2	0.00392429	-0.82081	G3WXX6;G3VBL6	G3WXX6;G3VBL6	>tr|G3WXX6|G3WXX6_SARHA 40S ribosomal protein S27 (Fragment) OS=Sarcophilus harrisii GN=RPS27L PE=3 SV=1;>tr|G3VBL6|G3VBL6_SARHA Uncharacterized protein (Fragment) OS=Sarcophilus harrisii PE=4 SV=1	RPS27L
17.8544	18.019	17.5178	17.2471	17.2714	16.4108	+	0.0045079	21.1984	5	2	0.0618473	-0.820604	G3VYN2	G3VYN2	>tr|G3VYN2|G3VYN2_SARHA Uncharacterized protein OS=Sarcophilus harrisii GN=MARS PE=3 SV=1	MARS
17.8712	18.4038	18.894	17.5511	17.798	17.3605	+	0	21.8902	4	3	0.063242	-0.819779	G3WYA4;G3WYA5	G3WYA4;G3WYA5	>tr|G3WYA4|G3WYA4_SARHA Uncharacterized protein OS=Sarcophilus harrisii GN=ITGA6 PE=3 SV=1;>tr|G3WYA5|G3WYA5_SARHA Uncharacterized protein (Fragment) OS=Sarcophilus harrisii GN=ITGA6 PE=3 SV=1	ITGA6
19.7824	19.9088	19.8622	19.1079	19.1544	18.8361	+	0	23.2802	11	6	0.00151077	-0.818302	G3VHZ2	G3VHZ2	>tr|G3VHZ2|G3VHZ2_SARHA Uncharacterized protein OS=Sarcophilus harrisii GN=SEC31A PE=4 SV=1	SEC31A
22.3081	22.3959	22.3679	21.5226	21.7722	21.3248	+	0	25.7794	32	7	0.00345757	-0.817436	G3VAF9	G3VAF9	>tr|G3VAF9|G3VAF9_SARHA Uncharacterized protein (Fragment) OS=Sarcophilus harrisii GN=RPL27A PE=3 SV=1	RPL27A
21.7299	21.7388	21.8648	20.8343	20.9406	21.1193	+	0	25.1848	37	9	0.000976967	-0.813103	G3VYD4;G3VY99;G3W2L5	G3VYD4;G3VY99	>tr|G3VYD4|G3VYD4_SARHA Uncharacterized protein (Fragment) OS=Sarcophilus harrisii GN=RPL6 PE=4 SV=1;>tr|G3VY99|G3VY99_SARHA Uncharacterized protein OS=Sarcophilus harrisii PE=4 SV=1	RPL6
23.5827	23.6982	23.4701	22.7957	22.8257	22.6933	+	0	27.0387	97	20	0.000459219	-0.812092	G3WQZ8	G3WQZ8	>tr|G3WQZ8|G3WQZ8_SARHA Uncharacterized protein OS=Sarcophilus harrisii GN=PHGDH PE=3 SV=1	PHGDH
21.5533	21.6472	21.8434	20.8188	20.8784	20.9172	+	0	25.0827	18	3	0.00084931	-0.809855	G3W1P7;G3W1P8	G3W1P7;G3W1P8	>tr|G3W1P7|G3W1P7_SARHA 40S ribosomal protein S24 OS=Sarcophilus harrisii GN=RPS24 PE=3 SV=1;>tr|G3W1P8|G3W1P8_SARHA 40S ribosomal protein S24 OS=Sarcophilus harrisii GN=RPS24 PE=3 SV=1	RPS24
18.0045	19.0232	18.3311	17.729	17.6346	17.5736	+	0	21.9356	3	2	0.0565112	-0.807231	G3WWJ0;G3WWJ1	G3WWJ0;G3WWJ1	>tr|G3WWJ0|G3WWJ0_SARHA Uncharacterized protein OS=Sarcophilus harrisii GN=MPZ PE=4 SV=1;>tr|G3WWJ1|G3WWJ1_SARHA Uncharacterized protein OS=Sarcophilus harrisii GN=MPZ PE=4 SV=1	MPZ
19.8403	20.1099	19.9762	19.0306	19.7558	18.7424	+	0	23.3864	19	8	0.0621934	-0.799192	G3WRU8	G3WRU8	>tr|G3WRU8|G3WRU8_SARHA Uncharacterized protein OS=Sarcophilus harrisii GN=RARS PE=3 SV=1	RARS
19.973	20.1882	20.0768	19.4281	19.506	18.9215	+	0	23.5268	19	5	0.0147968	-0.794135	G3VSF0;G3VSF1	G3VSF0;G3VSF1	>tr|G3VSF0|G3VSF0_SARHA Eukaryotic translation initiation factor 3 subunit K OS=Sarcophilus harrisii GN=EIF3K PE=3 SV=1;>tr|G3VSF1|G3VSF1_SARHA Eukaryotic translation initiation factor 3 subunit K OS=Sarcophilus harrisii GN=EIF3K PE=3 SV=1	EIF3K
18.7007	19.0925	18.7036	18.2449	18.0659	17.8159	+	0	22.3129	10	3	0.0118005	-0.790016	G3WBE0;G3W0G0	G3WBE0;G3W0G0	>tr|G3WBE0|G3WBE0_SARHA Mitogen-activated protein kinase (Fragment) OS=Sarcophilus harrisii GN=MAPK3 PE=4 SV=1;>tr|G3W0G0|G3W0G0_SARHA Mitogen-activated protein kinase OS=Sarcophilus harrisii GN=MAPK1 PE=4 SV=1	MAPK3
18.1683	18.8835	19.1067	17.8488	18.1904	17.7682	+	0	22.1424	7	2	0.0654881	-0.783707	G3WME1;G3WDE4	G3WME1;G3WDE4	>tr|G3WME1|G3WME1_SARHA Uncharacterized protein OS=Sarcophilus harrisii GN=RAP1A PE=4 SV=1;>tr|G3WDE4|G3WDE4_SARHA Uncharacterized protein OS=Sarcophilus harrisii GN=RAP1B PE=4 SV=1	RAP1A
21.7841	21.972	22.1517	21.1767	21.3542	21.0463	+	0	25.376	43	8	0.00498026	-0.776889	G3VR23	G3VR23	>tr|G3VR23|G3VR23_SARHA Uncharacterized protein OS=Sarcophilus harrisii GN=RPL9 PE=4 SV=1	RPL9
24.887	25.4516	25.0252	24.2608	24.7803	23.9964	+	0	28.0527	27	9	0.0535481	-0.775414	G3W7P7;G3W7P8	G3W7P7;G3W7P8	>tr|G3W7P7|G3W7P7_SARHA Uncharacterized protein (Fragment) OS=Sarcophilus harrisii GN=CSE1L PE=4 SV=1;>tr|G3W7P8|G3W7P8_SARHA Uncharacterized protein (Fragment) OS=Sarcophilus harrisii GN=CSE1L PE=4 SV=1	CSE1L
22.298	22.2413	22.3677	21.736	21.4828	21.3641	+	0	25.7251	70	12	0.00258002	-0.774672	G3X3J0	G3X3J0	>tr|G3X3J0|G3X3J0_SARHA Uncharacterized protein OS=Sarcophilus harrisii GN=ACTR1A PE=3 SV=1	ACTR1A
23.6445	23.6771	23.6252	22.7797	23.0655	22.786	+	0	27.1025	104	14	0.00127085	-0.771852	G3VKE9	G3VKE9	>tr|G3VKE9|G3VKE9_SARHA Uncharacterized protein OS=Sarcophilus harrisii GN=LOC100919444 PE=3 SV=1	LOC100919444
18.672	17.8324	18.0946	17.7188	17.4653	17.1337	+	0	21.6734	4	2	0.0645482	-0.760372	G3W9E3	G3W9E3	>tr|G3W9E3|G3W9E3_SARHA Uncharacterized protein (Fragment) OS=Sarcophilus harrisii GN=SH3BGRL3 PE=4 SV=1	SH3BGRL3
18.0089	18.0943	18.0211	17.4897	17.407	16.9606	+	0	21.4942	3	2	0.010509	-0.755634	G3VF41	G3VF41	>tr|G3VF41|G3VF41_SARHA Uncharacterized protein (Fragment) OS=Sarcophilus harrisii GN=TTLL12 PE=4 SV=1	TTLL12
19.3238	19.2984	18.9804	18.4321	18.31	18.6032	+	0	22.6608	10	5	0.00570539	-0.752371	G3VKL1;G3W0S0	G3VKL1	>tr|G3VKL1|G3VKL1_SARHA Uncharacterized protein OS=Sarcophilus harrisii GN=LRRFIP2 PE=4 SV=1	LRRFIP2
21.5397	21.535	21.5939	20.7979	20.7476	20.8661	+	0	24.9798	38	10	4.34779e-05	-0.752363	G3VZL1;G3VZL0	G3VZL1;G3VZL0	>tr|G3VZL1|G3VZL1_SARHA Uncharacterized protein (Fragment) OS=Sarcophilus harrisii GN=DCTN2 PE=4 SV=1;>tr|G3VZL0|G3VZL0_SARHA Uncharacterized protein (Fragment) OS=Sarcophilus harrisii GN=DCTN2 PE=4 SV=1	DCTN2
19.3818	19.6364	19.5694	18.4542	19.084	18.8122	+	0	22.9505	13	2	0.0195463	-0.745763	G3X380	G3X380	>tr|G3X380|G3X380_SARHA Uncharacterized protein OS=Sarcophilus harrisii GN=RPL22 PE=4 SV=1	RPL22
23.4327	23.6029	23.9336	22.7853	22.6841	23.2819	+	0	27.0629	143	25	0.0351479	-0.739328	G3WLE5	G3WLE5	>tr|G3WLE5|G3WLE5_SARHA Uncharacterized protein OS=Sarcophilus harrisii GN=WARS PE=3 SV=1	WARS
19.163	19.4413	19.1559	18.304	18.8625	18.3804	+	0	22.8038	17	6	0.0205301	-0.737766	G3VKF9	G3VKF9	>tr|G3VKF9|G3VKF9_SARHA Uncharacterized protein OS=Sarcophilus harrisii GN=CARS PE=3 SV=1	CARS
24.9883	24.9698	24.7547	24.0631	24.4298	24.0139	+	0	28.3304	51	6	0.0082453	-0.735359	G3VR81;G3VYB0;G3WJ58;G3VD89	G3VR81;G3VYB0;G3WJ58;G3VD89	>tr|G3VR81|G3VR81_SARHA Uncharacterized protein OS=Sarcophilus harrisii GN=RPS27A PE=4 SV=1;>tr|G3VYB0|G3VYB0_SARHA Uncharacterized protein OS=Sarcophilus harrisii GN=UBA52 PE=4 SV=1;>tr|G3WJ58|G3WJ58_SARHA Uncharacterized protein OS=Sarcophilus harrisii P	RPS27A
23.0597	23.1438	23.3244	22.5888	22.401	22.3532	+	0	26.5782	34	5	0.0023632	-0.728317	G3WJZ9	G3WJZ9	>tr|G3WJZ9|G3WJZ9_SARHA Uncharacterized protein OS=Sarcophilus harrisii GN=RPS15 PE=3 SV=1	RPS15
17.1379	17.9679	17.243	16.4817	16.8145	16.8846	+	0	20.8522	3	2	0.0667159	-0.72266	G3W610	G3W610	>tr|G3W610|G3W610_SARHA Uncharacterized protein (Fragment) OS=Sarcophilus harrisii GN=ADSL PE=4 SV=1	ADSL
22.1073	22.076	22.197	21.2502	21.5852	21.3965	+	0	25.5734	43	6	0.0022908	-0.716129	G3WM06	G3WM06	>tr|G3WM06|G3WM06_SARHA Uncharacterized protein (Fragment) OS=Sarcophilus harrisii GN=RPS17 PE=4 SV=1	RPS17
21.1333	21.4611	21.3035	20.4968	20.7314	20.5257	+	0	24.7314	29	4	0.00399799	-0.714635	G3X062	G3X062	>tr|G3X062|G3X062_SARHA Uncharacterized protein (Fragment) OS=Sarcophilus harrisii GN=RPL12 PE=3 SV=1	RPL12
22.2471	22.2953	21.9594	21.5164	21.5546	21.2922	+	0	25.6148	66	18	0.00585282	-0.712852	G3VD27	G3VD27	>tr|G3VD27|G3VD27_SARHA Uncharacterized protein (Fragment) OS=Sarcophilus harrisii GN=PDCD6IP PE=4 SV=1	PDCD6IP
18.4373	18.7448	18.4025	17.4929	17.735	18.2201	+	0	21.7862	7	3	0.0411739	-0.712229	G3W511	G3W511	>tr|G3W511|G3W511_SARHA Uncharacterized protein (Fragment) OS=Sarcophilus harrisii GN=FDPS PE=3 SV=1	FDPS
20.6419	20.6396	20.6643	20.1102	19.9121	19.7934	+	0	24.0803	25	8	0.00156324	-0.71006	G3VL28	G3VL28	>tr|G3VL28|G3VL28_SARHA Uncharacterized protein (Fragment) OS=Sarcophilus harrisii GN=GARS PE=3 SV=1	GARS
18.0365	17.9252	17.9254	17.5631	17.2864	16.9114	+	0	21.315	6	2	0.0211498	-0.708754	G3VDB1	G3VDB1	>tr|G3VDB1|G3VDB1_SARHA Uncharacterized protein (Fragment) OS=Sarcophilus harrisii GN=HDAC6 PE=4 SV=1	HDAC6
21.1474	21.2599	20.7529	20.7024	19.8775	20.4678	+	0	24.4971	22	5	0.071845	-0.704184	G3WMF1	G3WMF1	>tr|G3WMF1|G3WMF1_SARHA Uncharacterized protein OS=Sarcophilus harrisii GN=QKI PE=4 SV=1	QKI
20.4291	20.4849	20.5088	19.7438	19.7845	19.8001	+	0	23.893	19	7	1.75841e-05	-0.698142	G3WK02	G3WK02	>tr|G3WK02|G3WK02_SARHA Uncharacterized protein OS=Sarcophilus harrisii GN=STRAP PE=4 SV=1	STRAP
20.0204	20.5594	20.4383	19.4587	19.7408	19.7259	+	0	23.7369	14	2	0.0203812	-0.697525	G3VM01	G3VM01	>tr|G3VM01|G3VM01_SARHA Uncharacterized protein OS=Sarcophilus harrisii GN=RDX PE=4 SV=1	RDX
24.2156	24.0745	24.0745	23.4748	23.4772	23.3205	+	0	27.5495	127	26	0.000570878	-0.697385	G3VLI9	G3VLI9	>tr|G3VLI9|G3VLI9_SARHA Uncharacterized protein OS=Sarcophilus harrisii GN=FSCN1 PE=4 SV=1	FSCN1
20.8354	21.1552	20.6809	19.9267	20.6448	20.0095	+	0	24.3504	29	12	0.0590587	-0.696804	G3WBJ4;G3WBJ5	G3WBJ4;G3WBJ5	>tr|G3WBJ4|G3WBJ4_SARHA ATP-dependent 6-phosphofructokinase OS=Sarcophilus harrisii GN=PFKP PE=3 SV=1;>tr|G3WBJ5|G3WBJ5_SARHA Uncharacterized protein OS=Sarcophilus harrisii GN=PFKP PE=4 SV=1	PFKP
25.6873	25.7804	25.7331	24.9822	25.3221	24.8131	+	0	29.1809	344	39	0.0102838	-0.694412	G3VZU6	G3VZU6	>tr|G3VZU6|G3VZU6_SARHA Uncharacterized protein OS=Sarcophilus harrisii GN=EEF2 PE=4 SV=1	EEF2
20.3496	20.2041	20.2339	19.4767	19.5761	19.6609	+	0	23.6636	18	3	0.000567878	-0.691261	G3W7D7	G3W7D7	>tr|G3W7D7|G3W7D7_SARHA Uncharacterized protein OS=Sarcophilus harrisii GN=CBX5 PE=4 SV=1	CBX5
22.4095	22.4431	22.5433	21.925	21.6057	21.7986	+	0	25.8989	47	8	0.0024311	-0.688872	G3WEL6	G3WEL6	>tr|G3WEL6|G3WEL6_SARHA Uncharacterized protein (Fragment) OS=Sarcophilus harrisii GN=VAT1 PE=4 SV=1	VAT1
18.7079	18.7708	18.2583	17.9018	17.7013	18.084	+	0	22.057	5	4	0.0250452	-0.683276	G3VTP6;G3WYV6	G3VTP6;G3WYV6	>tr|G3VTP6|G3VTP6_SARHA Uncharacterized protein (Fragment) OS=Sarcophilus harrisii GN=TBL1XR1 PE=4 SV=1;>tr|G3WYV6|G3WYV6_SARHA Uncharacterized protein OS=Sarcophilus harrisii GN=TBL1Y PE=4 SV=1	TBL1XR1
21.9898	21.8838	21.8677	21.4217	21.1028	21.1743	+	0	25.4006	40	7	0.00280768	-0.680854	G3VMB7	G3VMB7	>tr|G3VMB7|G3VMB7_SARHA Transcription factor BTF3 (Fragment) OS=Sarcophilus harrisii GN=BTF3L4 PE=3 SV=1	BTF3L4
22.0249	22.0849	21.9943	21.4588	21.5721	21.0501	+	0	25.4876	63	14	0.0137413	-0.674376	G3VBI6	G3VBI6	>tr|G3VBI6|G3VBI6_SARHA Uncharacterized protein (Fragment) OS=Sarcophilus harrisii GN=PPP2R1A PE=4 SV=1	PPP2R1A
21.7374	21.8172	21.8979	21.0027	21.26	21.1733	+	0	25.2549	30	6	0.00162311	-0.672147	G3VJX7	G3VJX7	>tr|G3VJX7|G3VJX7_SARHA Uncharacterized protein OS=Sarcophilus harrisii GN=RPL17 PE=3 SV=1	RPL17
21.3771	21.5187	21.4967	20.8755	20.8445	20.6754	+	0	24.8637	39	15	0.000944075	-0.665731	G3WRN6	G3WRN6	>tr|G3WRN6|G3WRN6_SARHA Uncharacterized protein OS=Sarcophilus harrisii GN=SND1 PE=4 SV=1	SND1
18.2988	18.3961	17.8705	17.8031	17.6218	17.1452	+	0	21.7124	8	3	0.058954	-0.665092	G3WJE7	G3WJE7	>tr|G3WJE7|G3WJE7_SARHA Uncharacterized protein OS=Sarcophilus harrisii GN=UBQLN4 PE=4 SV=1	UBQLN4
19.7792	19.8898	19.6789	19.2066	19.2435	18.922	+	0	23.1672	24	6	0.00512277	-0.658618	G3X1S2	G3X1S2	>tr|G3X1S2|G3X1S2_SARHA Uncharacterized protein (Fragment) OS=Sarcophilus harrisii GN=IDE PE=3 SV=1	IDE
21.0063	21.2193	21.2355	20.3445	20.3824	20.7765	+	0	24.5433	24	5	0.0140737	-0.65257	G3VLM2;G3VCV6;G3WDL8	G3VLM2	>tr|G3VLM2|G3VLM2_SARHA Uncharacterized protein OS=Sarcophilus harrisii GN=PITPNA PE=4 SV=1	PITPNA
21.9396	21.6354	21.5533	20.9671	21.0111	21.1951	+	0	25.1167	33	11	0.00885602	-0.651658	G3VSZ1	G3VSZ1	>tr|G3VSZ1|G3VSZ1_SARHA Uncharacterized protein OS=Sarcophilus harrisii GN=CTTN PE=4 SV=1	CTTN
22.3728	22.3085	22.2953	21.7016	21.6437	21.6878	+	0	25.7731	78	20	2.5915e-05	-0.647808	G3WVP2	G3WVP2	>tr|G3WVP2|G3WVP2_SARHA Uncharacterized protein (Fragment) OS=Sarcophilus harrisii GN=XPNPEP1 PE=3 SV=1	XPNPEP1
20.7576	20.7573	20.8461	20.0246	20.0516	20.3682	+	0	24.3532	21	5	0.00500625	-0.63887	G3W253	G3W253	>tr|G3W253|G3W253_SARHA Uncharacterized protein OS=Sarcophilus harrisii GN=RPL24 PE=4 SV=1	RPL24
21.2649	21.5561	21.3376	20.7665	20.8389	20.6398	+	0	24.8499	17	6	0.00372227	-0.637815	G3VAQ1;G3VAQ0	G3VAQ1;G3VAQ0	>tr|G3VAQ1|G3VAQ1_SARHA Uncharacterized protein (Fragment) OS=Sarcophilus harrisii GN=ACTR2 PE=3 SV=1;>tr|G3VAQ0|G3VAQ0_SARHA Uncharacterized protein OS=Sarcophilus harrisii GN=ACTR2 PE=3 SV=1	ACTR2
17.6538	18.1888	17.5954	17.2007	17.0928	17.2317	+	0	21.3189	4	2	0.0300449	-0.637586	G3VAB4	G3VAB4	>tr|G3VAB4|G3VAB4_SARHA Uncharacterized protein (Fragment) OS=Sarcophilus harrisii GN=SIRT2 PE=4 SV=1	SIRT2
20.0564	20.5163	20.1719	19.6024	19.917	19.326	+	0	23.7456	28	8	0.0448782	-0.633099	G3VUA1	G3VUA1	>tr|G3VUA1|G3VUA1_SARHA Uncharacterized protein OS=Sarcophilus harrisii GN=TFRC PE=4 SV=1	TFRC
24.0857	24.0805	24.1271	23.4585	23.3932	23.5577	+	0	27.5107	71	10	0.000231662	-0.627958	G3VHF1;G3VHF0	G3VHF1;G3VHF0	>tr|G3VHF1|G3VHF1_SARHA Uncharacterized protein OS=Sarcophilus harrisii GN=NAP1L1 PE=3 SV=1;>tr|G3VHF0|G3VHF0_SARHA Uncharacterized protein OS=Sarcophilus harrisii GN=NAP1L1 PE=3 SV=1	NAP1L1
21.1727	21.2124	21.1059	20.4421	20.9434	20.2307	+	0	24.632	44	11	0.043005	-0.624937	G3VK25	G3VK25	>tr|G3VK25|G3VK25_SARHA Uncharacterized protein OS=Sarcophilus harrisii GN=DNM1L PE=3 SV=1	DNM1L
21.9707	22.0011	22.0801	21.1619	21.4289	21.5876	+	0	25.4371	33	9	0.00826159	-0.6245	G3WNW4;G3WIS3	G3WNW4	>tr|G3WNW4|G3WNW4_SARHA Uncharacterized protein OS=Sarcophilus harrisii GN=LOC100926236 PE=3 SV=1	LOC100926236
24.5636	24.5601	24.305	23.9349	23.9589	23.6633	+	0	27.9295	169	27	0.00813613	-0.623875	G3VMW8	G3VMW8	>tr|G3VMW8|G3VMW8_SARHA Glucose-6-phosphate isomerase OS=Sarcophilus harrisii GN=GPI PE=3 SV=1	GPI
24.3145	24.4272	24.3043	23.7589	24.1175	23.3012	+	0	27.7981	248	48	0.0600121	-0.622819	G3WVX1	G3WVX1	>tr|G3WVX1|G3WVX1_SARHA Uncharacterized protein (Fragment) OS=Sarcophilus harrisii GN=CLTC PE=4 SV=1	CLTC
19.2542	19.2815	19.3937	18.6956	18.8673	18.5191	+	0	22.6973	12	4	0.00486801	-0.615816	G3WII7	G3WII7	>tr|G3WII7|G3WII7_SARHA Protein arginine N-methyltransferase 5 OS=Sarcophilus harrisii GN=PRMT5 PE=3 SV=1	PRMT5
18.9351	19.4063	19.4267	18.6154	18.7796	18.5401	+	0	22.6999	8	4	0.0253093	-0.611001	G3WEK4	G3WEK4	>tr|G3WEK4|G3WEK4_SARHA Tyrosine--tRNA ligase OS=Sarcophilus harrisii GN=YARS PE=3 SV=1	YARS
22.468	22.4987	22.3998	21.7455	22.1834	21.6088	+	0	25.9912	128	33	0.0256145	-0.60956	G3WN56;G3WT96	G3WN56	>tr|G3WN56|G3WN56_SARHA Uncharacterized protein (Fragment) OS=Sarcophilus harrisii GN=TLN1 PE=4 SV=1	TLN1
19.0558	19.2892	18.9708	18.4405	18.8168	18.2395	+	0	22.543	11	6	0.0354203	-0.606337	G3VLF0;G3VLF1	G3VLF0;G3VLF1	>tr|G3VLF0|G3VLF0_SARHA Uncharacterized protein (Fragment) OS=Sarcophilus harrisii GN=EIF4G2 PE=4 SV=1;>tr|G3VLF1|G3VLF1_SARHA Uncharacterized protein OS=Sarcophilus harrisii GN=EIF4G2 PE=4 SV=1	EIF4G2
24.9103	25.124	25.1222	24.3918	24.5893	24.4143	+	0	28.5116	173	22	0.00341672	-0.587046	G3WT06	G3WT06	>tr|G3WT06|G3WT06_SARHA Uncharacterized protein OS=Sarcophilus harrisii GN=EIF4A1 PE=3 SV=1	EIF4A1
21.5857	21.6539	21.422	21.0532	20.9803	20.9046	+	0	25.0566	32	7	0.00209489	-0.57451	G3X0F8	G3X0F8	>tr|G3X0F8|G3X0F8_SARHA Uncharacterized protein (Fragment) OS=Sarcophilus harrisii GN=LOC100924778 PE=3 SV=1	LOC100924778
18.6783	18.791	18.8727	18.2578	18.1863	18.1773	+	0	22.1218	13	4	0.000750758	-0.573521	G3X2Q8	G3X2Q8	>tr|G3X2Q8|G3X2Q8_SARHA Uncharacterized protein OS=Sarcophilus harrisii GN=FNTA PE=4 SV=1	FNTA
21.416	21.4122	21.5095	20.7666	20.9577	20.9217	+	0	24.8747	31	6	0.00107369	-0.563864	G3VX90	G3VX90	>tr|G3VX90|G3VX90_SARHA Uncharacterized protein (Fragment) OS=Sarcophilus harrisii GN=RPL11 PE=3 SV=1	RPL11
20.9463	21.0901	21.1261	20.5711	20.7302	20.1722	+	0	24.5282	27	6	0.0322662	-0.563013	G3VT76	G3VT76	>tr|G3VT76|G3VT76_SARHA 6-phosphogluconate dehydrogenase, decarboxylating (Fragment) OS=Sarcophilus harrisii GN=PGD PE=3 SV=1	PGD
23.6221	23.6909	23.861	23.2643	23.1825	23.0509	+	0	27.1581	113	20	0.00407302	-0.558757	G3VIQ2	G3VIQ2	>tr|G3VIQ2|G3VIQ2_SARHA Serine hydroxymethyltransferase (Fragment) OS=Sarcophilus harrisii GN=SHMT2 PE=3 SV=1	SHMT2
20.4755	20.3074	20.4053	19.8917	19.835	19.7928	+	0	23.8714	26	9	0.000598261	-0.556207	G3VWD3	G3VWD3	>tr|G3VWD3|G3VWD3_SARHA Uncharacterized protein OS=Sarcophilus harrisii GN=RNH1 PE=4 SV=1	RNH1
23.3211	23.3806	23.2862	22.8771	22.8892	22.5597	+	0	26.7877	103	17	0.0076241	-0.553927	G3W4Z6;G3W4Z5	G3W4Z6;G3W4Z5	>tr|G3W4Z6|G3W4Z6_SARHA Uncharacterized protein OS=Sarcophilus harrisii GN=GDI2 PE=4 SV=1;>tr|G3W4Z5|G3W4Z5_SARHA Uncharacterized protein (Fragment) OS=Sarcophilus harrisii GN=GDI2 PE=4 SV=1	GDI2
21.1591	21.1482	21.0458	20.6246	20.6472	20.4198	+	0	24.553	24	4	0.00237586	-0.553838	G3W2V1;G3W2V2;G3W0X3	G3W2V1;G3W2V2	>tr|G3W2V1|G3W2V1_SARHA Uncharacterized protein OS=Sarcophilus harrisii GN=EIF4E PE=4 SV=1;>tr|G3W2V2|G3W2V2_SARHA Uncharacterized protein (Fragment) OS=Sarcophilus harrisii GN=EIF4E PE=3 SV=1	EIF4E
19.6816	19.5853	19.643	19.1716	19.0208	19.061	+	0	23.0598	9	4	0.000481751	-0.552186	G3VW52	G3VW52	>tr|G3VW52|G3VW52_SARHA Uncharacterized protein (Fragment) OS=Sarcophilus harrisii GN=DDAH2 PE=4 SV=1	DDAH2
25.81	26.0346	26.1077	25.3292	25.6959	25.2736	+	0	29.4274	242	24	0.0261204	-0.551227	G3WR88	G3WR88	>tr|G3WR88|G3WR88_SARHA Annexin OS=Sarcophilus harrisii GN=ANXA2 PE=3 SV=1	ANXA2
18.4166	18.8947	18.4934	17.9156	18.3859	17.8583	+	0	22.0653	12	4	0.0701062	-0.548293	G3VHP9;G3VHP8	G3VHP9;G3VHP8	>tr|G3VHP9|G3VHP9_SARHA Uncharacterized protein OS=Sarcophilus harrisii GN=EPRS PE=3 SV=1;>tr|G3VHP8|G3VHP8_SARHA Uncharacterized protein OS=Sarcophilus harrisii GN=EPRS PE=3 SV=1	EPRS
22.5536	22.494	22.5596	21.8962	22.1087	21.9759	+	0	25.9889	33	6	0.00115718	-0.54211	G3WI11	G3WI11	>tr|G3WI11|G3WI11_SARHA Uncharacterized protein OS=Sarcophilus harrisii GN=RPS7 PE=4 SV=1	RPS7
19.1412	18.5785	18.8224	18.4414	18.2461	18.2368	+	0	22.3952	15	4	0.0375533	-0.53922	G3W7N2;G3W7N3	G3W7N2;G3W7N3	>tr|G3W7N2|G3W7N2_SARHA Uncharacterized protein OS=Sarcophilus harrisii GN=CSDE1 PE=4 SV=1;>tr|G3W7N3|G3W7N3_SARHA Uncharacterized protein OS=Sarcophilus harrisii GN=CSDE1 PE=4 SV=1	CSDE1
20.8402	20.8241	20.79	20.2971	20.2812	20.2603	+	0	24.2403	26	10	7.87385e-06	-0.53855	G3VU29	G3VU29	>tr|G3VU29|G3VU29_SARHA Uncharacterized protein (Fragment) OS=Sarcophilus harrisii GN=GLRX3 PE=4 SV=1	GLRX3
23.3321	23.4275	23.3473	22.9286	22.8431	22.7261	+	0	26.8617	65	10	0.00122717	-0.536414	G3VXT3;G3WIQ8	G3VXT3	>tr|G3VXT3|G3VXT3_SARHA Uncharacterized protein OS=Sarcophilus harrisii GN=TUBB6 PE=4 SV=1	TUBB6
19.1935	19.3266	18.8093	18.6704	18.4685	18.5849	+	0	22.6009	8	3	0.0320247	-0.535197	G3VR25	G3VR25	>tr|G3VR25|G3VR25_SARHA Uncharacterized protein OS=Sarcophilus harrisii GN=UBXN1 PE=4 SV=1	UBXN1
23.4368	23.4571	23.3979	22.8233	23.0933	22.7776	+	0	26.864	146	33	0.0059873	-0.532567	G3W671	G3W671	>tr|G3W671|G3W671_SARHA Uncharacterized protein (Fragment) OS=Sarcophilus harrisii GN=VCL PE=4 SV=1	VCL
19.4507	19.6681	19.5104	19.0819	19.0561	18.8991	+	0	23.1045	16	6	0.00356343	-0.530655	G3WD49	G3WD49	>tr|G3WD49|G3WD49_SARHA Uncharacterized protein OS=Sarcophilus harrisii GN=MCM2 PE=4 SV=1	MCM2
23.245	23.2237	23.2484	22.8347	22.7843	22.5183	+	0	26.6885	74	10	0.00589438	-0.526599	G3VFU4	G3VFU4	>tr|G3VFU4|G3VFU4_SARHA Uncharacterized protein OS=Sarcophilus harrisii GN=LOC100928760 PE=4 SV=1	LOC100928760
23.9639	23.9954	24.0479	23.4838	23.5091	23.4355	+	0	27.4351	153	24	8.63389e-05	-0.526256	G3VTI9;G3VTI8;G3WUJ6	G3VTI9;G3VTI8	>tr|G3VTI9|G3VTI9_SARHA Uncharacterized protein OS=Sarcophilus harrisii GN=GDI1 PE=4 SV=1;>tr|G3VTI8|G3VTI8_SARHA Uncharacterized protein (Fragment) OS=Sarcophilus harrisii GN=GDI1 PE=4 SV=1	GDI1
23.3896	23.4598	23.493	23.0641	23.0226	22.6895	+	0	26.9037	72	12	0.0130098	-0.522044	G3VF68	G3VF68	>tr|G3VF68|G3VF68_SARHA 60S acidic ribosomal protein P0 OS=Sarcophilus harrisii GN=RPLP0 PE=3 SV=1	RPLP0
18.3732	18.3321	18.9777	18.0605	18.0252	18.0529	+	0	22.0591	6	2	0.0694271	-0.514802	G3WLG1	G3WLG1	>tr|G3WLG1|G3WLG1_SARHA Uncharacterized protein OS=Sarcophilus harrisii GN=GAMT PE=4 SV=1	GAMT
17.907	18.4651	18.4624	17.7118	17.9374	17.6411	+	0	21.6796	5	3	0.0668246	-0.514729	G3VFH0	G3VFH0	>tr|G3VFH0|G3VFH0_SARHA Uncharacterized protein OS=Sarcophilus harrisii GN=ILF3 PE=4 SV=1	ILF3
22.0921	22.2478	22.0918	21.6933	21.6862	21.5123	+	0	25.6546	57	15	0.00286023	-0.513344	G3VJ88;G3VJ89	G3VJ88;G3VJ89	>tr|G3VJ88|G3VJ88_SARHA Uncharacterized protein OS=Sarcophilus harrisii GN=PAICS PE=3 SV=1;>tr|G3VJ89|G3VJ89_SARHA Uncharacterized protein OS=Sarcophilus harrisii GN=PAICS PE=3 SV=1	PAICS
20.4196	20.2959	20.4549	19.8575	19.9127	19.8789	+	0	23.8271	27	8	0.000566574	-0.507107	G3VUE3;G3VUE2;G3VIP3	G3VUE3;G3VUE2;G3VIP3	>tr|G3VUE3|G3VUE3_SARHA Uncharacterized protein OS=Sarcophilus harrisii GN=GSPT1 PE=4 SV=1;>tr|G3VUE2|G3VUE2_SARHA Uncharacterized protein (Fragment) OS=Sarcophilus harrisii GN=GSPT1 PE=4 SV=1;>tr|G3VIP3|G3VIP3_SARHA Uncharacterized protein (Fragment) OS=S	GSPT1
19.916	20.332	20.2959	19.5567	19.562	19.905	+	0	23.7555	15	9	0.0450532	-0.506756	G3VLK7	G3VLK7	>tr|G3VLK7|G3VLK7_SARHA Uncharacterized protein OS=Sarcophilus harrisii GN=PRMT1 PE=4 SV=1	PRMT1
24.3235	24.3463	24.4774	23.9402	23.9074	23.7816	+	0	27.8174	118	16	0.00175024	-0.505996	G3WI55	G3WI55	>tr|G3WI55|G3WI55_SARHA Uncharacterized protein OS=Sarcophilus harrisii GN=GNB2L1 PE=4 SV=1	GNB2L1
19.3712	19.4091	19.1135	18.7281	19.0797	18.574	+	0	22.8671	14	5	0.0458548	-0.504021	G3VJ41;G3VJ42	G3VJ41;G3VJ42	>tr|G3VJ41|G3VJ41_SARHA Uncharacterized protein OS=Sarcophilus harrisii GN=SEC23A PE=4 SV=1;>tr|G3VJ42|G3VJ42_SARHA Uncharacterized protein OS=Sarcophilus harrisii GN=SEC23A PE=4 SV=1	SEC23A
20.5538	20.68	20.7606	20.1899	20.2326	20.0642	+	0	24.1524	31	10	0.00306731	-0.502597	G3WW12	G3WW12	>tr|G3WW12|G3WW12_SARHA Uncharacterized protein OS=Sarcophilus harrisii GN=PCK2 PE=3 SV=1	PCK2
21.0731	21.0439	21.0496	20.4665	20.5247	20.6684	+	0	24.5581	22	5	0.00116005	-0.502333	G3VNG2	G3VNG2	>tr|G3VNG2|G3VNG2_SARHA Peptidyl-prolyl cis-trans isomerase (Fragment) OS=Sarcophilus harrisii GN=FKBP3 PE=4 SV=1	FKBP3
18.1814	18.4488	18.3038	17.6015	18.158	17.6686	+	0	21.8329	10	2	0.0588739	-0.50193	G3VCR3	G3VCR3	>tr|G3VCR3|G3VCR3_SARHA Adenylosuccinate synthetase isozyme 2 OS=Sarcophilus harrisii GN=ADSS PE=3 SV=1	ADSS
22.1628	21.7927	21.6642	21.4662	21.266	21.4056	+	0	25.2703	34	5	0.0372133	-0.493949	G3WSN4	G3WSN4	>tr|G3WSN4|G3WSN4_SARHA Uncharacterized protein OS=Sarcophilus harrisii GN=MTPN PE=4 SV=1	MTPN
18.106	18.4292	18.0573	17.7728	17.8029	17.5501	+	0	21.7225	6	3	0.0258432	-0.488888	G3WDI6	G3WDI6	>tr|G3WDI6|G3WDI6_SARHA Methylthioribose-1-phosphate isomerase OS=Sarcophilus harrisii GN=MRI1 PE=3 SV=1	MRI1
22.8323	23.022	23.1993	22.3816	22.6287	22.5789	+	0	26.3917	29	5	0.0199127	-0.488138	G3VRU5	G3VRU5	>tr|G3VRU5|G3VRU5_SARHA Uncharacterized protein OS=Sarcophilus harrisii GN=LOC100928641 PE=3 SV=1	LOC100928641
21.5141	21.5334	21.5254	21.0685	21.1164	20.9359	+	0	25.0414	50	16	0.000873692	-0.484046	G3W5I3;G3W5I2	G3W5I3;G3W5I2	>tr|G3W5I3|G3W5I3_SARHA Uncharacterized protein OS=Sarcophilus harrisii GN=MTHFD1 PE=3 SV=1;>tr|G3W5I2|G3W5I2_SARHA Uncharacterized protein (Fragment) OS=Sarcophilus harrisii GN=MTHFD1 PE=3 SV=1	MTHFD1
18.9241	18.8576	18.5726	18.3808	18.4141	18.1092	+	0	22.2364	10	3	0.0288354	-0.48336	G3X0S7	G3X0S7	>tr|G3X0S7|G3X0S7_SARHA Uncharacterized protein (Fragment) OS=Sarcophilus harrisii GN=NPEPPS PE=4 SV=1	NPEPPS
24.9241	24.9192	24.9059	24.3897	24.3525	24.5582	+	0	28.3745	436	96	0.0016061	-0.482938	G3X3E9	G3X3E9	>tr|G3X3E9|G3X3E9_SARHA Uncharacterized protein OS=Sarcophilus harrisii GN=SPTAN1 PE=4 SV=1	SPTAN1
21.7279	21.7671	21.8662	21.2656	21.4451	21.2048	+	0	25.242	50	8	0.00438594	-0.481898	G3VBZ5	G3VBZ5	>tr|G3VBZ5|G3VBZ5_SARHA Uncharacterized protein (Fragment) OS=Sarcophilus harrisii GN=MSN PE=4 SV=1	MSN
18.0439	17.874	17.6595	17.3043	17.3159	17.5116	+	0	21.3315	5	2	0.0206994	-0.481845	G3VWB7	G3VWB7	>tr|G3VWB7|G3VWB7_SARHA Chloride intracellular channel protein (Fragment) OS=Sarcophilus harrisii GN=CLIC1 PE=3 SV=1	CLIC1
23.5	23.3255	23.3171	23.0304	22.8832	22.8003	+	0	26.8439	68	9	0.00608956	-0.47625	G3WSH0	G3WSH0	>tr|G3WSH0|G3WSH0_SARHA Uncharacterized protein (Fragment) OS=Sarcophilus harrisii GN=PRDX2 PE=4 SV=1	PRDX2
19.6785	20.1257	20.1563	19.529	19.5131	19.5003	+	0	23.4564	16	7	0.03777	-0.472726	G3W5H9	G3W5H9	>tr|G3W5H9|G3W5H9_SARHA Uncharacterized protein OS=Sarcophilus harrisii GN=MCM2 PE=3 SV=1	MCM2
21.7142	21.9046	21.9455	21.2005	21.2956	21.6758	+	0	25.3466	57	14	0.0455009	-0.464089	G3WHR4	G3WHR4	>tr|G3WHR4|G3WHR4_SARHA Uncharacterized protein (Fragment) OS=Sarcophilus harrisii GN=DDX5 PE=3 SV=1	DDX5
18.8969	19.0815	19.3307	18.6332	18.6891	18.6168	+	0	22.6882	8	3	0.0231734	-0.456656	G3WPB0;G3WPA9	G3WPB0;G3WPA9	>tr|G3WPB0|G3WPB0_SARHA Uncharacterized protein OS=Sarcophilus harrisii GN=DEK PE=4 SV=1;>tr|G3WPA9|G3WPA9_SARHA Uncharacterized protein OS=Sarcophilus harrisii GN=DEK PE=4 SV=1	DEK
21.6353	21.8945	21.7872	21.29	21.5248	21.1331	+	0	25.2452	50	14	0.0286835	-0.45638	G3VDR2	G3VDR2	>tr|G3VDR2|G3VDR2_SARHA Uncharacterized protein (Fragment) OS=Sarcophilus harrisii GN=LOC100932619 PE=3 SV=1	LOC100932619
21.3523	21.4557	21.1869	21.0087	21.0305	20.5958	+	0	24.7979	25	4	0.0485782	-0.453332	G3WAJ2	G3WAJ2	>tr|G3WAJ2|G3WAJ2_SARHA Uncharacterized protein OS=Sarcophilus harrisii GN=COPZ1 PE=4 SV=1	COPZ1
24.1102	24.0517	24.0522	23.5868	23.6118	23.671	+	0	27.3419	70	11	0.000143881	-0.448186	G3VY46;G3WHI6	G3VY46	>tr|G3VY46|G3VY46_SARHA Eukaryotic translation initiation factor 5A OS=Sarcophilus harrisii GN=EIF5A PE=3 SV=1	EIF5A
24.0533	24.0115	23.9696	23.5083	23.3999	23.7844	+	0	27.4805	95	13	0.0187185	-0.447283	G3WCF5	G3WCF5	>tr|G3WCF5|G3WCF5_SARHA Transgelin OS=Sarcophilus harrisii GN=TAGLN2 PE=3 SV=1	TAGLN2
21.9487	22.0873	22.1609	21.75	21.6859	21.4306	+	0	25.5727	49	11	0.0185642	-0.443507	G3WK07;G3WK06;G3VT23	G3WK07;G3WK06;G3VT23	>tr|G3WK07|G3WK07_SARHA Serine/threonine-protein phosphatase (Fragment) OS=Sarcophilus harrisii GN=PPP1CC PE=3 SV=1;>tr|G3WK06|G3WK06_SARHA Serine/threonine-protein phosphatase OS=Sarcophilus harrisii GN=PPP1CC PE=3 SV=1;>tr|G3VT23|G3VT23_SARHA Serine/thre	PPP1CC
24.3474	24.26	24.4285	24.0045	24.0158	23.7109	+	0	27.8607	92	14	0.0172966	-0.434881	G3VS43	G3VS43	>tr|G3VS43|G3VS43_SARHA Uncharacterized protein OS=Sarcophilus harrisii GN=YWHAQ PE=3 SV=1	YWHAQ
18.7784	19.0775	19.2407	18.5038	18.5589	18.7318	+	0	22.4828	5	2	0.0459404	-0.434056	G3VJK8	G3VJK8	>tr|G3VJK8|G3VJK8_SARHA Uncharacterized protein (Fragment) OS=Sarcophilus harrisii GN=LOC100914943 PE=4 SV=1	LOC100914943
22.6643	22.7735	22.7786	22.3838	22.3111	22.224	+	0	26.2198	93	19	0.00188789	-0.432504	G3VTU7	G3VTU7	>tr|G3VTU7|G3VTU7_SARHA Uncharacterized protein OS=Sarcophilus harrisii GN=PA2G4 PE=4 SV=1	PA2G4
18.5805	18.148	18.3579	18.11	17.8989	17.7871	+	0	21.8166	9	3	0.0516471	-0.430107	G3WFH5	G3WFH5	>tr|G3WFH5|G3WFH5_SARHA Uncharacterized protein OS=Sarcophilus harrisii GN=EEF1E1 PE=4 SV=1	EEF1E1
24.084	24.0848	23.9309	23.6552	23.7454	23.4138	+	0	27.5416	170	34	0.0183841	-0.428443	G3VWC6;G3VWC7;G3WFU1;G3WFU2	G3VWC6;G3VWC7	>tr|G3VWC6|G3VWC6_SARHA Uncharacterized protein (Fragment) OS=Sarcophilus harrisii GN=ACTN4 PE=4 SV=1;>tr|G3VWC7|G3VWC7_SARHA Uncharacterized protein OS=Sarcophilus harrisii GN=ACTN4 PE=4 SV=1	ACTN4
20.4661	20.1977	20.3594	19.8798	20.0427	19.8179	+	0	23.8193	25	3	0.0141829	-0.427605	G3W317	G3W317	>tr|G3W317|G3W317_SARHA Uncharacterized protein OS=Sarcophilus harrisii GN=ANP32E PE=4 SV=1	ANP32E
19.9689	19.7171	19.5038	19.499	19.1301	19.2782	+	0	23.183	10	3	0.0677161	-0.427495	G3VX15	G3VX15	>tr|G3VX15|G3VX15_SARHA Uncharacterized protein (Fragment) OS=Sarcophilus harrisii GN=PDCD5 PE=4 SV=1	PDCD5
21.8875	21.8916	21.9323	21.5149	21.52	21.4004	+	0	25.3938	63	13	0.000515922	-0.425365	G3WQD6	G3WQD6	>tr|G3WQD6|G3WQD6_SARHA Eukaryotic translation initiation factor 3 subunit H OS=Sarcophilus harrisii GN=EIF3H PE=3 SV=1	EIF3H
20.144	20.174	20.324	19.7791	19.718	19.8724	+	0	23.6449	23	8	0.00405368	-0.42416	G3WYJ3	G3WYJ3	>tr|G3WYJ3|G3WYJ3_SARHA Uncharacterized protein (Fragment) OS=Sarcophilus harrisii GN=MCM4 PE=3 SV=1	MCM4
19.236	19.4414	19.194	18.7487	18.8996	18.9568	+	0	22.8513	8	5	0.0127813	-0.422074	G3WCF6;G3WCF7	G3WCF6;G3WCF7	>tr|G3WCF6|G3WCF6_SARHA Eukaryotic translation initiation factor 3 subunit D OS=Sarcophilus harrisii GN=EIF3D PE=3 SV=1;>tr|G3WCF7|G3WCF7_SARHA Eukaryotic translation initiation factor 3 subunit D OS=Sarcophilus harrisii GN=EIF3D PE=3 SV=1	EIF3D
21.7083	21.5036	21.7306	21.1936	21.2636	21.2417	+	0	25.1541	27	5	0.00526594	-0.414558	G3W2J1;G3WST0	G3W2J1	>tr|G3W2J1|G3W2J1_SARHA Uncharacterized protein OS=Sarcophilus harrisii GN=RPS23 PE=3 SV=1	RPS23
25.0377	25.2482	25.2257	24.8246	24.8776	24.571	+	0	28.6458	74	6	0.0234719	-0.412826	G3WJK7	G3WJK7	>tr|G3WJK7|G3WJK7_SARHA Uncharacterized protein OS=Sarcophilus harrisii GN=LOC100932522 PE=3 SV=1	LOC100932522
22.195	22.0814	22.0326	21.5681	21.6219	21.8836	+	0	25.5646	56	10	0.0192779	-0.411839	G3VF39;G3VF40	G3VF39;G3VF40	>tr|G3VF39|G3VF39_SARHA Uncharacterized protein OS=Sarcophilus harrisii GN=NAP1L4 PE=3 SV=1;>tr|G3VF40|G3VF40_SARHA Uncharacterized protein OS=Sarcophilus harrisii GN=NAP1L4 PE=3 SV=1	NAP1L4
20.1044	20.2682	20.1386	19.5643	20.0425	19.695	+	0	23.5371	24	9	0.0559734	-0.403153	G3WCJ0	G3WCJ0	>tr|G3WCJ0|G3WCJ0_SARHA Uncharacterized protein OS=Sarcophilus harrisii GN=COPB2 PE=4 SV=1	COPB2
18.9176	18.5898	18.7996	18.2301	18.2698	18.5981	+	0	22.2152	8	2	0.0558142	-0.402995	G3VX58;G3VX57;G3VX56	G3VX58;G3VX57;G3VX56	>tr|G3VX58|G3VX58_SARHA Uncharacterized protein (Fragment) OS=Sarcophilus harrisii GN=SH3BGRL PE=4 SV=1;>tr|G3VX57|G3VX57_SARHA Uncharacterized protein (Fragment) OS=Sarcophilus harrisii GN=SH3BGRL PE=4 SV=1;>tr|G3VX56|G3VX56_SARHA Uncharacterized protein	SH3BGRL
17.66	17.8155	17.5389	17.217	17.3514	17.248	+	0	21.1789	5	2	0.0112662	-0.39934	G3W7X8	G3W7X8	>tr|G3W7X8|G3W7X8_SARHA Uncharacterized protein (Fragment) OS=Sarcophilus harrisii GN=OVCA2 PE=4 SV=1	OVCA2
21.0409	21.1507	21.1616	20.6696	20.6218	20.8696	+	0	24.5507	27	10	0.00952747	-0.397408	G3WFM6	G3WFM6	>tr|G3WFM6|G3WFM6_SARHA Uncharacterized protein OS=Sarcophilus harrisii GN=ARCN1 PE=4 SV=1	ARCN1
20.8993	21.0308	20.8348	20.3925	20.3594	20.8295	+	0	24.3853	18	5	0.071674	-0.394534	G3VHM7	G3VHM7	>tr|G3VHM7|G3VHM7_SARHA Uncharacterized protein (Fragment) OS=Sarcophilus harrisii GN=CRIP2 PE=4 SV=1	CRIP2
22.827	22.7913	22.8465	22.4321	22.4313	22.4189	+	0	26.3369	59	10	1.91712e-05	-0.394175	G3W5M4	G3W5M4	>tr|G3W5M4|G3W5M4_SARHA Uncharacterized protein (Fragment) OS=Sarcophilus harrisii GN=DSTN PE=4 SV=1	DSTN
18.4875	18.4479	18.5144	17.9027	18.1666	18.2163	+	0	21.9473	14	3	0.0173777	-0.388046	G3VS99	G3VS99	>tr|G3VS99|G3VS99_SARHA Uncharacterized protein OS=Sarcophilus harrisii GN=AP2B1 PE=4 SV=1	AP2B1
20.3269	20.5873	20.0458	19.9413	19.9323	19.9224	+	0	23.8041	8	1	0.0682246	-0.387957	G3WPE0	G3WPE0	>tr|G3WPE0|G3WPE0_SARHA Uncharacterized protein (Fragment) OS=Sarcophilus harrisii GN=KIF23 PE=3 SV=1	KIF23
23.0117	23.1088	23.4059	22.8375	22.92	22.6165	+	0	26.6521	99	19	0.0616959	-0.384129	G3VRW3	G3VRW3	>tr|G3VRW3|G3VRW3_SARHA Annexin OS=Sarcophilus harrisii GN=ANXA5 PE=3 SV=1	ANXA5
21.0574	21.0062	20.9264	20.77	20.4715	20.6117	+	0	24.4519	32	6	0.0158654	-0.378953	G3VEH8	G3VEH8	>tr|G3VEH8|G3VEH8_SARHA Uncharacterized protein (Fragment) OS=Sarcophilus harrisii GN=APRT PE=4 SV=1	APRT
21.6418	21.7503	21.8876	21.5938	21.4267	21.1345	+	0	25.2659	65	18	0.0690726	-0.374901	G3WDU2	G3WDU2	>tr|G3WDU2|G3WDU2_SARHA Uncharacterized protein OS=Sarcophilus harrisii GN=MCM7 PE=3 SV=1	MCM7
23.6875	23.6282	23.4604	23.2114	23.1894	23.2717	+	0	27.0321	66	8	0.00705087	-0.367884	G3W4F8;G3VXA3;G3VXA2;G3VXA4	G3W4F8	>tr|G3W4F8|G3W4F8_SARHA 40S ribosomal protein S12 OS=Sarcophilus harrisii GN=RPS12 PE=3 SV=1	RPS12
21.0238	20.9171	20.619	20.6043	20.5011	20.3681	+	0	24.3253	33	7	0.0598282	-0.362137	G3X2P2	G3X2P2	>tr|G3X2P2|G3X2P2_SARHA Uncharacterized protein OS=Sarcophilus harrisii GN=CPNE1 PE=4 SV=1	CPNE1
22.2398	22.4114	22.1442	21.9271	21.9811	21.8123	+	0	25.7847	67	14	0.0180561	-0.358302	G3WIY4	G3WIY4	>tr|G3WIY4|G3WIY4_SARHA Uncharacterized protein (Fragment) OS=Sarcophilus harrisii GN=ACTR3 PE=3 SV=1	ACTR3
24.8467	24.8375	24.7923	24.4178	24.448	24.54	+	0	28.3235	146	20	0.000907674	-0.356891	G3W8D2	G3W8D2	>tr|G3W8D2|G3W8D2_SARHA Annexin OS=Sarcophilus harrisii GN=ANXA1 PE=3 SV=1	ANXA1
21.3012	21.3369	21.3404	20.7785	21.0348	21.0984	+	0	24.8143	29	6	0.022607	-0.355587	G3W9U9	G3W9U9	>tr|G3W9U9|G3W9U9_SARHA Uncharacterized protein (Fragment) OS=Sarcophilus harrisii GN=LOC100925707 PE=4 SV=1	LOC100925707
19.1232	19.1166	19.2144	18.798	18.8895	18.7066	+	0	22.6371	15	4	0.00454615	-0.353368	G3VZL8	G3VZL8	>tr|G3VZL8|G3VZL8_SARHA Uncharacterized protein (Fragment) OS=Sarcophilus harrisii GN=NTPCR PE=4 SV=1	NTPCR
19.7578	19.9531	19.736	19.6273	19.3695	19.3906	+	0	23.3316	25	7	0.0305165	-0.353128	G3VWY5;G3VWY6;G3WXN4;G3WLA0;G3WL99;G3WRD0;G3WTP9;G3WVS7	G3VWY5;G3VWY6	>tr|G3VWY5|G3VWY5_SARHA Uncharacterized protein OS=Sarcophilus harrisii GN=CPNE3 PE=4 SV=1;>tr|G3VWY6|G3VWY6_SARHA Uncharacterized protein OS=Sarcophilus harrisii GN=CPNE3 PE=4 SV=1	CPNE3
19.5303	19.4944	19.6176	19.171	18.972	19.4433	+	0	22.9749	13	3	0.0675627	-0.351967	G3WIC4	G3WIC4	>tr|G3WIC4|G3WIC4_SARHA Uncharacterized protein OS=Sarcophilus harrisii GN=RBP1 PE=3 SV=1	RBP1
20.6506	20.652	21.0061	20.4276	20.2887	20.5414	+	0	24.2611	21	6	0.0653466	-0.350356	G3WIP1	G3WIP1	>tr|G3WIP1|G3WIP1_SARHA Transcription factor BTF3 (Fragment) OS=Sarcophilus harrisii GN=BTF3 PE=3 SV=1	BTF3
20.1799	20.1049	20.2231	20.0421	19.7029	19.7184	+	0	23.6395	20	5	0.0397011	-0.348164	G3VTM1	G3VTM1	>tr|G3VTM1|G3VTM1_SARHA Uncharacterized protein OS=Sarcophilus harrisii GN=BAG2 PE=4 SV=1	BAG2
18.8188	18.8396	18.8854	18.6317	18.4611	18.4329	+	0	22.5485	16	2	0.00646416	-0.339396	G3VSB3	G3VSB3	>tr|G3VSB3|G3VSB3_SARHA Uncharacterized protein (Fragment) OS=Sarcophilus harrisii GN=PPP1R12A PE=4 SV=1	PPP1R12A
23.5445	23.5246	23.4134	23.2399	23.109	23.1192	+	0	26.9833	95	21	0.00447329	-0.338119	G3W6E9;G3W6E8	G3W6E9;G3W6E8	>tr|G3W6E9|G3W6E9_SARHA Uncharacterized protein OS=Sarcophilus harrisii GN=EZR PE=4 SV=1;>tr|G3W6E8|G3W6E8_SARHA Uncharacterized protein OS=Sarcophilus harrisii GN=EZR PE=4 SV=1	EZR
23.201	23.2654	23.2146	23.033	22.8813	22.7795	+	0	26.4623	70	18	0.0124682	-0.329078	G3WJ35	G3WJ35	>tr|G3WJ35|G3WJ35_SARHA Uncharacterized protein OS=Sarcophilus harrisii GN=ALDH7A1 PE=3 SV=1	ALDH7A1
22.7061	22.8408	22.7773	22.3311	22.4399	22.5738	+	0	26.2749	112	29	0.0152432	-0.32647	G3VDD6	G3VDD6	>tr|G3VDD6|G3VDD6_SARHA Eukaryotic translation initiation factor 3 subunit B OS=Sarcophilus harrisii GN=EIF3B PE=3 SV=1	EIF3B
20.0499	19.9934	20.3542	19.7997	19.8387	19.7878	+	0	23.6699	14	4	0.0458028	-0.323769	G3X0Q8;G3W1D4	G3X0Q8	>tr|G3X0Q8|G3X0Q8_SARHA Uncharacterized protein OS=Sarcophilus harrisii GN=PSIP1 PE=4 SV=1	PSIP1
22.8006	22.715	22.7768	22.4393	22.3195	22.5631	+	0	26.2467	36	4	0.0124086	-0.323468	G3VXL7	G3VXL7	>tr|G3VXL7|G3VXL7_SARHA Uncharacterized protein (Fragment) OS=Sarcophilus harrisii GN=RANBP1 PE=4 SV=1	RANBP1
26.645	26.7225	26.7069	26.2996	26.5885	26.2211	+	0	30.137	596	40	0.0479503	-0.321719	G3WYP7;G3WYP8	G3WYP7;G3WYP8	>tr|G3WYP7|G3WYP7_SARHA Uncharacterized protein OS=Sarcophilus harrisii GN=HSP90AB1 PE=3 SV=1;>tr|G3WYP8|G3WYP8_SARHA Uncharacterized protein OS=Sarcophilus harrisii GN=HSP90AB1 PE=3 SV=1	HSP90AB1
22.2503	22.2539	22.2735	21.9476	21.7657	22.1173	+	0	25.9997	42	12	0.0361428	-0.315734	G3VYN9;G3VYP0;G3WW35	G3VYN9;G3VYP0	>tr|G3VYN9|G3VYN9_SARHA Uncharacterized protein OS=Sarcophilus harrisii GN=LOC100917070 PE=3 SV=1;>tr|G3VYP0|G3VYP0_SARHA Uncharacterized protein (Fragment) OS=Sarcophilus harrisii GN=LOC100917070 PE=3 SV=1	LOC100917070
20.4672	20.4531	20.2763	19.9764	19.9795	20.3023	+	0	23.8675	18	7	0.0656648	-0.312787	G3X0D8;G3X0D9	G3X0D8;G3X0D9	>tr|G3X0D8|G3X0D8_SARHA Uncharacterized protein (Fragment) OS=Sarcophilus harrisii GN=SNX3 PE=4 SV=1;>tr|G3X0D9|G3X0D9_SARHA Uncharacterized protein (Fragment) OS=Sarcophilus harrisii GN=SNX3 PE=4 SV=1	SNX3
20.2352	20.3542	20.2693	20.0506	20.1064	19.7711	+	0	23.7898	23	6	0.0473036	-0.310213	G3WQG8	G3WQG8	>tr|G3WQG8|G3WQG8_SARHA Uncharacterized protein (Fragment) OS=Sarcophilus harrisii GN=FARSA PE=3 SV=1	FARSA
21.3357	21.4289	21.3273	21.0554	21.1313	20.9815	+	0	24.8885	50	13	0.00470911	-0.30787	G3W8L8	G3W8L8	>tr|G3W8L8|G3W8L8_SARHA Uncharacterized protein OS=Sarcophilus harrisii GN=ATIC PE=4 SV=1	ATIC
24.0614	23.9097	23.9956	23.6859	23.5534	23.8158	+	0	27.471	116	17	0.0255687	-0.303822	G3WVC1	G3WVC1	>tr|G3WVC1|G3WVC1_SARHA Uncharacterized protein OS=Sarcophilus harrisii GN=CKB PE=3 SV=1	CKB
21.3366	21.38	21.4227	21.1136	21.0615	21.0725	+	0	24.8691	50	14	0.000544583	-0.297262	G3W555	G3W555	>tr|G3W555|G3W555_SARHA Uncharacterized protein OS=Sarcophilus harrisii GN=DPP3 PE=4 SV=1	DPP3
20.0851	20.3047	20.1267	19.8529	20.011	19.7793	+	0	23.6885	26	7	0.038644	-0.291115	G3W376	G3W376	>tr|G3W376|G3W376_SARHA Uncharacterized protein OS=Sarcophilus harrisii GN=GART PE=3 SV=1	GART
23.4235	23.3811	23.2654	23.0309	23.0318	23.1421	+	0	26.8255	118	19	0.00858361	-0.288455	G3VF71	G3VF71	>tr|G3VF71|G3VF71_SARHA Adenylyl cyclase-associated protein OS=Sarcophilus harrisii GN=CAP1 PE=3 SV=1	CAP1
26.303	26.2454	26.3294	25.9928	26.0798	25.9478	+	0	29.774	218	19	0.00341044	-0.285803	G3WJU5	G3WJU5	>tr|G3WJU5|G3WJU5_SARHA Uncharacterized protein OS=Sarcophilus harrisii GN=TUBA4A PE=3 SV=1	TUBA4A
21.0551	21.1473	21.2235	20.8735	20.8879	20.8183	+	0	24.6194	55	15	0.00604325	-0.282066	G3W2J7	G3W2J7	>tr|G3W2J7|G3W2J7_SARHA Uncharacterized protein (Fragment) OS=Sarcophilus harrisii GN=ACADVL PE=3 SV=1	ACADVL
21.108	21.3099	21.1732	20.9785	20.9963	20.8095	+	0	24.7228	36	12	0.0330595	-0.268903	G3WPW6;G3WPW7	G3WPW6;G3WPW7	>tr|G3WPW6|G3WPW6_SARHA Inosine-5-monophosphate dehydrogenase (Fragment) OS=Sarcophilus harrisii GN=IMPDH2 PE=3 SV=1;>tr|G3WPW7|G3WPW7_SARHA Inosine-5-monophosphate dehydrogenase OS=Sarcophilus harrisii GN=IMPDH2 PE=3 SV=1	IMPDH2
22.9215	22.931	22.9602	22.7612	22.7059	22.5583	+	0	26.3815	123	26	0.0131043	-0.262461	G3WMJ2	G3WMJ2	>tr|G3WMJ2|G3WMJ2_SARHA Uncharacterized protein (Fragment) OS=Sarcophilus harrisii GN=PREP PE=4 SV=1	PREP
23.1276	23.0369	22.8388	22.8031	22.7909	22.6244	+	0	26.532	69	12	0.0638745	-0.261644	G3WZY5	G3WZY5	>tr|G3WZY5|G3WZY5_SARHA Uncharacterized protein (Fragment) OS=Sarcophilus harrisii GN=GALK1 PE=3 SV=1	GALK1
20.0437	20.0084	19.9284	19.6878	19.7855	19.7606	+	0	23.4806	25	6	0.00520663	-0.248875	G3W982;G3WA60;G3VJF7	G3W982	>tr|G3W982|G3W982_SARHA Serine/threonine-protein phosphatase 2A 55 kDa regulatory subunit B (Fragment) OS=Sarcophilus harrisii GN=PPP2R2A PE=3 SV=1	PPP2R2A
17.788	17.8022	18.0317	17.6517	17.6883	17.5415	+	0	21.4066	4	2	0.0525064	-0.246809	G3W199	G3W199	>tr|G3W199|G3W199_SARHA Uncharacterized protein (Fragment) OS=Sarcophilus harrisii GN=RPA1 PE=4 SV=1	RPA1
24.7767	24.6234	24.7052	24.3887	24.4057	24.5826	+	0	28.173	95	12	0.0333409	-0.242757	G3VHS2	G3VHS2	>tr|G3VHS2|G3VHS2_SARHA Uncharacterized protein (Fragment) OS=Sarcophilus harrisii GN=CFL1 PE=4 SV=1	CFL1
19.306	19.2601	19.3871	18.9742	19.2342	19.035	+	0	22.8239	6	4	0.0527766	-0.236577	G3W159	G3W159	>tr|G3W159|G3W159_SARHA Core histone macro-H2A OS=Sarcophilus harrisii GN=H2AFY2 PE=4 SV=1	H2AFY2
24.3653	24.3763	24.4768	24.2068	24.0239	24.2927	+	0	27.9005	93	13	0.0559382	-0.231688	G3VXP4	G3VXP4	>tr|G3VXP4|G3VXP4_SARHA 40S ribosomal protein SA OS=Sarcophilus harrisii GN=RPSA PE=3 SV=1	RPSA
22.9206	22.9271	22.8712	22.8286	22.6902	22.513	+	0	26.4199	49	7	0.0695558	-0.229042	G3W3Y5	G3W3Y5	>tr|G3W3Y5|G3W3Y5_SARHA Uncharacterized protein OS=Sarcophilus harrisii GN=AKR1B1 PE=4 SV=1	AKR1B1
20.1993	20.2526	20.2991	20.0638	19.9847	20.0333	+	0	23.7763	23	6	0.00378133	-0.223019	G3VR55	G3VR55	>tr|G3VR55|G3VR55_SARHA Uncharacterized protein OS=Sarcophilus harrisii GN=GCLM PE=4 SV=1	GCLM
18.2183	18.3801	18.1635	18.0348	18.0639	18.0663	+	0	21.7426	7	3	0.0390091	-0.198985	G3VFK0	G3VFK0	>tr|G3VFK0|G3VFK0_SARHA Uncharacterized protein OS=Sarcophilus harrisii GN=PLOD3 PE=4 SV=1	PLOD3
20.4425	20.4527	20.3212	20.2175	20.246	20.1891	+	0	23.8521	26	7	0.0142762	-0.187985	G3W0H3;G3W1Y5	G3W0H3;G3W1Y5	>tr|G3W0H3|G3W0H3_SARHA Uncharacterized protein (Fragment) OS=Sarcophilus harrisii GN=LOC100934314 PE=4 SV=1;>tr|G3W1Y5|G3W1Y5_SARHA Uncharacterized protein (Fragment) OS=Sarcophilus harrisii GN=LOC100934572 PE=4 SV=1	LOC100934314
22.5725	22.6343	22.6383	22.5009	22.3523	22.4488	+	0	26.1365	78	12	0.0202149	-0.18102	G3WBF7	G3WBF7	>tr|G3WBF7|G3WBF7_SARHA Uncharacterized protein (Fragment) OS=Sarcophilus harrisii GN=RBBP4 PE=4 SV=1	RBBP4
23.1246	23.2388	23.1941	22.977	23.0944	22.9522	+	0	26.6925	120	23	0.0318228	-0.177971	G3W048;G3W575;G3W574	G3W048	>tr|G3W048|G3W048_SARHA Uncharacterized protein (Fragment) OS=Sarcophilus harrisii GN=DDX3X PE=3 SV=1	DDX3X
22.315	22.2332	22.424	22.1577	22.1699	22.14	+	0	25.8683	67	14	0.0396974	-0.168203	G3WDU0	G3WDU0	>tr|G3WDU0|G3WDU0_SARHA Uncharacterized protein OS=Sarcophilus harrisii GN=UQCRC1 PE=3 SV=1	UQCRC1
22.3972	22.4315	22.4892	22.3448	22.2666	22.2205	+	0	25.951	106	20	0.0229752	-0.162015	G3WTY6	G3WTY6	>tr|G3WTY6|G3WTY6_SARHA Uncharacterized protein OS=Sarcophilus harrisii GN=USP5 PE=4 SV=1	USP5
23.4962	23.4648	23.5795	23.3549	23.3153	23.4232	+	0	27.0288	148	23	0.0327725	-0.149008	G3WUZ9	G3WUZ9	>tr|G3WUZ9|G3WUZ9_SARHA Uncharacterized protein OS=Sarcophilus harrisii GN=LAP3 PE=3 SV=1	LAP3
23.6834	23.7588	23.6299	23.6061	23.544	23.4824	+	0	27.2686	134	19	0.047215	-0.146501	G3VEA9	G3VEA9	>tr|G3VEA9|G3VEA9_SARHA Uncharacterized protein OS=Sarcophilus harrisii GN=CCT5 PE=3 SV=1	CCT5
22.5946	22.5384	22.6831	22.4606	22.519	22.4124	+	0	26.0797	54	10	0.0535929	-0.141336	G3W698;G3W7H6	G3W698	>tr|G3W698|G3W698_SARHA Uncharacterized protein OS=Sarcophilus harrisii GN=RBMX PE=4 SV=1	RBMX
20.6888	20.7815	20.6905	20.6187	20.6265	20.569	+	0	24.2449	20	7	0.0313621	-0.11552	G3WGB2	G3WGB2	>tr|G3WGB2|G3WGB2_SARHA Uncharacterized protein (Fragment) OS=Sarcophilus harrisii GN=HDAC2 PE=4 SV=1	HDAC2
19.4663	19.4622	19.3828	19.5517	19.4829	19.5814	+	0	23.0108	16	4	0.0634296	0.101576	G3WLS4;G3WLS3	G3WLS4;G3WLS3	>tr|G3WLS4|G3WLS4_SARHA Peptidyl-prolyl cis-trans isomerase OS=Sarcophilus harrisii GN=CCDC30 PE=3 SV=1;>tr|G3WLS3|G3WLS3_SARHA Uncharacterized protein OS=Sarcophilus harrisii GN=CCDC30 PE=4 SV=1	CCDC30
19.6966	19.6473	19.6236	19.7479	19.7746	19.7717	+	0	23.2771	20	5	0.00921719	0.108897	G3WSW1	G3WSW1	>tr|G3WSW1|G3WSW1_SARHA ATPase ASNA1 OS=Sarcophilus harrisii GN=ASNA1 PE=3 SV=1	ASNA1
18.4518	18.5518	18.46	18.6327	18.5939	18.63	+	0	21.5348	7	3	0.0189651	0.131025	G3W0L9	G3W0L9	>tr|G3W0L9|G3W0L9_SARHA Succinate dehydrogenase [ubiquinone] iron-sulfur subunit, mitochondrial (Fragment) OS=Sarcophilus harrisii GN=SDHB PE=3 SV=1	SDHB
20.0559	20.1372	20.1428	20.2099	20.2012	20.3221	+	0	23.6685	28	7	0.0509364	0.132433	G3WP64	G3WP64	>tr|G3WP64|G3WP64_SARHA Obg-like ATPase 1 OS=Sarcophilus harrisii GN=OLA1 PE=3 SV=1	OLA1
18.4329	18.4336	18.3626	18.5589	18.619	18.5079	+	0	21.9694	7	2	0.0186939	0.152232	G3W2A2	G3W2A2	>tr|G3W2A2|G3W2A2_SARHA Uncharacterized protein OS=Sarcophilus harrisii GN=LOC100932783 PE=4 SV=1	LOC100932783
22.9008	22.8297	22.9884	23.0367	23.1572	23.0291	+	0	26.4264	25	4	0.0532076	0.168006	G3WXN6;G3VUC4	G3WXN6;G3VUC4	>tr|G3WXN6|G3WXN6_SARHA Histone H2A OS=Sarcophilus harrisii GN=H2AFV PE=3 SV=1;>tr|G3VUC4|G3VUC4_SARHA Histone H2A OS=Sarcophilus harrisii GN=H2AFZ PE=3 SV=1	H2AFV
22.1295	22.0753	22.0142	22.2977	22.2142	22.2178	+	0	25.6362	74	15	0.0167184	0.170263	G3WIV6;G3W267	G3WIV6	>tr|G3WIV6|G3WIV6_SARHA Uncharacterized protein OS=Sarcophilus harrisii GN=PSMC5 PE=3 SV=1	PSMC5
19.8468	19.9645	19.8616	20.1387	20.1143	19.9601	+	0	23.5156	21	6	0.0548989	0.180058	G3WPF3;G3WPF2	G3WPF3;G3WPF2	>tr|G3WPF3|G3WPF3_SARHA Uncharacterized protein OS=Sarcophilus harrisii GN=USP14 PE=4 SV=1;>tr|G3WPF2|G3WPF2_SARHA Uncharacterized protein OS=Sarcophilus harrisii GN=USP14 PE=4 SV=1	USP14
21.1339	21.166	21.1696	21.2964	21.2486	21.4678	+	0	24.6948	44	9	0.0551022	0.181066	G3VV44;G3VV43;G3VZK5;G3WGH3	G3VV44;G3VV43	>tr|G3VV44|G3VV44_SARHA Uncharacterized protein OS=Sarcophilus harrisii GN=SEPT11 PE=3 SV=1;>tr|G3VV43|G3VV43_SARHA Uncharacterized protein OS=Sarcophilus harrisii GN=SEPT11 PE=4 SV=1	SEPT11
18.2159	18.3908	18.4321	18.5209	18.4816	18.5911	+	0	21.9334	4	3	0.0657948	0.184956	G3WE15	G3WE15	>tr|G3WE15|G3WE15_SARHA Uncharacterized protein (Fragment) OS=Sarcophilus harrisii GN=COPS6 PE=4 SV=1	COPS6
21.9619	21.9431	21.9912	22.2803	22.0397	22.1419	+	0	25.5738	51	10	0.0568384	0.188599	G3WS35;G3WX18	G3WS35	>tr|G3WS35|G3WS35_SARHA Proteasome subunit alpha type OS=Sarcophilus harrisii GN=PSMA7 PE=3 SV=1	PSMA7
23.4937	23.5185	23.6859	23.8383	23.753	23.7113	+	0	27.1536	124	20	0.0469394	0.20149	G3WDS1	G3WDS1	>tr|G3WDS1|G3WDS1_SARHA Aspartate aminotransferase OS=Sarcophilus harrisii GN=GOT2 PE=3 SV=1	GOT2
21.1577	21.2218	21.247	21.4409	21.4064	21.4108	+	0	24.8446	40	8	0.00183899	0.210595	G3W2Z2	G3W2Z2	>tr|G3W2Z2|G3W2Z2_SARHA Uncharacterized protein (Fragment) OS=Sarcophilus harrisii GN=PDHB PE=4 SV=1	PDHB
23.218	23.1474	23.1723	23.4223	23.3393	23.4285	+	0	26.7964	80	13	0.00356387	0.217453	G3VJ54	G3VJ54	>tr|G3VJ54|G3VJ54_SARHA Transaldolase (Fragment) OS=Sarcophilus harrisii GN=TALDO1 PE=4 SV=1	TALDO1
22.8486	22.9559	22.831	22.9985	23.1829	23.1183	+	0	26.481	124	29	0.0292957	0.221444	G3VZ78;G3VZ77	G3VZ78;G3VZ77	>tr|G3VZ78|G3VZ78_SARHA Uncharacterized protein OS=Sarcophilus harrisii GN=AARS PE=3 SV=1;>tr|G3VZ77|G3VZ77_SARHA Uncharacterized protein OS=Sarcophilus harrisii GN=AARS PE=3 SV=1	AARS
18.5053	18.5644	18.5001	18.7527	18.7767	18.7106	+	0	22.1232	10	2	0.001384	0.223481	G3VN00;G3VN02;G3VN01	G3VN00;G3VN02;G3VN01	>tr|G3VN00|G3VN00_SARHA Uncharacterized protein (Fragment) OS=Sarcophilus harrisii GN=ANP32B PE=4 SV=1;>tr|G3VN02|G3VN02_SARHA Uncharacterized protein (Fragment) OS=Sarcophilus harrisii GN=ANP32B PE=4 SV=1;>tr|G3VN01|G3VN01_SARHA Uncharacterized protein (F	ANP32B
21.4652	21.4057	21.6252	21.6792	21.736	21.7561	+	0	25.0988	64	10	0.0316813	0.225049	G3VDY7	G3VDY7	>tr|G3VDY7|G3VDY7_SARHA Uncharacterized protein OS=Sarcophilus harrisii GN=ACAA2 PE=3 SV=1	ACAA2
24.954	24.947	25.0465	25.1903	25.1543	25.3026	+	0	28.5858	151	18	0.0132384	0.233268	G3WJR3	G3WJR3	>tr|G3WJR3|G3WJR3_SARHA Malate dehydrogenase OS=Sarcophilus harrisii GN=MDH2 PE=3 SV=1	MDH2
20.9488	20.7919	20.7252	20.9716	21.0761	21.1263	+	0	24.3813	15	4	0.0426241	0.236029	G3WTR2;G3WTR3	G3WTR2;G3WTR3	>tr|G3WTR2|G3WTR2_SARHA Uncharacterized protein OS=Sarcophilus harrisii GN=LOC100934570 PE=4 SV=1;>tr|G3WTR3|G3WTR3_SARHA Uncharacterized protein (Fragment) OS=Sarcophilus harrisii GN=LOC100934570 PE=4 SV=1	LOC100934570
26.3083	26.3546	26.3991	26.5852	26.5853	26.6102	+	0	29.9779	577	37	0.000957101	0.239586	G3VZQ1	G3VZQ1	>tr|G3VZQ1|G3VZQ1_SARHA Uncharacterized protein OS=Sarcophilus harrisii GN=HSPA8 PE=3 SV=1	HSPA8
20.7258	20.7699	20.5865	20.87	20.9171	21.0263	+	0	24.3257	27	7	0.0277543	0.243799	G3X0V4	G3X0V4	>tr|G3X0V4|G3X0V4_SARHA Uncharacterized protein OS=Sarcophilus harrisii GN=SSB PE=4 SV=1	SSB
20.8881	20.8752	20.8666	21.0501	21.0261	21.3014	+	0	24.4828	41	6	0.0476547	0.249261	G3X1V8	G3X1V8	>tr|G3X1V8|G3X1V8_SARHA Uncharacterized protein (Fragment) OS=Sarcophilus harrisii GN=EIF6 PE=3 SV=1	EIF6
20.7184	20.7505	20.6365	20.9953	20.7994	21.0776	+	0	24.3128	36	7	0.0457072	0.255618	G3WZI3;G3WKN2	G3WZI3	>tr|G3WZI3|G3WZI3_SARHA Uncharacterized protein (Fragment) OS=Sarcophilus harrisii GN=UBQLN1 PE=4 SV=1	UBQLN1
19.8965	20.0427	20.1136	20.2857	20.2684	20.2691	+	0	23.6423	21	6	0.0161148	0.256793	G3WKB7	G3WKB7	>tr|G3WKB7|G3WKB7_SARHA DNA-(apurinic or apyrimidinic site) lyase OS=Sarcophilus harrisii GN=APEX1 PE=3 SV=1	APEX1
23.6097	23.6981	23.628	23.895	23.8141	24.0153	+	0	27.2134	61	10	0.0150298	0.262877	G3X0Q3	G3X0Q3	>tr|G3X0Q3|G3X0Q3_SARHA Uncharacterized protein OS=Sarcophilus harrisii GN=RAN PE=4 SV=1	RAN
22.6647	22.5737	22.7339	22.9357	22.894	22.9432	+	0	26.284	30	4	0.00546004	0.266895	G3VE53	G3VE53	>tr|G3VE53|G3VE53_SARHA Uncharacterized protein OS=Sarcophilus harrisii GN=YWHAH PE=3 SV=1	YWHAH
21.3807	21.3193	21.3466	21.6706	21.6501	21.5282	+	0	24.9653	46	9	0.00504025	0.267395	G3W2U6;G3VQP5	G3W2U6	>tr|G3W2U6|G3W2U6_SARHA Uncharacterized protein OS=Sarcophilus harrisii GN=DNAJA2 PE=4 SV=1	DNAJA2
25.6239	25.6081	25.4999	25.9224	25.755	25.8582	+	0	29.2144	202	21	0.0127172	0.267916	G3WXL3;G3VIT4	G3WXL3	>tr|G3WXL3|G3WXL3_SARHA Uncharacterized protein OS=Sarcophilus harrisii GN=HNRNPK PE=4 SV=1	HNRNPK
17.5576	17.5173	17.6536	18.0479	17.7471	17.7428	+	0	21.1599	4	2	0.0682354	0.26978	G3WS15	G3WS15	>tr|G3WS15|G3WS15_SARHA Uncharacterized protein OS=Sarcophilus harrisii GN=COPS7A PE=4 SV=1	COPS7A
17.0712	17.1769	17.0885	17.4124	17.3028	17.4316	+	0	20.6615	6	2	0.006447	0.27007	G3X3S3	G3X3S3	>tr|G3X3S3|G3X3S3_SARHA Uncharacterized protein (Fragment) OS=Sarcophilus harrisii GN=TOM1 PE=4 SV=1	TOM1
19.4617	19.579	19.6223	19.6756	19.7912	20.01	+	0	23.2058	11	4	0.067823	0.271304	G3WCW8	G3WCW8	>tr|G3WCW8|G3WCW8_SARHA Uncharacterized protein (Fragment) OS=Sarcophilus harrisii GN=IMPA1 PE=4 SV=1	IMPA1
19.8926	19.9825	20.0359	20.3208	20.2737	20.1626	+	0	23.6635	20	6	0.0109048	0.282035	G3WRE8;G3WRE9;G3VNZ7	G3WRE8;G3WRE9	>tr|G3WRE8|G3WRE8_SARHA Uncharacterized protein OS=Sarcophilus harrisii GN=SEPHS1 PE=4 SV=1;>tr|G3WRE9|G3WRE9_SARHA Uncharacterized protein (Fragment) OS=Sarcophilus harrisii GN=SEPHS1 PE=4 SV=1	SEPHS1
24.0502	24.0804	24.0628	24.4061	24.3399	24.3244	+	0	27.6786	160	27	0.000385998	0.292317	G3W9E4	G3W9E4	>tr|G3W9E4|G3W9E4_SARHA Uncharacterized protein (Fragment) OS=Sarcophilus harrisii GN=MATR3 PE=4 SV=1	MATR3
21.9876	22.0585	22.0498	22.2868	22.198	22.5021	+	0	25.6081	71	13	0.033134	0.296981	G3VHX3	G3VHX3	>tr|G3VHX3|G3VHX3_SARHA Uncharacterized protein (Fragment) OS=Sarcophilus harrisii GN=PSMC4 PE=3 SV=1	PSMC4
21.1236	21.2653	21.3619	21.5583	21.4801	21.6116	+	0	24.9077	43	9	0.0192394	0.299718	G3WRQ7;G3WRQ6;G3VST0	G3WRQ7;G3WRQ6	>tr|G3WRQ7|G3WRQ7_SARHA Pyruvate dehydrogenase E1 component subunit alpha OS=Sarcophilus harrisii GN=LOC100930689 PE=4 SV=1;>tr|G3WRQ6|G3WRQ6_SARHA Pyruvate dehydrogenase E1 component subunit alpha OS=Sarcophilus harrisii GN=LOC100930689 PE=4 SV=1	LOC100930689
21.2445	21.2835	21.124	21.5544	21.4201	21.5891	+	0	24.8117	40	11	0.0125006	0.303847	G3WSS3;G3WSS4	G3WSS3;G3WSS4	>tr|G3WSS3|G3WSS3_SARHA Uncharacterized protein OS=Sarcophilus harrisii GN=FUBP3 PE=4 SV=1;>tr|G3WSS4|G3WSS4_SARHA Uncharacterized protein OS=Sarcophilus harrisii GN=FUBP3 PE=4 SV=1	FUBP3
20.2157	20.1191	20.0201	20.3479	20.355	20.6012	+	0	23.7454	27	6	0.0347127	0.316386	G3WEQ9;G3WGY0	G3WEQ9	>tr|G3WEQ9|G3WEQ9_SARHA Uncharacterized protein OS=Sarcophilus harrisii GN=SGTA PE=4 SV=1	SGTA
19.5431	19.5713	19.5604	19.9093	19.9105	19.8405	+	0	23.058	24	6	0.000180351	0.328506	G3W0X5	G3W0X5	>tr|G3W0X5|G3W0X5_SARHA Uncharacterized protein OS=Sarcophilus harrisii GN=COPS4 PE=4 SV=1	COPS4
21.7115	21.6958	21.536	21.86	21.9798	22.0893	+	0	25.2842	37	6	0.0192943	0.328651	G3VB06;G3VB07	G3VB06;G3VB07	>tr|G3VB06|G3VB06_SARHA Uncharacterized protein OS=Sarcophilus harrisii GN=SLC25A17 PE=4 SV=1;>tr|G3VB07|G3VB07_SARHA Uncharacterized protein (Fragment) OS=Sarcophilus harrisii GN=SLC25A17 PE=4 SV=1	SLC25A17
22.3072	22.5219	22.3615	22.8984	22.675	22.6039	+	0	25.8172	51	7	0.0399528	0.328931	G3W9T9	G3W9T9	>tr|G3W9T9|G3W9T9_SARHA Uncharacterized protein (Fragment) OS=Sarcophilus harrisii GN=PRDX4 PE=4 SV=1	PRDX4
18.9497	19.0198	18.964	19.3289	19.3108	19.2835	+	0	22.5235	12	5	0.000193817	0.329918	G3VCQ8	G3VCQ8	>tr|G3VCQ8|G3VCQ8_SARHA Uncharacterized protein (Fragment) OS=Sarcophilus harrisii GN=ACLY PE=4 SV=1	ACLY
20.6775	20.6775	20.7415	20.89	20.9424	21.2619	+	0	24.318	14	3	0.0480714	0.332618	G3VJA0	G3VJA0	>tr|G3VJA0|G3VJA0_SARHA Uncharacterized protein OS=Sarcophilus harrisii GN=SRSF5 PE=4 SV=1	SRSF5
21.0546	20.9687	21.1244	21.5633	21.3486	21.248	+	0	24.6901	44	10	0.0309214	0.337399	G3VRA3	G3VRA3	>tr|G3VRA3|G3VRA3_SARHA Uncharacterized protein OS=Sarcophilus harrisii GN=HADH PE=4 SV=1	HADH
18.3468	18.3914	18.6757	18.9013	18.6886	18.8493	+	0	22.0849	15	4	0.0479056	0.341792	G3WRL5	G3WRL5	>tr|G3WRL5|G3WRL5_SARHA Uncharacterized protein OS=Sarcophilus harrisii GN=COQ9 PE=4 SV=1	COQ9
18.5055	18.4515	18.5807	18.94	18.7797	18.8512	+	0	22.0238	7	2	0.00445686	0.344392	G3X115	G3X115	>tr|G3X115|G3X115_SARHA Peptidyl-prolyl cis-trans isomerase E OS=Sarcophilus harrisii GN=PPIE PE=3 SV=1	PPIE
21.6488	21.4772	21.7527	21.9926	21.9841	21.9368	+	0	25.3131	43	7	0.0137266	0.344951	G3WV30	G3WV30	>tr|G3WV30|G3WV30_SARHA Uncharacterized protein OS=Sarcophilus harrisii GN=PSMD14 PE=4 SV=1	PSMD14
22.2889	22.2944	22.122	22.5309	22.5336	22.6798	+	0	25.9461	17	2	0.00988431	0.346331	G3WPT4	G3WPT4	>tr|G3WPT4|G3WPT4_SARHA Uncharacterized protein OS=Sarcophilus harrisii GN=RPLP1 PE=3 SV=1	RPLP1
23.0365	23.0212	23.1403	23.5814	23.4011	23.2831	+	0	26.7061	144	28	0.0196695	0.355824	G3VPE1;G3VPE2	G3VPE1;G3VPE2	>tr|G3VPE1|G3VPE1_SARHA Uncharacterized protein (Fragment) OS=Sarcophilus harrisii GN=GANAB PE=3 SV=1;>tr|G3VPE2|G3VPE2_SARHA Uncharacterized protein OS=Sarcophilus harrisii GN=GANAB PE=3 SV=1	GANAB
19.5934	19.5097	19.3412	20.0725	19.7167	19.7326	+	0	23.1834	21	6	0.0595403	0.359173	G3WNU1	G3WNU1	>tr|G3WNU1|G3WNU1_SARHA Uncharacterized protein (Fragment) OS=Sarcophilus harrisii GN=SF3A3 PE=4 SV=1	SF3A3
20.5525	20.5622	20.5311	20.816	20.731	21.1873	+	0	24.1704	30	7	0.0610615	0.362834	G3WZQ6	G3WZQ6	>tr|G3WZQ6|G3WZQ6_SARHA Uncharacterized protein OS=Sarcophilus harrisii GN=TCEB2 PE=4 SV=1	TCEB2
20.3405	20.5281	20.537	20.964	20.8029	20.7494	+	0	24.1019	33	6	0.0151875	0.370219	G3VI37	G3VI37	>tr|G3VI37|G3VI37_SARHA Uncharacterized protein (Fragment) OS=Sarcophilus harrisii GN=LOC100919640 PE=4 SV=1	LOC100919640
23.4796	23.2897	23.4197	23.8876	23.7471	23.665	+	0	27.0491	96	11	0.0125076	0.370261	G3WYF5	G3WYF5	>tr|G3WYF5|G3WYF5_SARHA Uncharacterized protein (Fragment) OS=Sarcophilus harrisii GN=TKT PE=4 SV=1	TKT
20.948	20.8863	20.919	21.4201	21.1958	21.2522	+	0	24.5449	42	9	0.00595675	0.37158	G3WM39;G3WM38	G3WM39;G3WM38	>tr|G3WM39|G3WM39_SARHA Uncharacterized protein OS=Sarcophilus harrisii GN=TARDBP PE=4 SV=1;>tr|G3WM38|G3WM38_SARHA Uncharacterized protein OS=Sarcophilus harrisii GN=TARDBP PE=4 SV=1	TARDBP
23.2407	23.132	23.2162	23.4929	23.4451	23.7797	+	0	26.8397	71	11	0.0264276	0.376221	G3WB53	G3WB53	>tr|G3WB53|G3WB53_SARHA Uncharacterized protein OS=Sarcophilus harrisii GN=ARHGDIA PE=4 SV=1	ARHGDIA
19.1231	19.1809	19.0967	19.6947	19.3587	19.4817	+	0	22.8181	14	2	0.0202021	0.378147	G3VN46;G3VN45;G3VN47	G3VN46;G3VN45;G3VN47	>tr|G3VN46|G3VN46_SARHA Uncharacterized protein OS=Sarcophilus harrisii GN=SF3B4 PE=4 SV=1;>tr|G3VN45|G3VN45_SARHA Uncharacterized protein (Fragment) OS=Sarcophilus harrisii GN=SF3B4 PE=4 SV=1;>tr|G3VN47|G3VN47_SARHA Uncharacterized protein OS=Sarcophilus	SF3B4
17.4177	17.3858	17.2426	17.7026	17.8974	17.5828	+	0	20.9456	4	2	0.0235219	0.378883	G3WAS0;G3WAR9	G3WAS0;G3WAR9	>tr|G3WAS0|G3WAS0_SARHA Uncharacterized protein OS=Sarcophilus harrisii GN=BCLAF1 PE=4 SV=1;>tr|G3WAR9|G3WAR9_SARHA Uncharacterized protein OS=Sarcophilus harrisii GN=BCLAF1 PE=4 SV=1	BCLAF1
20.7583	20.7997	20.7604	21.1508	21.0117	21.2955	+	0	24.3763	27	9	0.0102273	0.379864	G3VTS9	G3VTS9	>tr|G3VTS9|G3VTS9_SARHA Uncharacterized protein (Fragment) OS=Sarcophilus harrisii GN=TXNL1 PE=4 SV=1	TXNL1
19.37	19.5582	19.1269	19.7419	19.843	19.6279	+	0	23.0183	11	2	0.0504582	0.385907	G3W662	G3W662	>tr|G3W662|G3W662_SARHA Tetraspanin (Fragment) OS=Sarcophilus harrisii GN=CD63 PE=3 SV=1	CD63
21.8485	21.8321	21.7816	22.2289	22.1241	22.277	+	0	25.46	52	12	0.00140568	0.389301	G3WYK9	G3WYK9	>tr|G3WYK9|G3WYK9_SARHA Uncharacterized protein OS=Sarcophilus harrisii GN=PSMC3 PE=4 SV=1	PSMC3
21.1198	21.0149	20.9727	21.5142	21.2613	21.5025	+	0	24.6752	50	11	0.0138968	0.390191	G3VQC0	G3VQC0	>tr|G3VQC0|G3VQC0_SARHA Uncharacterized protein (Fragment) OS=Sarcophilus harrisii GN=PSPC1 PE=4 SV=1	PSPC1
24.0411	23.8117	23.854	24.2343	24.1161	24.533	+	0	27.5009	88	12	0.051433	0.392241	G3WBD9	G3WBD9	>tr|G3WBD9|G3WBD9_SARHA Uncharacterized protein OS=Sarcophilus harrisii GN=ANP32A PE=4 SV=1	ANP32A
20.8444	20.585	20.7745	21.3589	20.9369	21.1059	+	0	24.4648	32	5	0.0512652	0.399233	G3VIS0	G3VIS0	>tr|G3VIS0|G3VIS0_SARHA Proteasome subunit beta type OS=Sarcophilus harrisii GN=PSMB6 PE=3 SV=1	PSMB6
20.4987	20.5529	20.4157	21.0009	20.6786	21.0009	+	0	24.156	36	10	0.024278	0.40438	G3VLV5	G3VLV5	>tr|G3VLV5|G3VLV5_SARHA Uncharacterized protein (Fragment) OS=Sarcophilus harrisii GN=SF3A1 PE=4 SV=1	SF3A1
23.403	23.4482	23.3593	23.6689	23.8219	23.9351	+	0	27.0383	61	9	0.00757257	0.40513	G3WNC0	G3WNC0	>tr|G3WNC0|G3WNC0_SARHA Uncharacterized protein (Fragment) OS=Sarcophilus harrisii GN=PEBP1 PE=4 SV=1	PEBP1
21.2709	21.112	21.151	21.6077	21.4451	21.7046	+	0	24.8876	49	8	0.0103838	0.407816	G3WVT1	G3WVT1	>tr|G3WVT1|G3WVT1_SARHA Uncharacterized protein OS=Sarcophilus harrisii GN=STOML2 PE=4 SV=1	STOML2
20.1027	20.0405	19.8569	20.3553	20.1809	20.689	+	0	23.613	14	4	0.0700037	0.408424	G3WHI4	G3WHI4	>tr|G3WHI4|G3WHI4_SARHA Uncharacterized protein OS=Sarcophilus harrisii GN=SAFB2 PE=4 SV=1	SAFB2
20.8493	20.9548	20.9303	21.3744	21.108	21.4832	+	0	24.5553	36	5	0.0239992	0.410406	G3VYE4	G3VYE4	>tr|G3VYE4|G3VYE4_SARHA Uncharacterized protein (Fragment) OS=Sarcophilus harrisii GN=KHDRBS1 PE=4 SV=1	KHDRBS1
18.9335	19.1001	18.7976	19.3357	19.4316	19.3046	+	0	22.6053	12	4	0.0123332	0.413555	G3WGB5	G3WGB5	>tr|G3WGB5|G3WGB5_SARHA Uncharacterized protein (Fragment) OS=Sarcophilus harrisii GN=PPME1 PE=4 SV=1	PPME1
19.7184	19.8946	19.7568	20.2298	20.1418	20.2482	+	0	23.3546	17	5	0.00266887	0.416666	G3W849	G3W849	>tr|G3W849|G3W849_SARHA Uncharacterized protein OS=Sarcophilus harrisii GN=TCEB1 PE=4 SV=1	TCEB1
22.1442	22.2048	22.0872	22.7152	22.6276	22.3464	+	0	25.7923	71	17	0.022935	0.417701	G3WY09	G3WY09	>tr|G3WY09|G3WY09_SARHA Adenosylhomocysteinase (Fragment) OS=Sarcophilus harrisii GN=AHCY PE=3 SV=1	AHCY
23.2699	23.3318	23.274	23.7112	23.6012	23.8189	+	0	26.9274	103	16	0.00316012	0.418549	G3W707;G3W708;G3W706	G3W707;G3W708;G3W706	>tr|G3W707|G3W707_SARHA Uncharacterized protein OS=Sarcophilus harrisii GN=PDIA6 PE=3 SV=1;>tr|G3W708|G3W708_SARHA Uncharacterized protein OS=Sarcophilus harrisii GN=PDIA6 PE=3 SV=1;>tr|G3W706|G3W706_SARHA Uncharacterized protein OS=Sarcophilus harrisii GN	PDIA6
20.6597	20.4297	20.6509	20.8718	21.0303	21.1017	+	0	24.2069	22	5	0.0142089	0.421137	G3WBP6	G3WBP6	>tr|G3WBP6|G3WBP6_SARHA Uncharacterized protein (Fragment) OS=Sarcophilus harrisii GN=EIF1AX PE=3 SV=1	EIF1AX
18.0354	18.1288	18.1561	18.7816	18.4553	18.3564	+	0	21.731	4	3	0.0336207	0.424353	G3X0E8	G3X0E8	>tr|G3X0E8|G3X0E8_SARHA Uncharacterized protein (Fragment) OS=Sarcophilus harrisii GN=THRAP3 PE=4 SV=1	THRAP3
21.0939	21.0192	20.9119	21.3795	21.302	21.6201	+	0	24.6929	30	7	0.0176695	0.425543	G3WM58	G3WM58	>tr|G3WM58|G3WM58_SARHA Uncharacterized protein OS=Sarcophilus harrisii GN=PSMD4 PE=4 SV=1	PSMD4
23.4984	23.2359	23.237	23.7677	23.7083	23.7798	+	0	26.9976	55	7	0.00894411	0.428159	G3X3I4	G3X3I4	>tr|G3X3I4|G3X3I4_SARHA Uncharacterized protein (Fragment) OS=Sarcophilus harrisii GN=SET PE=3 SV=1	SET
20.5245	20.4226	20.4919	20.8678	20.7821	21.0823	+	0	24.1089	29	7	0.0102222	0.431073	G3WY20	G3WY20	>tr|G3WY20|G3WY20_SARHA Uncharacterized protein (Fragment) OS=Sarcophilus harrisii GN=ACTL6A PE=3 SV=1	ACTL6A
23.837	23.7497	23.9479	24.1602	24.2043	24.4692	+	0	27.482	74	12	0.0181775	0.433022	G3WM40	G3WM40	>tr|G3WM40|G3WM40_SARHA Uncharacterized protein OS=Sarcophilus harrisii GN=HMGB1 PE=4 SV=1	HMGB1
21.1316	21.246	21.1408	21.7075	21.5566	21.5538	+	0	24.7744	41	5	0.00229466	0.433145	G3VX68	G3VX68	>tr|G3VX68|G3VX68_SARHA Uncharacterized protein OS=Sarcophilus harrisii GN=CYB5A PE=3 SV=1	CYB5A
18.8669	19.0619	19.1901	19.333	19.5792	19.5118	+	0	22.5303	8	4	0.021817	0.435039	G3VAJ0	G3VAJ0	>tr|G3VAJ0|G3VAJ0_SARHA Uncharacterized protein OS=Sarcophilus harrisii GN=PGP PE=3 SV=1	PGP
19.3581	19.4184	19.4093	19.7221	19.6592	20.1095	+	0	23.0488	16	4	0.0375599	0.435052	G3WYQ8	G3WYQ8	>tr|G3WYQ8|G3WYQ8_SARHA Uncharacterized protein OS=Sarcophilus harrisii GN=CELF1 PE=4 SV=1	CELF1
19.7486	19.6251	19.6782	20.1267	20.1312	20.1032	+	0	23.3302	15	4	0.000289104	0.436373	G3VZF3	G3VZF3	>tr|G3VZF3|G3VZF3_SARHA Uncharacterized protein (Fragment) OS=Sarcophilus harrisii GN=G3BP2 PE=4 SV=1	G3BP2
18.375	18.6032	18.6733	18.9747	19.0888	18.8996	+	0	22.2283	7	2	0.0143451	0.437197	G3VJ49;G3VJ48	G3VJ49;G3VJ48	>tr|G3VJ49|G3VJ49_SARHA Uncharacterized protein (Fragment) OS=Sarcophilus harrisii GN=OPA1 PE=4 SV=1;>tr|G3VJ48|G3VJ48_SARHA Uncharacterized protein OS=Sarcophilus harrisii GN=OPA1 PE=4 SV=1	OPA1
22.2668	22.2599	22.3229	22.6289	22.6906	22.8537	+	0	25.8709	46	6	0.00323194	0.441211	G3WMM3;G3WM01	G3WMM3	>tr|G3WMM3|G3WMM3_SARHA Uncharacterized protein OS=Sarcophilus harrisii GN=TUBB2A PE=3 SV=1	TUBB2A
18.0947	18.1011	18.2293	18.4988	18.6665	18.6048	+	0	21.7978	10	3	0.00241489	0.448324	G3VC34;G3VC33	G3VC34;G3VC33	>tr|G3VC34|G3VC34_SARHA Uncharacterized protein OS=Sarcophilus harrisii GN=FERMT2 PE=4 SV=1;>tr|G3VC33|G3VC33_SARHA Uncharacterized protein OS=Sarcophilus harrisii GN=FERMT2 PE=4 SV=1	FERMT2
22.0247	21.9009	21.8345	22.3884	22.1678	22.5522	+	0	25.5624	43	6	0.0225797	0.449446	G3X0C1;G3W212	G3X0C1	>tr|G3X0C1|G3X0C1_SARHA Uncharacterized protein OS=Sarcophilus harrisii GN=CBX3 PE=4 SV=1	CBX3
20.8936	21.0346	21.0226	21.26	21.287	21.7545	+	0	24.6544	35	11	0.0540829	0.450231	G3VDD9	G3VDD9	>tr|G3VDD9|G3VDD9_SARHA Uncharacterized protein OS=Sarcophilus harrisii GN=AHNAK PE=4 SV=1	AHNAK
22.8135	22.7872	22.7207	23.2618	23.082	23.3397	+	0	26.418	97	17	0.00501123	0.454033	G3VQW4	G3VQW4	>tr|G3VQW4|G3VQW4_SARHA Uncharacterized protein (Fragment) OS=Sarcophilus harrisii GN=TRIM28 PE=4 SV=1	TRIM28
23.7434	23.8535	23.9385	24.2135	24.4234	24.2672	+	0	27.4649	163	24	0.00571225	0.456231	G3W1D6	G3W1D6	>tr|G3W1D6|G3W1D6_SARHA Uncharacterized protein OS=Sarcophilus harrisii GN=HSP90AA1 PE=3 SV=1	HSP90AA1
21.1918	21.2905	21.1781	21.7233	21.6698	21.6397	+	0	24.8185	51	14	0.000443603	0.457461	G3W5D5	G3W5D5	>tr|G3W5D5|G3W5D5_SARHA Uncharacterized protein OS=Sarcophilus harrisii GN=PAPSS1 PE=3 SV=1	PAPSS1
17.4227	17.724	17.721	17.7835	18.2316	18.2281	+	0	21.2157	4	2	0.0627788	0.458492	G3WQS5	G3WQS5	>tr|G3WQS5|G3WQS5_SARHA Uncharacterized protein OS=Sarcophilus harrisii GN=TMED9 PE=3 SV=1	TMED9
20.4166	20.3599	20.385	20.7283	20.8764	20.9339	+	0	23.9849	32	7	0.00193081	0.459063	G3WXG2	G3WXG2	>tr|G3WXG2|G3WXG2_SARHA Uncharacterized protein OS=Sarcophilus harrisii GN=EIF5 PE=4 SV=1	EIF5
23.0545	23.1667	23.144	23.576	23.4594	23.7384	+	0	26.7605	70	11	0.00590868	0.469543	G3WKN6	G3WKN6	>tr|G3WKN6|G3WKN6_SARHA Uncharacterized protein (Fragment) OS=Sarcophilus harrisii GN=HNRNPDL PE=4 SV=1	HNRNPDL
25.3016	25.3092	25.3685	25.9634	25.724	25.7031	+	0	29.0379	324	44	0.00546724	0.470413	G3VE83	G3VE83	>tr|G3VE83|G3VE83_SARHA Uncharacterized protein OS=Sarcophilus harrisii GN=HSP90B1 PE=3 SV=1	HSP90B1
21.4139	21.5499	21.6805	22.033	21.8897	22.1398	+	0	25.1944	41	8	0.0110501	0.472737	G3X1L7	G3X1L7	>tr|G3X1L7|G3X1L7_SARHA Uncharacterized protein (Fragment) OS=Sarcophilus harrisii GN=DLST PE=3 SV=1	DLST
23.4418	23.6206	23.5081	24.2301	24.0708	23.6881	+	0	27.2035	141	17	0.0490163	0.472834	G3VUA4;G3VUA5;G3WJZ5;G3WJZ4	G3VUA4;G3VUA5	>tr|G3VUA4|G3VUA4_SARHA Uncharacterized protein OS=Sarcophilus harrisii GN=PTBP1 PE=4 SV=1;>tr|G3VUA5|G3VUA5_SARHA Uncharacterized protein (Fragment) OS=Sarcophilus harrisii GN=PTBP1 PE=4 SV=1	PTBP1
22.2986	22.3034	22.4116	22.8005	22.8561	22.803	+	0	26.0021	65	14	0.000302198	0.481997	G3W195	G3W195	>tr|G3W195|G3W195_SARHA Uncharacterized protein OS=Sarcophilus harrisii GN=HPRT1 PE=4 SV=1	HPRT1
18.457	18.6126	18.5657	19.0905	18.9666	19.026	+	0	22.2301	18	3	0.0011666	0.48258	G3W9V0	G3W9V0	>tr|G3W9V0|G3W9V0_SARHA Uncharacterized protein OS=Sarcophilus harrisii GN=PEF1 PE=4 SV=1	PEF1
20.5739	20.4086	20.5344	21.099	20.9232	20.9589	+	0	24.1587	29	7	0.00263449	0.488019	G3VJ31	G3VJ31	>tr|G3VJ31|G3VJ31_SARHA Uncharacterized protein (Fragment) OS=Sarcophilus harrisii GN=SAE1 PE=4 SV=1	SAE1
22.1578	22.0747	21.952	22.4169	22.4375	22.801	+	0	25.7264	29	5	0.0239176	0.490299	G3WBA5	G3WBA5	>tr|G3WBA5|G3WBA5_SARHA Uncharacterized protein OS=Sarcophilus harrisii GN=SRSF3 PE=4 SV=1	SRSF3
21.3097	21.1722	21.0261	21.7496	21.4018	21.8289	+	0	24.7762	37	12	0.0337268	0.490777	G3WD10	G3WD10	>tr|G3WD10|G3WD10_SARHA Uncharacterized protein (Fragment) OS=Sarcophilus harrisii GN=KHSRP PE=4 SV=1	KHSRP
23.9032	23.8643	23.6062	24.2982	24.0962	24.4808	+	0	27.4675	65	8	0.0260056	0.500461	G3WQE5;G3WQE6	G3WQE5;G3WQE6	>tr|G3WQE5|G3WQE5_SARHA Uncharacterized protein OS=Sarcophilus harrisii GN=SUB1 PE=4 SV=1;>tr|G3WQE6|G3WQE6_SARHA Uncharacterized protein (Fragment) OS=Sarcophilus harrisii GN=SUB1 PE=4 SV=1	SUB1
20.8174	20.8747	20.9875	21.4158	21.4079	21.3706	+	0	24.5608	46	8	0.000623806	0.504908	G3WXV7	G3WXV7	>tr|G3WXV7|G3WXV7_SARHA Uncharacterized protein OS=Sarcophilus harrisii GN=U2AF1 PE=4 SV=1	U2AF1
19.3581	19.4818	19.5841	20.3156	19.6947	19.9376	+	0	23.1535	20	5	0.0573083	0.507999	G3WKF3	G3WKF3	>tr|G3WKF3|G3WKF3_SARHA GTP:AMP phosphotransferase AK3, mitochondrial OS=Sarcophilus harrisii GN=AK3 PE=3 SV=1	AK3
19.5161	19.5486	19.7003	20.3772	19.9311	19.9869	+	0	23.2917	22	4	0.0280612	0.510039	G3WTH0	G3WTH0	>tr|G3WTH0|G3WTH0_SARHA Uncharacterized protein OS=Sarcophilus harrisii GN=GRHPR PE=3 SV=1	GRHPR
17.5689	17.33	17.2556	18.0576	17.774	17.8671	+	0.0073801	20.9754	3	2	0.0150724	0.514725	G3W0W6;G3W0W5	G3W0W6;G3W0W5	>tr|G3W0W6|G3W0W6_SARHA Uncharacterized protein (Fragment) OS=Sarcophilus harrisii GN=RCC1 PE=4 SV=1;>tr|G3W0W5|G3W0W5_SARHA Uncharacterized protein OS=Sarcophilus harrisii GN=RCC1 PE=4 SV=1	RCC1
21.8681	21.8262	21.7586	22.3867	22.1519	22.4758	+	0	25.5001	63	12	0.00690192	0.520526	G3W1R9;G3VX79;G3VX78;G3WLE7;G3WLE8	G3W1R9	>tr|G3W1R9|G3W1R9_SARHA ELAV-like protein OS=Sarcophilus harrisii GN=ELAVL1 PE=3 SV=1	ELAVL1
20.6748	20.7404	20.7082	21.2131	21.0293	21.4536	+	0	24.3643	19	3	0.0135111	0.524191	G3VUH3	G3VUH3	>tr|G3VUH3|G3VUH3_SARHA Uncharacterized protein OS=Sarcophilus harrisii GN=SRSF2 PE=4 SV=1	SRSF2
20.8164	20.9029	20.5671	21.2939	21.2302	21.3447	+	0	24.4209	43	8	0.00760941	0.527492	G3WKM5	G3WKM5	>tr|G3WKM5|G3WKM5_SARHA Uncharacterized protein OS=Sarcophilus harrisii GN=PPM1G PE=3 SV=1	PPM1G
21.12	20.9814	21.3105	21.7334	21.5651	21.7013	+	0	24.8162	28	5	0.00815255	0.529291	G3WPQ6	G3WPQ6	>tr|G3WPQ6|G3WPQ6_SARHA Superoxide dismutase OS=Sarcophilus harrisii GN=SOD2 PE=3 SV=1	SOD2
19.9085	19.9307	20.0118	20.5908	20.4099	20.4403	+	0	23.6163	23	9	0.00117024	0.52998	G3WFH6	G3WFH6	>tr|G3WFH6|G3WFH6_SARHA Ubiquitin carboxyl-terminal hydrolase (Fragment) OS=Sarcophilus harrisii GN=USP7 PE=4 SV=1	USP7
19.5661	19.6226	19.6191	20.2641	20.1011	20.0422	+	0	23.2335	17	6	0.00149572	0.53323	G3VZS0	G3VZS0	>tr|G3VZS0|G3VZS0_SARHA Uncharacterized protein OS=Sarcophilus harrisii GN=ATP6V1A PE=3 SV=1	ATP6V1A
17.8804	17.4859	18.0223	18.4725	18.1198	18.4045	+	0	21.4692	7	2	0.0502758	0.536087	G3WZ80	G3WZ80	>tr|G3WZ80|G3WZ80_SARHA Uncharacterized protein (Fragment) OS=Sarcophilus harrisii GN=NDUFS3 PE=3 SV=1	NDUFS3
21.1376	21.2472	21.3355	21.9161	21.781	21.6343	+	0	24.9314	40	12	0.00570076	0.537015	G3VTV0	G3VTV0	>tr|G3VTV0|G3VTV0_SARHA Uncharacterized protein OS=Sarcophilus harrisii GN=EIF4A3 PE=3 SV=1	EIF4A3
22.3811	22.3766	22.2787	22.8869	22.8377	22.9537	+	0	26.0098	107	21	0.000320867	0.547311	G3WFT1	G3WFT1	>tr|G3WFT1|G3WFT1_SARHA Uncharacterized protein (Fragment) OS=Sarcophilus harrisii GN=THOP1 PE=3 SV=1	THOP1
21.3496	21.4841	21.1332	21.883	21.6684	22.0824	+	0	25.2146	45	9	0.0241705	0.55562	G3VXH9	G3VXH9	>tr|G3VXH9|G3VXH9_SARHA Uncharacterized protein (Fragment) OS=Sarcophilus harrisii GN=SF1 PE=4 SV=1	SF1
20.5223	20.528	20.1012	21.1702	20.9848	20.6647	+	0	24.1301	27	10	0.0529531	0.556033	G3VX30	G3VX30	>tr|G3VX30|G3VX30_SARHA Uncharacterized protein (Fragment) OS=Sarcophilus harrisii GN=ACAA1 PE=3 SV=1	ACAA1
20.0693	20.0162	19.9323	20.5872	20.2795	20.8193	+	0	23.6868	26	6	0.0261427	0.556035	G3W761	G3W761	>tr|G3W761|G3W761_SARHA Uncharacterized protein (Fragment) OS=Sarcophilus harrisii GN=ERP29 PE=4 SV=1	ERP29
19.4411	18.8221	19.1279	19.598	19.5846	19.8821	+	0	22.8223	13	3	0.0517033	0.557904	G3WWZ6	G3WWZ6	>tr|G3WWZ6|G3WWZ6_SARHA Peptidyl-prolyl cis-trans isomerase (Fragment) OS=Sarcophilus harrisii GN=PPIF PE=3 SV=1	PPIF
21.7654	21.9318	21.7587	22.5639	21.9485	22.6331	+	0	25.5081	43	6	0.0663991	0.563222	G3W6M3	G3W6M3	>tr|G3W6M3|G3W6M3_SARHA Uncharacterized protein OS=Sarcophilus harrisii GN=TPP1 PE=4 SV=1	TPP1
20.8503	20.7714	20.7508	21.2461	21.2609	21.5749	+	0	24.4216	26	6	0.00691976	0.569808	G3WZ30	G3WZ30	>tr|G3WZ30|G3WZ30_SARHA Protein-L-isoaspartate O-methyltransferase (Fragment) OS=Sarcophilus harrisii GN=PCMT1 PE=3 SV=1	PCMT1
20.5508	20.339	20.3269	21.0945	20.8408	20.9914	+	0	24.0038	15	3	0.00530174	0.57003	G3VGK4	G3VGK4	>tr|G3VGK4|G3VGK4_SARHA Uncharacterized protein OS=Sarcophilus harrisii GN=SSR4 PE=4 SV=1	SSR4
24.3617	24.2539	24.3717	24.8809	24.7855	25.0391	+	0	27.9857	159	16	0.00231313	0.57277	G3WQC4	G3WQC4	>tr|G3WQC4|G3WQC4_SARHA Uncharacterized protein (Fragment) OS=Sarcophilus harrisii GN=CALR PE=3 SV=1	CALR
20.6224	20.8049	20.8814	21.3945	21.3707	21.2646	+	0	24.4651	42	5	0.00269149	0.573711	G3W1U1	G3W1U1	>tr|G3W1U1|G3W1U1_SARHA Dolichyl-diphosphooligosaccharide--protein glycosyltransferase 48 kDa subunit (Fragment) OS=Sarcophilus harrisii GN=DDOST PE=3 SV=1	DDOST
20.4281	20.1182	20.3823	20.8491	20.8185	20.9829	+	0	24.0043	27	5	0.00622388	0.573994	G3VTS6	G3VTS6	>tr|G3VTS6|G3VTS6_SARHA Uncharacterized protein (Fragment) OS=Sarcophilus harrisii GN=TRA2A PE=4 SV=1	TRA2A
18.9255	18.9	19.0883	19.8622	19.6593	19.1261	+	0	22.7397	9	3	0.0637981	0.577961	G3W3Y2	G3W3Y2	>tr|G3W3Y2|G3W3Y2_SARHA Uncharacterized protein OS=Sarcophilus harrisii GN=GNB2 PE=4 SV=1	GNB2
25.4548	25.328	25.5349	26.0588	25.9663	26.0272	+	0	29.114	166	25	0.000940075	0.578222	G3WXU6	G3WXU6	>tr|G3WXU6|G3WXU6_SARHA ATP synthase subunit alpha OS=Sarcophilus harrisii GN=ATP5A1 PE=3 SV=1	ATP5A1
25.0301	25.0361	24.9546	25.5254	25.634	25.6147	+	0	28.7027	281	38	0.00016211	0.584453	G3WW22	G3WW22	>tr|G3WW22|G3WW22_SARHA Uncharacterized protein OS=Sarcophilus harrisii GN=VCP PE=3 SV=1	VCP
22.5248	22.6662	22.5996	23.1679	22.9711	23.406	+	0	26.4041	48	8	0.0114788	0.584805	G3VHV5	G3VHV5	>tr|G3VHV5|G3VHV5_SARHA Uncharacterized protein (Fragment) OS=Sarcophilus harrisii GN=C1QBP PE=4 SV=1	C1QBP
23.7572	23.6307	23.8308	24.1585	24.0638	24.759	+	0	27.4252	65	6	0.0596275	0.587497	G3VUT7;G3VUT8	G3VUT7;G3VUT8	>tr|G3VUT7|G3VUT7_SARHA Uncharacterized protein OS=Sarcophilus harrisii GN=CIRBP PE=4 SV=1;>tr|G3VUT8|G3VUT8_SARHA Uncharacterized protein OS=Sarcophilus harrisii GN=CIRBP PE=4 SV=1	CIRBP
21.0521	20.9319	21.1224	21.6752	21.5062	21.6874	+	0	24.7607	42	8	0.00189116	0.5875	G3WGB1	G3WGB1	>tr|G3WGB1|G3WGB1_SARHA Uncharacterized protein OS=Sarcophilus harrisii GN=GNB1 PE=4 SV=1	GNB1
19.175	19.3115	19.2449	19.9346	20.0503	19.5201	+	0	23.01	18	5	0.0234278	0.591202	G3VJL7;G3X255	G3VJL7	>tr|G3VJL7|G3VJL7_SARHA Uncharacterized protein OS=Sarcophilus harrisii GN=SERPINB1 PE=3 SV=1	SERPINB1
24.4892	24.4151	24.3434	24.9762	24.8712	25.1826	+	0	28.0999	130	13	0.00412638	0.594086	G3X1D1	G3X1D1	>tr|G3X1D1|G3X1D1_SARHA Uncharacterized protein (Fragment) OS=Sarcophilus harrisii GN=HNRNPH1 PE=4 SV=1	HNRNPH1
24.319	24.2113	24.0754	24.7774	24.6864	24.9345	+	0	27.9311	136	19	0.00410127	0.597574	G3W8X4;G3W8X5	G3W8X4;G3W8X5	>tr|G3W8X4|G3W8X4_SARHA Uncharacterized protein OS=Sarcophilus harrisii GN=NONO PE=4 SV=1;>tr|G3W8X5|G3W8X5_SARHA Uncharacterized protein (Fragment) OS=Sarcophilus harrisii GN=NONO PE=4 SV=1	NONO
20.8182	20.7162	20.6191	21.2857	21.0691	21.5919	+	0	24.3673	20	6	0.0211079	0.59773	G3W4A9	G3W4A9	>tr|G3W4A9|G3W4A9_SARHA Uncharacterized protein OS=Sarcophilus harrisii GN=SARNP PE=4 SV=1	SARNP
16.9647	17.0205	17.0219	18.0643	17.4223	17.3178	+	0.0030465	20.6781	2	2	0.0627308	0.599073	G3W012;G3W011	G3W012;G3W011	>tr|G3W012|G3W012_SARHA Uncharacterized protein OS=Sarcophilus harrisii GN=MAK16 PE=4 SV=1;>tr|G3W011|G3W011_SARHA Uncharacterized protein OS=Sarcophilus harrisii GN=MAK16 PE=4 SV=1	MAK16
20.9623	20.8516	20.8605	21.5781	21.4359	21.4579	+	0	24.589	47	17	0.000452823	0.599136	G3WRH1	G3WRH1	>tr|G3WRH1|G3WRH1_SARHA Uncharacterized protein (Fragment) OS=Sarcophilus harrisii GN=TPR PE=4 SV=1	TPR
19.2551	19.2333	19.3001	19.9372	19.704	19.9577	+	0	22.9419	14	4	0.00196251	0.60347	G3WNG5	G3WNG5	>tr|G3WNG5|G3WNG5_SARHA Uncharacterized protein (Fragment) OS=Sarcophilus harrisii GN=ADRM1 PE=4 SV=1	ADRM1
21.7567	21.9247	22.1558	22.7256	22.6162	22.306	+	0	25.6827	88	17	0.0241552	0.603498	G3WW07	G3WW07	>tr|G3WW07|G3WW07_SARHA Uncharacterized protein OS=Sarcophilus harrisii GN=GLS PE=3 SV=1	GLS
16.6308	17.2554	17.327	17.7184	17.5197	17.7911	+	0	20.8207	5	2	0.0619722	0.605312	G3WX55	G3WX55	>tr|G3WX55|G3WX55_SARHA Uncharacterized protein OS=Sarcophilus harrisii GN=LOC100930244 PE=4 SV=1	LOC100930244
22.7282	22.5078	22.6836	23.1507	23.0971	23.5169	+	0	26.401	60	10	0.0142139	0.615087	G3WJL6	G3WJL6	>tr|G3WJL6|G3WJL6_SARHA Uncharacterized protein (Fragment) OS=Sarcophilus harrisii GN=HNRNPD PE=4 SV=1	HNRNPD
21.6944	21.3988	21.3563	22.0492	22.0621	22.1837	+	0	25.1281	24	3	0.00582339	0.615132	G3VU91	G3VU91	>tr|G3VU91|G3VU91_SARHA Uncharacterized protein OS=Sarcophilus harrisii GN=HNRNPM PE=4 SV=1	HNRNPM
24.3643	24.1319	24.1545	24.8318	24.6638	25.0129	+	0	27.9242	119	16	0.00774551	0.619255	G3X1J6	G3X1J6	>tr|G3X1J6|G3X1J6_SARHA Uncharacterized protein (Fragment) OS=Sarcophilus harrisii GN=HNRNPA3 PE=4 SV=1	HNRNPA3
21.4925	21.7659	22.0318	22.438	22.5017	22.2396	+	0	25.5232	60	12	0.0226073	0.629663	G3VMM5	G3VMM5	>tr|G3VMM5|G3VMM5_SARHA Sideroflexin OS=Sarcophilus harrisii GN=SFXN1 PE=3 SV=1	SFXN1
21.8339	21.6909	21.6461	22.288	22.0355	22.7499	+	0	25.4085	38	7	0.042968	0.63417	G3WTY7	G3WTY7	>tr|G3WTY7|G3WTY7_SARHA Uncharacterized protein OS=Sarcophilus harrisii GN=HDGF PE=4 SV=1	HDGF
20.1102	20.0634	19.9572	20.697	20.539	20.802	+	0	23.8079	22	8	0.00201615	0.635763	G3WSQ4	G3WSQ4	>tr|G3WSQ4|G3WSQ4_SARHA Uncharacterized protein OS=Sarcophilus harrisii GN=SYNM PE=3 SV=1	SYNM
20.1819	20.2768	20.2325	20.861	20.7416	21.0072	+	0	23.9454	24	6	0.00142797	0.639544	G3WIH8	G3WIH8	>tr|G3WIH8|G3WIH8_SARHA Uncharacterized protein (Fragment) OS=Sarcophilus harrisii GN=AK2 PE=3 SV=1	AK2
18.4196	18.1569	18.2544	18.8268	18.8382	19.0928	+	0	22.0612	10	3	0.00517279	0.642294	G3X205	G3X205	>tr|G3X205|G3X205_SARHA Uncharacterized protein (Fragment) OS=Sarcophilus harrisii GN=GRB2 PE=4 SV=1	GRB2
28.9747	28.8579	28.9163	29.6209	29.4059	29.6491	+	0	32.6246	607	28	0.00156222	0.642335	G3WPL8;G3VSD9	G3WPL8	>tr|G3WPL8|G3WPL8_SARHA Uncharacterized protein (Fragment) OS=Sarcophilus harrisii GN=VIM PE=3 SV=1	VIM
24.1559	23.9073	23.958	24.6358	24.6104	24.7179	+	0	27.6935	122	16	0.00142215	0.647629	G3VZN9	G3VZN9	>tr|G3VZN9|G3VZN9_SARHA Uncharacterized protein (Fragment) OS=Sarcophilus harrisii GN=NCL PE=4 SV=1	NCL
21.3446	21.365	21.2165	22.1166	21.7515	22.0174	+	0	25.0489	32	6	0.0052825	0.653149	G3WBC6	G3WBC6	>tr|G3WBC6|G3WBC6_SARHA Uncharacterized protein OS=Sarcophilus harrisii GN=SNU13 PE=4 SV=1	SNU13
21.821	21.5738	21.5905	22.4112	22.2444	22.2975	+	0	25.3632	68	11	0.00219378	0.655941	G3W1L9	G3W1L9	>tr|G3W1L9|G3W1L9_SARHA Uncharacterized protein OS=Sarcophilus harrisii GN=NASP PE=4 SV=1	NASP
20.1383	20.2464	19.7878	20.7519	20.7943	20.6184	+	0	23.82	20	5	0.0109882	0.664018	G3VFY5	G3VFY5	>tr|G3VFY5|G3VFY5_SARHA Uncharacterized protein (Fragment) OS=Sarcophilus harrisii GN=ACAT2 PE=3 SV=1	ACAT2
22.5104	22.5476	22.4739	23.2113	23.0095	23.3129	+	0	26.1987	100	27	0.0018913	0.667236	G3X0T0	G3X0T0	>tr|G3X0T0|G3X0T0_SARHA Protein disulfide-isomerase (Fragment) OS=Sarcophilus harrisii GN=PDIA4 PE=3 SV=1	PDIA4
20.2515	19.9927	20.465	20.6136	21.3724	20.7333	+	0	23.9259	19	2	0.0696146	0.669994	G3W268	G3W268	>tr|G3W268|G3W268_SARHA Uncharacterized protein OS=Sarcophilus harrisii GN=LOC100920855 PE=4 SV=1	LOC100920855
20.5561	20.5605	20.307	21.0813	21.1332	21.2292	+	0	24.2505	24	6	0.0020363	0.673391	G3VWT0	G3VWT0	>tr|G3VWT0|G3VWT0_SARHA Uncharacterized protein OS=Sarcophilus harrisii GN=CPSF6 PE=4 SV=1	CPSF6
26.4411	26.2567	26.3148	27.0217	26.8783	27.1331	+	0	30.0454	223	23	0.00182665	0.673512	G3W829;G3W830	G3W829;G3W830	>tr|G3W829|G3W829_SARHA Uncharacterized protein OS=Sarcophilus harrisii GN=HNRNPA1 PE=4 SV=1;>tr|G3W830|G3W830_SARHA Uncharacterized protein OS=Sarcophilus harrisii GN=HNRNPA1 PE=4 SV=1	HNRNPA1
20.6124	20.2142	20.5187	21.2272	21.1997	20.9426	+	0	24.2018	13	4	0.0109786	0.674694	G3VHV1	G3VHV1	>tr|G3VHV1|G3VHV1_SARHA Uncharacterized protein (Fragment) OS=Sarcophilus harrisii GN=TRA2B PE=4 SV=1	TRA2B
23.15	23.2166	23.1841	23.7313	23.736	24.1105	+	0	26.9039	112	14	0.00601934	0.675718	G3WU71;G3WG64	G3WU71;G3WG64	>tr|G3WU71|G3WU71_SARHA Uncharacterized protein (Fragment) OS=Sarcophilus harrisii GN=SFPQ PE=4 SV=1;>tr|G3WG64|G3WG64_SARHA Uncharacterized protein OS=Sarcophilus harrisii GN=LOC100915871 PE=4 SV=1	SFPQ
23.8184	23.8919	23.7894	24.6511	24.4216	24.4736	+	0	27.5291	119	18	0.000847523	0.682193	G3W004	G3W004	>tr|G3W004|G3W004_SARHA Uncharacterized protein (Fragment) OS=Sarcophilus harrisii GN=HNRNPL PE=4 SV=1	HNRNPL
20.1962	20.3161	20.025	21.0746	20.6145	20.9134	+	0	23.9388	24	6	0.0123673	0.688424	G3WBV7	G3WBV7	>tr|G3WBV7|G3WBV7_SARHA Uncharacterized protein (Fragment) OS=Sarcophilus harrisii GN=MANF PE=4 SV=1	MANF
21.4925	21.224	21.314	22.0322	21.9645	22.11	+	0	25.1152	18	3	0.00150092	0.692078	G3WW03	G3WW03	>tr|G3WW03|G3WW03_SARHA Uncharacterized protein (Fragment) OS=Sarcophilus harrisii GN=LAMP1 PE=4 SV=1	LAMP1
26.6406	26.5393	26.7347	27.4008	27.1927	27.4006	+	0	30.3662	420	27	0.0014898	0.693216	G3VIJ8	G3VIJ8	>tr|G3VIJ8|G3VIJ8_SARHA ATP synthase subunit beta OS=Sarcophilus harrisii GN=ATP5B PE=3 SV=1	ATP5B
23.2256	23.2544	23.1956	23.8747	23.7467	24.1375	+	0	26.9535	63	9	0.00394688	0.69447	G3WT59;G3VCZ3	G3WT59	>tr|G3WT59|G3WT59_SARHA Uncharacterized protein (Fragment) OS=Sarcophilus harrisii GN=HNRNPAB PE=4 SV=1	HNRNPAB
26.6583	26.5285	26.3371	27.2265	27.1576	27.238	+	0	30.2347	229	28	0.00193142	0.69938	G3WL00;G3WL01	G3WL00;G3WL01	>tr|G3WL00|G3WL00_SARHA Uncharacterized protein OS=Sarcophilus harrisii GN=LMNA PE=3 SV=1;>tr|G3WL01|G3WL01_SARHA Uncharacterized protein OS=Sarcophilus harrisii GN=LMNA PE=3 SV=1	LMNA
21.7833	21.9959	22.1038	22.6204	22.7043	22.6951	+	0	25.7484	50	9	0.00189038	0.712251	G3WV74	G3WV74	>tr|G3WV74|G3WV74_SARHA Uncharacterized protein (Fragment) OS=Sarcophilus harrisii GN=PHB2 PE=4 SV=1	PHB2
22.4376	22.2261	22.252	23.0471	22.9276	23.0788	+	0.0052045	26.0395	9	1	0.000919811	0.712591	G3WHM3	G3WHM3	>tr|G3WHM3|G3WHM3_SARHA Uncharacterized protein OS=Sarcophilus harrisii GN=ATG101 PE=4 SV=1	ATG101
19.7221	19.532	19.38	20.1713	19.9133	20.6946	+	0	23.2548	11	2	0.0460417	0.715018	G3W0V5	G3W0V5	>tr|G3W0V5|G3W0V5_SARHA Uncharacterized protein (Fragment) OS=Sarcophilus harrisii GN=CLTA PE=4 SV=1	CLTA
20.2286	19.6335	19.7476	20.797	20.4345	20.5327	+	0	23.5407	20	4	0.0276117	0.718182	G3X266	G3X266	>tr|G3X266|G3X266_SARHA Uncharacterized protein OS=Sarcophilus harrisii GN=LSM8 PE=4 SV=1	LSM8
25.9652	25.7944	25.8072	26.5596	26.3902	26.7766	+	0	29.7776	317	22	0.00445477	0.719884	G3X0E5	G3X0E5	>tr|G3X0E5|G3X0E5_SARHA Uncharacterized protein (Fragment) OS=Sarcophilus harrisii GN=HNRNPA2B1 PE=4 SV=1	HNRNPA2B1
22.6114	22.5182	22.4325	23.1797	23.1602	23.3879	+	0	26.2769	76	12	0.00127396	0.721838	G3VI78	G3VI78	>tr|G3VI78|G3VI78_SARHA Uncharacterized protein OS=Sarcophilus harrisii GN=SRSF1 PE=4 SV=1	SRSF1
19.1916	19.1195	19.3726	19.7565	19.9204	20.1761	+	0	22.921	13	3	0.00727883	0.723049	G3X3P0	G3X3P0	>tr|G3X3P0|G3X3P0_SARHA Uncharacterized protein (Fragment) OS=Sarcophilus harrisii GN=PFN2 PE=4 SV=1	PFN2
20.7706	20.5579	20.6924	21.5951	21.2709	21.3408	+	0	24.5035	21	8	0.00332616	0.728631	G3W099;G3W0A0	G3W099;G3W0A0	>tr|G3W099|G3W099_SARHA Uncharacterized protein OS=Sarcophilus harrisii GN=GRPEL1 PE=3 SV=1;>tr|G3W0A0|G3W0A0_SARHA GrpE protein homolog OS=Sarcophilus harrisii GN=GRPEL1 PE=3 SV=1	GRPEL1
21.5847	21.5604	21.5446	22.3	22.1877	22.3935	+	0	25.2505	57	9	0.000271751	0.730502	G3WBE2	G3WBE2	>tr|G3WBE2|G3WBE2_SARHA Uncharacterized protein OS=Sarcophilus harrisii GN=HNRNPH3 PE=4 SV=1	HNRNPH3
21.4409	21.3362	21.439	22.1733	22.0491	22.1926	+	0	25.1253	50	7	0.000206526	0.732933	G3WKA4	G3WKA4	>tr|G3WKA4|G3WKA4_SARHA Uncharacterized protein (Fragment) OS=Sarcophilus harrisii GN=DAZAP1 PE=4 SV=1	DAZAP1
22.848	22.9582	23.3928	23.8923	23.7162	23.7996	+	0	26.7965	122	22	0.0133316	0.736337	G3WTU3	G3WTU3	>tr|G3WTU3|G3WTU3_SARHA Uncharacterized protein (Fragment) OS=Sarcophilus harrisii GN=AIFM1 PE=4 SV=1	AIFM1
19.0291	18.8397	19.0361	20.2424	19.5398	19.3392	+	0	22.7162	19	5	0.0583951	0.738793	G3W544	G3W544	>tr|G3W544|G3W544_SARHA Uncharacterized protein (Fragment) OS=Sarcophilus harrisii GN=SCP2 PE=4 SV=1	SCP2
20.7056	20.5908	20.6425	21.3298	21.3824	21.4441	+	0	24.3533	33	7	9.42321e-05	0.739091	G3W7E8	G3W7E8	>tr|G3W7E8|G3W7E8_SARHA UMP-CMP kinase OS=Sarcophilus harrisii GN=CMPK1 PE=3 SV=1	CMPK1
19.258	19.4064	19.2746	20.1894	20.022	19.975	+	0	22.856	22	6	0.000732579	0.749182	G3WA14;G3VR61	G3WA14	>tr|G3WA14|G3WA14_SARHA Uncharacterized protein OS=Sarcophilus harrisii GN=ATP6V1B2 PE=3 SV=1	ATP6V1B2
21.8309	21.8494	21.827	22.7085	22.5956	22.4512	+	0	25.5678	60	13	0.000557555	0.749352	G3W6C3;G3W6C2	G3W6C3;G3W6C2	>tr|G3W6C3|G3W6C3_SARHA Uncharacterized protein OS=Sarcophilus harrisii GN=PRPF19 PE=4 SV=1;>tr|G3W6C2|G3W6C2_SARHA Uncharacterized protein OS=Sarcophilus harrisii GN=PRPF19 PE=4 SV=1	PRPF19
18.6844	18.5081	18.9183	19.4599	19.266	19.6348	+	0	22.4162	13	3	0.00930802	0.749935	G3VBS9	G3VBS9	>tr|G3VBS9|G3VBS9_SARHA Uncharacterized protein OS=Sarcophilus harrisii GN=MYDGF PE=4 SV=1	MYDGF
17.9005	18.2682	18.2972	19.0908	18.8217	18.8088	+	0	21.8929	9	2	0.00878506	0.751798	G3VT07;G3VT08	G3VT07;G3VT08	>tr|G3VT07|G3VT07_SARHA Uncharacterized protein OS=Sarcophilus harrisii GN=COX4I1 PE=4 SV=1;>tr|G3VT08|G3VT08_SARHA Uncharacterized protein OS=Sarcophilus harrisii GN=COX4I1 PE=4 SV=1	COX4I1
19.8984	19.8037	19.7891	20.6701	20.4611	20.6219	+	0	23.5768	24	4	0.000466679	0.754022	G3W536	G3W536	>tr|G3W536|G3W536_SARHA Uncharacterized protein OS=Sarcophilus harrisii GN=MESDC2 PE=4 SV=1	MESDC2
20.2214	19.7543	19.762	20.6001	20.3122	21.1269	+	0	23.6744	9	2	0.0541067	0.767183	G3WFD1	G3WFD1	>tr|G3WFD1|G3WFD1_SARHA Uncharacterized protein (Fragment) OS=Sarcophilus harrisii GN=CDV3 PE=4 SV=1	CDV3
23.5037	23.4907	23.5365	24.3325	24.1104	24.3957	+	0	27.25	160	22	0.000927203	0.769232	G3VU90	G3VU90	>tr|G3VU90|G3VU90_SARHA Uncharacterized protein (Fragment) OS=Sarcophilus harrisii GN=HNRNPM PE=4 SV=1	HNRNPM
23.4674	23.2957	23.1521	24.1223	23.9117	24.2187	+	0	27.0293	35	5	0.00373913	0.779142	G3WZU8	G3WZU8	>tr|G3WZU8|G3WZU8_SARHA Uncharacterized protein (Fragment) OS=Sarcophilus harrisii GN=HSPE1 PE=3 SV=1	HSPE1
23.4956	23.4539	23.4439	24.2951	24.1258	24.3101	+	0	27.1738	133	23	0.000218742	0.779202	G3WNM6	G3WNM6	>tr|G3WNM6|G3WNM6_SARHA Protein disulfide-isomerase OS=Sarcophilus harrisii GN=PDIA3 PE=3 SV=1	PDIA3
20.089	20.1892	20.1759	21.1129	20.9499	20.7521	+	0	23.9293	30	7	0.0019465	0.786963	G3VUF1;G3VUF2	G3VUF1;G3VUF2	>tr|G3VUF1|G3VUF1_SARHA Uncharacterized protein OS=Sarcophilus harrisii GN=HSD17B10 PE=3 SV=1;>tr|G3VUF2|G3VUF2_SARHA Uncharacterized protein OS=Sarcophilus harrisii GN=HSD17B10 PE=3 SV=1	HSD17B10
17.7558	17.7427	17.7028	19.0869	17.996	18.4888	+	0	21.2868	9	5	0.0666342	0.790136	G3VZ80	G3VZ80	>tr|G3VZ80|G3VZ80_SARHA Uncharacterized protein (Fragment) OS=Sarcophilus harrisii GN=SRRT PE=4 SV=1	SRRT
18.676	19.0056	18.9198	19.6907	19.4974	19.8107	+	0	22.5749	14	3	0.00401783	0.799149	G3VJN3	G3VJN3	>tr|G3VJN3|G3VJN3_SARHA Uncharacterized protein (Fragment) OS=Sarcophilus harrisii GN=SNRPE PE=4 SV=1	SNRPE
21.1686	21.2534	21.3114	22.2357	21.8054	22.0987	+	0	25.0261	54	10	0.0038646	0.802109	G3WQQ6	G3WQQ6	>tr|G3WQQ6|G3WQQ6_SARHA Uncharacterized protein (Fragment) OS=Sarcophilus harrisii GN=PLBD2 PE=4 SV=1	PLBD2
21.805	21.8093	21.6737	22.5744	22.5159	22.6416	+	0	25.5442	31	4	0.000143832	0.814627	G3VIP6	G3VIP6	>tr|G3VIP6|G3VIP6_SARHA Uncharacterized protein (Fragment) OS=Sarcophilus harrisii GN=LOC100924093 PE=4 SV=1	LOC100924093
22.647	22.577	22.7941	23.4991	23.1964	23.7818	+	0	26.4374	63	8	0.0105265	0.819756	G3W5Z0;G3VGU0	G3W5Z0	>tr|G3W5Z0|G3W5Z0_SARHA Uncharacterized protein OS=Sarcophilus harrisii GN=CTSB PE=3 SV=1	CTSB
19.0676	19.0388	19.1127	19.9474	19.5812	20.1536	+	0	22.9103	18	5	0.00825083	0.821035	G3VCP8;G3WT31	G3VCP8	>tr|G3VCP8|G3VCP8_SARHA Uncharacterized protein (Fragment) OS=Sarcophilus harrisii GN=LOC100926207 PE=4 SV=1	LOC100926207
17.8912	17.8845	17.8821	18.968	18.5432	18.6263	+	0	21.6138	10	3	0.00313885	0.826564	G3WEG5	G3WEG5	>tr|G3WEG5|G3WEG5_SARHA Uncharacterized protein OS=Sarcophilus harrisii GN=FKBP5 PE=4 SV=1	FKBP5
20.2791	20.9444	21.2993	21.7512	21.8087	21.4581	+	0	24.6076	36	9	0.0591331	0.831748	G3X0H2;G3X0H1	G3X0H2;G3X0H1	>tr|G3X0H2|G3X0H2_SARHA Uncharacterized protein OS=Sarcophilus harrisii GN=VDAC3 PE=4 SV=1;>tr|G3X0H1|G3X0H1_SARHA Uncharacterized protein OS=Sarcophilus harrisii GN=VDAC3 PE=4 SV=1	VDAC3
24.6852	24.6373	24.5601	25.5213	25.3395	25.5486	+	0	28.4101	201	26	0.00035968	0.842255	G3WBV2	G3WBV2	>tr|G3WBV2|G3WBV2_SARHA Protein disulfide-isomerase OS=Sarcophilus harrisii GN=P4HB PE=3 SV=1	P4HB
23.1196	22.9339	22.8844	23.7949	23.6595	24.0263	+	0	26.7768	129	21	0.00276218	0.847621	G3VSL5	G3VSL5	>tr|G3VSL5|G3VSL5_SARHA Uncharacterized protein (Fragment) OS=Sarcophilus harrisii GN=FUBP1 PE=4 SV=1	FUBP1
24.0917	24.0089	24.056	24.9012	24.8572	24.9613	+	0	27.8225	178	28	2.44714e-05	0.854381	G3WI07	G3WI07	>tr|G3WI07|G3WI07_SARHA Uncharacterized protein (Fragment) OS=Sarcophilus harrisii GN=HSPA9 PE=3 SV=1	HSPA9
21.4178	21.3229	21.3501	22.3178	22.0925	22.2576	+	0	25.1016	43	7	0.000298595	0.859072	G3WHU9	G3WHU9	>tr|G3WHU9|G3WHU9_SARHA Uncharacterized protein (Fragment) OS=Sarcophilus harrisii GN=LOC100915762 PE=4 SV=1	LOC100915762
18.7783	18.8242	18.695	19.8669	19.1354	19.9166	+	0	22.589	13	6	0.0267373	0.873768	G3VPX7	G3VPX7	>tr|G3VPX7|G3VPX7_SARHA Uncharacterized protein (Fragment) OS=Sarcophilus harrisii GN=DDX17 PE=3 SV=1	DDX17
16.8746	17.0471	17.2387	17.6657	18.33	17.7914	+	0.0052083	20.7802	6	2	0.0188056	0.875558	G3WJH5	G3WJH5	>tr|G3WJH5|G3WJH5_SARHA Uncharacterized protein OS=Sarcophilus harrisii GN=AKAP1 PE=4 SV=1	AKAP1
23.4687	23.1667	23.1107	24.0805	23.8738	24.4217	+	0	27.0344	119	18	0.0107919	0.876641	G3VI59	G3VI59	>tr|G3VI59|G3VI59_SARHA Uncharacterized protein OS=Sarcophilus harrisii GN=CALU PE=4 SV=1	CALU
20.6088	20.62	20.6351	21.6684	21.5029	21.3464	+	0	24.3914	42	9	0.000690001	0.88461	G3W395	G3W395	>tr|G3W395|G3W395_SARHA Uncharacterized protein (Fragment) OS=Sarcophilus harrisii GN=MTHFD2 PE=3 SV=1	MTHFD2
19.8652	19.8742	19.8261	20.9568	20.7305	20.5325	+	0	23.7245	26	9	0.00200726	0.884757	G3VS44	G3VS44	>tr|G3VS44|G3VS44_SARHA Uncharacterized protein OS=Sarcophilus harrisii GN=HSD17B4 PE=3 SV=1	HSD17B4
23.0403	23.205	23.0594	23.7815	23.868	24.3299	+	0	26.8339	73	9	0.00744517	0.891556	G3WEM9	G3WEM9	>tr|G3WEM9|G3WEM9_SARHA Uncharacterized protein (Fragment) OS=Sarcophilus harrisii GN=FUS PE=4 SV=1	FUS
18.2291	18.0968	18.2029	19.0643	18.5674	19.6071	+	0	21.9939	10	2	0.0406658	0.903354	G3WVB5	G3WVB5	>tr|G3WVB5|G3WVB5_SARHA Uncharacterized protein (Fragment) OS=Sarcophilus harrisii GN=CHMP4B PE=4 SV=1	CHMP4B
21.08	20.9661	21.0149	21.9664	21.8098	22.0493	+	0	24.8853	40	9	0.000287545	0.921523	G3WIJ6;G3WIJ5	G3WIJ6;G3WIJ5	>tr|G3WIJ6|G3WIJ6_SARHA Uncharacterized protein OS=Sarcophilus harrisii GN=TXNDC5 PE=3 SV=1;>tr|G3WIJ5|G3WIJ5_SARHA Uncharacterized protein OS=Sarcophilus harrisii GN=TXNDC5 PE=3 SV=1	TXNDC5
17.7837	17.6152	17.7458	18.47	18.8897	18.5641	+	0	21.557	7	2	0.00249736	0.926353	G3WR78	G3WR78	>tr|G3WR78|G3WR78_SARHA Uncharacterized protein OS=Sarcophilus harrisii GN=NQO1 PE=4 SV=1	NQO1
22.4109	22.1848	22.063	23.0359	23.0498	23.3525	+	0	26.0117	63	11	0.00308926	0.92647	G3VU25	G3VU25	>tr|G3VU25|G3VU25_SARHA Uncharacterized protein OS=Sarcophilus harrisii GN=PRKCSH PE=4 SV=1	PRKCSH
20.3496	20.4071	20.3198	21.2129	21.2406	21.4271	+	0	24.1814	36	9	0.000202838	0.934715	G3W1N0;G3WA12;G3WA11	G3W1N0	>tr|G3W1N0|G3W1N0_SARHA Uncharacterized protein (Fragment) OS=Sarcophilus harrisii GN=PRKAR1A PE=4 SV=1	PRKAR1A
24.2356	24.0906	23.9463	25.1023	24.8717	25.1062	+	0	27.8997	171	32	0.00119797	0.935896	G3VZD1	G3VZD1	>tr|G3VZD1|G3VZD1_SARHA Uncharacterized protein OS=Sarcophilus harrisii GN=LMNB2 PE=3 SV=1	LMNB2
18.2079	18.3378	18.4094	19.1623	19.2529	19.3806	+	0	22.1272	10	4	0.000396117	0.9469	G3VJZ7	G3VJZ7	>tr|G3VJZ7|G3VJZ7_SARHA UDP-glucose 6-dehydrogenase OS=Sarcophilus harrisii GN=UGDH PE=3 SV=1	UGDH
20.056	20.1239	20.0313	21.157	20.9708	20.9328	+	0	23.9599	23	11	0.000219042	0.949785	G3WB92	G3WB92	>tr|G3WB92|G3WB92_SARHA Uncharacterized protein (Fragment) OS=Sarcophilus harrisii GN=SART3 PE=4 SV=1	SART3
19.6338	19.7987	19.9412	21.1725	20.4455	20.6125	+	0	23.5909	16	4	0.015917	0.95225	G3X357	G3X357	>tr|G3X357|G3X357_SARHA Uncharacterized protein OS=Sarcophilus harrisii GN=NPC2 PE=4 SV=1	NPC2
20.3055	20.3066	20.218	21.3719	21.1414	21.176	+	0	24.0788	32	10	0.000251611	0.953058	G3WJM7;G3WDD3	G3WJM7	>tr|G3WJM7|G3WJM7_SARHA Uncharacterized protein (Fragment) OS=Sarcophilus harrisii GN=PRKAR2A PE=4 SV=1	PRKAR2A
18.3346	18.3575	18.7346	19.5653	19.3534	19.4124	+	0	22.3135	13	3	0.00256521	0.968144	G3X091	G3X091	>tr|G3X091|G3X091_SARHA Uncharacterized protein OS=Sarcophilus harrisii GN=PDXK PE=4 SV=1	PDXK
25.3573	25.2748	25.3231	26.3424	26.2063	26.3227	+	0	29.1276	280	35	3.73777e-05	0.972099	G3WZS7	G3WZS7	>tr|G3WZS7|G3WZS7_SARHA Uncharacterized protein OS=Sarcophilus harrisii GN=HSPD1 PE=3 SV=1	HSPD1
19.8357	19.9073	20.1766	21.1012	20.762	20.9895	+	0	23.7667	26	9	0.00245597	0.977726	G3VPW3	G3VPW3	>tr|G3VPW3|G3VPW3_SARHA Uncharacterized protein OS=Sarcophilus harrisii GN=SCPEP1 PE=4 SV=1	SCPEP1
20.6794	20.9272	20.7584	21.7512	21.6319	21.928	+	0	24.5554	34	13	0.000959938	0.982024	G3W2Z0	G3W2Z0	>tr|G3W2Z0|G3W2Z0_SARHA Uncharacterized protein (Fragment) OS=Sarcophilus harrisii GN=RBM14 PE=4 SV=1	RBM14
21.0628	21.1545	21.3174	22.2259	22.0391	22.2346	+	0	24.9854	58	12	0.000544755	0.988293	G3WFP5;G3WFP7;G3WFP6	G3WFP5;G3WFP7;G3WFP6	>tr|G3WFP5|G3WFP5_SARHA Uncharacterized protein OS=Sarcophilus harrisii GN=ERP44 PE=4 SV=1;>tr|G3WFP7|G3WFP7_SARHA Uncharacterized protein (Fragment) OS=Sarcophilus harrisii GN=ERP44 PE=4 SV=1;>tr|G3WFP6|G3WFP6_SARHA Uncharacterized protein (Fragment) OS=S	ERP44
17.7299	17.183	18.0471	18.9225	18.1914	18.8175	+	0	21.6952	4	3	0.0436304	0.99049	G3WL74	G3WL74	>tr|G3WL74|G3WL74_SARHA Uncharacterized protein OS=Sarcophilus harrisii GN=SRM PE=3 SV=1	SRM
20.4573	20.4416	20.509	21.5344	21.4589	21.4038	+	0	24.2294	42	10	2.05426e-05	0.996407	G3WRD7	G3WRD7	>tr|G3WRD7|G3WRD7_SARHA Uncharacterized protein OS=Sarcophilus harrisii GN=NDRG1 PE=4 SV=1	NDRG1
18.1754	18.137	18.3033	19.2826	19.0354	19.2958	+	0	22.1167	11	4	0.000531119	0.99938	G3W1Z9	G3W1Z9	>tr|G3W1Z9|G3W1Z9_SARHA Uncharacterized protein OS=Sarcophilus harrisii GN=RAVER1 PE=4 SV=1	RAVER1
18.325	18.4145	18.3578	19.2938	19.3133	19.4963	+	0	22.2634	7	4	0.00013518	1.00203	G3WN54;G3WN53	G3WN54;G3WN53	>tr|G3WN54|G3WN54_SARHA Uncharacterized protein OS=Sarcophilus harrisii GN=PLRG1 PE=4 SV=1;>tr|G3WN53|G3WN53_SARHA Uncharacterized protein OS=Sarcophilus harrisii GN=PLRG1 PE=4 SV=1	PLRG1
22.2759	22.3149	22.5306	23.418	23.2201	23.4958	+	0	26.1924	62	8	0.000918698	1.00417	G3VR15	G3VR15	>tr|G3VR15|G3VR15_SARHA Uncharacterized protein OS=Sarcophilus harrisii GN=PHB PE=4 SV=1	PHB
18.4403	17.8921	18.5699	19.594	18.8211	19.5138	+	0	21.8562	8	3	0.0349121	1.00888	G3W5B8	G3W5B8	>tr|G3W5B8|G3W5B8_SARHA Uncharacterized protein OS=Sarcophilus harrisii GN=SNRNP40 PE=4 SV=1	SNRNP40
20.1525	19.9362	19.6655	20.9861	20.6939	21.1705	+	0	23.767	13	3	0.00643019	1.03211	G3VJP7	G3VJP7	>tr|G3VJP7|G3VJP7_SARHA Uncharacterized protein (Fragment) OS=Sarcophilus harrisii GN=TXNDC12 PE=4 SV=1	TXNDC12
21.4378	21.8254	22.2705	23.0952	22.8055	22.7304	+	0	25.7107	56	10	0.0176003	1.03249	G3WF91	G3WF91	>tr|G3WF91|G3WF91_SARHA Uncharacterized protein OS=Sarcophilus harrisii GN=VDAC2 PE=4 SV=1	VDAC2
22.6273	22.7089	22.6932	23.7774	23.4757	23.8748	+	0	26.5261	59	9	0.00109105	1.03286	G3VV67	G3VV67	>tr|G3VV67|G3VV67_SARHA Uncharacterized protein OS=Sarcophilus harrisii GN=LOC100916852 PE=4 SV=1	LOC100916852
20.2084	20.2153	20.2755	21.2783	20.901	21.6238	+	0	24.0339	25	5	0.00786626	1.03463	G3VTS8	G3VTS8	>tr|G3VTS8|G3VTS8_SARHA Uncharacterized protein OS=Sarcophilus harrisii GN=EIF1 PE=4 SV=1	EIF1
19.6414	19.4819	19.1056	20.367	20.1864	20.7852	+	0	23.0649	17	5	0.012121	1.03659	G3W8U9	G3W8U9	>tr|G3W8U9|G3W8U9_SARHA Uncharacterized protein OS=Sarcophilus harrisii GN=DNAJB11 PE=4 SV=1	DNAJB11
19.5594	19.5086	19.4823	20.5609	20.2439	20.8659	+	0	23.3894	19	5	0.00454421	1.04015	G3X2V4	G3X2V4	>tr|G3X2V4|G3X2V4_SARHA RNA-binding protein 8A OS=Sarcophilus harrisii GN=RBM8A PE=3 SV=1	RBM8A
18.6318	18.8316	18.8623	19.7551	19.9502	19.7651	+	0	22.6369	24	4	0.000402103	1.04822	G3W0Q3	G3W0Q3	>tr|G3W0Q3|G3W0Q3_SARHA Uncharacterized protein (Fragment) OS=Sarcophilus harrisii GN=TXNRD1 PE=3 SV=1	TXNRD1
22.1653	22.23	22.1477	23.3033	23.3277	23.0793	+	0	26.0678	139	28	0.000219117	1.05577	G3WW63	G3WW63	>tr|G3WW63|G3WW63_SARHA Uncharacterized protein OS=Sarcophilus harrisii GN=HSPH1 PE=3 SV=1	HSPH1
18.8029	18.66	18.1134	20.0364	19.0362	19.7082	+	0	22.4421	17	4	0.0418217	1.06818	G3W2X7	G3W2X7	>tr|G3W2X7|G3W2X7_SARHA Uncharacterized protein OS=Sarcophilus harrisii GN=BCAS2 PE=4 SV=1	BCAS2
19.8425	19.7883	19.6069	20.8559	20.5584	21.0421	+	0	23.6416	9	2	0.00244658	1.07294	G3VSL4	G3VSL4	>tr|G3VSL4|G3VSL4_SARHA Uncharacterized protein OS=Sarcophilus harrisii GN=FUBP1 PE=4 SV=1	FUBP1
18.4618	18.5778	18.5546	19.7	19.8422	19.2952	+	0	22.4694	15	4	0.00297685	1.08106	G3W738	G3W738	>tr|G3W738|G3W738_SARHA Uncharacterized protein OS=Sarcophilus harrisii GN=MVP PE=4 SV=1	MVP
18.89	18.8733	18.9371	20.2041	20.0651	19.7233	+	0	22.7831	11	3	0.00159693	1.09736	G3WI12;G3WI13	G3WI12;G3WI13	>tr|G3WI12|G3WI12_SARHA Uncharacterized protein OS=Sarcophilus harrisii GN=RBM25 PE=4 SV=1;>tr|G3WI13|G3WI13_SARHA Uncharacterized protein OS=Sarcophilus harrisii GN=RBM25 PE=4 SV=1	RBM25
18.4839	18.5169	18.8664	19.7796	19.8745	19.5302	+	0	22.5249	12	3	0.00228667	1.10575	G3WHX3	G3WHX3	>tr|G3WHX3|G3WHX3_SARHA Uncharacterized protein OS=Sarcophilus harrisii GN=SDCBP PE=4 SV=1	SDCBP
17.6518	17.9895	18.4204	19.86	18.7678	18.8018	+	0	21.8792	2	3	0.0563439	1.12262	G3WF80;G3WF81	G3WF80;G3WF81	>tr|G3WF80|G3WF80_SARHA Uncharacterized protein OS=Sarcophilus harrisii GN=LMAN1 PE=4 SV=1;>tr|G3WF81|G3WF81_SARHA Uncharacterized protein OS=Sarcophilus harrisii GN=LMAN1 PE=4 SV=1	LMAN1
18.0719	18.02	18.1357	18.5889	19.3739	19.7261	+	0	22.092	8	4	0.0268854	1.15377	G3WIB4;G3WIB3;G3WSR1	G3WIB4;G3WIB3	>tr|G3WIB4|G3WIB4_SARHA Uncharacterized protein OS=Sarcophilus harrisii GN=FMR1 PE=4 SV=1;>tr|G3WIB3|G3WIB3_SARHA Uncharacterized protein OS=Sarcophilus harrisii GN=FMR1 PE=4 SV=1	FMR1
21.7673	21.8221	21.8096	23.0242	22.8217	23.0263	+	0	25.6471	108	22	7.76208e-05	1.15776	G3W0A6	G3W0A6	>tr|G3W0A6|G3W0A6_SARHA Catalase (Fragment) OS=Sarcophilus harrisii GN=CAT PE=3 SV=1	CAT
19.9552	19.9745	20.0088	21.2482	21.1396	21.0313	+	0	23.8838	34	7	5.63789e-05	1.16022	G3WK18	G3WK18	>tr|G3WK18|G3WK18_SARHA Uncharacterized protein OS=Sarcophilus harrisii GN=GLA PE=3 SV=1	GLA
21.5606	21.6604	21.6834	22.8579	22.7716	22.8019	+	0	25.5246	64	16	1.31814e-05	1.17571	G3W2Y3	G3W2Y3	>tr|G3W2Y3|G3W2Y3_SARHA Beta-hexosaminidase OS=Sarcophilus harrisii GN=HEXA PE=3 SV=1	HEXA
18.9106	18.9842	18.9181	20.1699	19.8453	20.3355	+	0	22.9082	16	6	0.00127131	1.17924	G3VM46;G3VM45	G3VM46;G3VM45	>tr|G3VM46|G3VM46_SARHA Uncharacterized protein OS=Sarcophilus harrisii GN=CTSC PE=3 SV=1;>tr|G3VM45|G3VM45_SARHA Uncharacterized protein (Fragment) OS=Sarcophilus harrisii GN=CTSC PE=3 SV=1	CTSC
21.6557	21.6923	21.5916	22.7904	22.7316	22.9682	+	0	25.5451	77	22	0.000104297	1.18352	G3W8X9	G3W8X9	>tr|G3W8X9|G3W8X9_SARHA Uncharacterized protein OS=Sarcophilus harrisii GN=HYOU1 PE=3 SV=1	HYOU1
18.4401	18.6413	18.5878	19.7835	19.5122	19.9288	+	0	22.3191	11	3	0.000957933	1.18508	G3WX24	G3WX24	>tr|G3WX24|G3WX24_SARHA Uncharacterized protein OS=Sarcophilus harrisii GN=RNPS1 PE=4 SV=1	RNPS1
21.3419	21.4563	21.6333	22.7019	22.5891	22.801	+	0	25.3734	75	20	0.000308035	1.22016	G3WNS3	G3WNS3	>tr|G3WNS3|G3WNS3_SARHA Uncharacterized protein (Fragment) OS=Sarcophilus harrisii GN=IMMT PE=4 SV=1	IMMT
22.3847	22.2844	22.8439	23.8499	23.5047	23.8315	+	0	26.4661	119	1	0.00398547	1.22439	G3W1N2	G3W1N2	>tr|G3W1N2|G3W1N2_SARHA Uncharacterized protein OS=Sarcophilus harrisii GN=GAPDH PE=3 SV=1	GAPDH
18.1712	18.0456	17.9874	19.3427	19.2467	19.3011	+	0	22.0344	9	4	3.56846e-05	1.22876	G3VZQ7	G3VZQ7	>tr|G3VZQ7|G3VZQ7_SARHA Uncharacterized protein OS=Sarcophilus harrisii GN=CCAR1 PE=4 SV=1	CCAR1
18.3596	18.3171	18.1181	19.8941	19.5946	19.1116	+	0	22.0038	9	5	0.00612799	1.26847	G3W1K6	G3W1K6	>tr|G3W1K6|G3W1K6_SARHA Uncharacterized protein (Fragment) OS=Sarcophilus harrisii GN=P4HA1 PE=4 SV=1	P4HA1
17.5476	17.4388	16.7343	18.4896	18.6588	18.4524	+	0.0015468	21.4541	5	2	0.00791012	1.29335	G3W2A0	G3W2A0	>tr|G3W2A0|G3W2A0_SARHA Uncharacterized protein OS=Sarcophilus harrisii GN=SON PE=4 SV=1	SON
18.3908	18.3702	18.254	19.8788	19.5802	19.5039	+	0	22.1878	13	5	0.000419993	1.31595	G3WKV1;G3WKV0	G3WKV1;G3WKV0	>tr|G3WKV1|G3WKV1_SARHA Uncharacterized protein OS=Sarcophilus harrisii GN=ACIN1 PE=4 SV=1;>tr|G3WKV0|G3WKV0_SARHA Uncharacterized protein OS=Sarcophilus harrisii GN=ACIN1 PE=4 SV=1	ACIN1
17.2514	17.3279	18.7113	19.0435	19.2759	18.9253	+	0	21.525	5	2	0.0532578	1.31801	G3WFX3	G3WFX3	>tr|G3WFX3|G3WFX3_SARHA Calcium-transporting ATPase OS=Sarcophilus harrisii GN=ATP2A1 PE=3 SV=1	ATP2A1
22.7756	22.9408	23.2303	24.4295	24.0838	24.3959	+	0	26.9753	94	13	0.00156469	1.32084	G3WYY3;G3WYY4	G3WYY3;G3WYY4	>tr|G3WYY3|G3WYY3_SARHA Uncharacterized protein OS=Sarcophilus harrisii GN=VDAC1 PE=4 SV=1;>tr|G3WYY4|G3WYY4_SARHA Uncharacterized protein OS=Sarcophilus harrisii GN=VDAC1 PE=4 SV=1	VDAC1
16.0082	16.1333	16.9566	17.8083	17.0163	18.3954	+	0	20.1715	6	2	0.050952	1.37393	G3W7M4	G3W7M4	>tr|G3W7M4|G3W7M4_SARHA Uncharacterized protein (Fragment) OS=Sarcophilus harrisii GN=DNAJA3 PE=3 SV=1	DNAJA3
17.6687	17.7369	17.6976	19.5736	18.4824	19.1953	+	0	21.7791	8	5	0.0125042	1.38269	G3WZ11	G3WZ11	>tr|G3WZ11|G3WZ11_SARHA Uncharacterized protein (Fragment) OS=Sarcophilus harrisii GN=ACOX1 PE=4 SV=1	ACOX1
18.165	18.0254	18.3276	19.7114	19.4274	19.5679	+	0	22.3273	13	2	0.000309694	1.39624	G3WG39	G3WG39	>tr|G3WG39|G3WG39_SARHA Uncharacterized protein (Fragment) OS=Sarcophilus harrisii GN=SNRPF PE=4 SV=1	SNRPF
18.05	18.1707	18.6599	19.8445	19.5083	19.8136	+	0	22.3176	15	4	0.00267033	1.4286	G3X141;G3WFY8;G3WDY5;G3WRD9	G3X141;G3WFY8;G3WDY5	>tr|G3X141|G3X141_SARHA Uncharacterized protein OS=Sarcophilus harrisii GN=OCIAD1 PE=4 SV=1;>tr|G3WFY8|G3WFY8_SARHA Uncharacterized protein OS=Sarcophilus harrisii PE=4 SV=1;>tr|G3WDY5|G3WDY5_SARHA Uncharacterized protein OS=Sarcophilus harrisii PE=4 SV=1	OCIAD1
24.7737	24.8217	24.9394	26.1792	26.0999	26.5548	+	0	28.8286	235	33	0.000648056	1.43301	G3W4H8	G3W4H8	>tr|G3W4H8|G3W4H8_SARHA Uncharacterized protein (Fragment) OS=Sarcophilus harrisii GN=HSPA5 PE=3 SV=1	HSPA5
17.1292	17.3016	16.9566	19.1505	18.8372	17.926	+	0	21.0292	7	3	0.0166102	1.50873	G3VUM6	G3VUM6	>tr|G3VUM6|G3VUM6_SARHA Uncharacterized protein OS=Sarcophilus harrisii GN=MVD PE=4 SV=1	MVD
16.9764	16.844	16.3894	18.4599	17.2684	19.1386	+	0	20.9436	6	2	0.0540541	1.55232	G3VCP5;G3VCP6	G3VCP5;G3VCP6	>tr|G3VCP5|G3VCP5_SARHA Uncharacterized protein (Fragment) OS=Sarcophilus harrisii GN=GTF2A1 PE=4 SV=1;>tr|G3VCP6|G3VCP6_SARHA Uncharacterized protein OS=Sarcophilus harrisii GN=GTF2A1 PE=4 SV=1	GTF2A1
17.6696	17.7744	17.9209	19.3121	19.1946	19.6018	+	0	21.9877	7	3	0.000362622	1.58123	G3VYW7	G3VYW7	>tr|G3VYW7|G3VYW7_SARHA Uncharacterized protein (Fragment) OS=Sarcophilus harrisii GN=SAP18 PE=4 SV=1	SAP18
21.2789	21.1513	21.3084	22.9137	22.6157	23.0446	+	0	25.3306	47	9	0.000288164	1.61179	G3W0L3	G3W0L3	>tr|G3W0L3|G3W0L3_SARHA Uncharacterized protein (Fragment) OS=Sarcophilus harrisii GN=GNS PE=4 SV=1	GNS
18.2368	18.4391	19.2205	20.3763	20.1061	20.4017	+	0	22.7824	14	3	0.00614095	1.66256	G3VJL9;G3VJL8	G3VJL9;G3VJL8	>tr|G3VJL9|G3VJL9_SARHA Uncharacterized protein (Fragment) OS=Sarcophilus harrisii GN=SSR1 PE=4 SV=1;>tr|G3VJL8|G3VJL8_SARHA Uncharacterized protein OS=Sarcophilus harrisii GN=SSR1 PE=4 SV=1	SSR1
18.8844	19.6418	21.1612	21.7029	21.6775	21.5043	+	0	24.1618	20	8	0.0615329	1.73243	G3WDG2	G3WDG2	>tr|G3WDG2|G3WDG2_SARHA Uncharacterized protein OS=Sarcophilus harrisii GN=CANX PE=3 SV=1	CANX
19.0883	19.1169	19.3406	20.8348	20.9499	21.302	+	0	23.5222	23	3	0.000334259	1.84699	G3W4V2	G3W4V2	>tr|G3W4V2|G3W4V2_SARHA Uncharacterized protein OS=Sarcophilus harrisii GN=CHCHD2 PE=4 SV=1	CHCHD2
17.3878	16.695	17.4936	19.1388	19.0563	19.1012	+	0	20.9267	5	2	0.00162506	1.90663	G3VVU9	G3VVU9	>tr|G3VVU9|G3VVU9_SARHA Reticulon (Fragment) OS=Sarcophilus harrisii GN=RTN4 PE=4 SV=1	RTN4
16.6627	16.913	16.7838	18.6939	18.7298	18.7549	+	0	21.1104	2	2	1.28529e-05	1.93969	G3WEP1	G3WEP1	>tr|G3WEP1|G3WEP1_SARHA Uncharacterized protein (Fragment) OS=Sarcophilus harrisii GN=CLIC4 PE=4 SV=1	CLIC4
17.6117	17.4544	17.36	19.6853	19.3028	19.9566	+	0	21.7355	8	4	0.000434759	2.17282	G3WP70	G3WP70	>tr|G3WP70|G3WP70_SARHA Uncharacterized protein OS=Sarcophilus harrisii GN=RCN2 PE=4 SV=1	RCN2
16.0326	16.7134	16.1669	18.7556	18.7656	19.216	+	0.0022971	21.2951	5	2	0.000536323	2.6081	G3WZ82	G3WZ82	>tr|G3WZ82|G3WZ82_SARHA Uncharacterized protein OS=Sarcophilus harrisii GN=CHCHD3 PE=4 SV=1	CHCHD3
16.1299	18.7947	17.6015	20.547	20.453	20.9583	+	0	22.542	10	2	0.016137	3.1441	G3WZZ3	G3WZZ3	>tr|G3WZZ3|G3WZZ3_SARHA Uncharacterized protein OS=Sarcophilus harrisii GN=UQCRFS1 PE=4 SV=1	UQCRFS1
19.4444	17.463	16.7659	22.4716	23.7927	23.3351	+	0	25.7101	8	2	0.00398185	5.30868	G3VIW9	G3VIW9	>tr|G3VIW9|G3VIW9_SARHA Histone H2B OS=Sarcophilus harrisii GN=LOC100913958 PE=3 SV=1	LOC100913958
20.5397	20.8545	21.015	19.4723	20.3356	17.3976		0	24.1802	20	1	0.120921	-1.73457	G3VLK4	G3VLK4	>tr|G3VLK4|G3VLK4_SARHA Uncharacterized protein (Fragment) OS=Sarcophilus harrisii GN=LOC100929161 PE=4 SV=1	LOC100929161
20.8492	20.8926	21.0045	20.4849	20.7169	16.8087		0	24.4705	24	6	0.280683	-1.57858	G3VSZ4	G3VSZ4	>tr|G3VSZ4|G3VSZ4_SARHA 40S ribosomal protein S6 OS=Sarcophilus harrisii GN=RPS6 PE=3 SV=1	RPS6
20.0551	19.75	19.0378	19.2081	17.8946	17.0236		0	22.9966	12	2	0.0889265	-1.57219	G3VM75	G3VM75	>tr|G3VM75|G3VM75_SARHA Uncharacterized protein (Fragment) OS=Sarcophilus harrisii GN=NEDD8 PE=4 SV=1	NEDD8
22.8949	22.8687	22.0394	22.2877	21.0403	20.3559		0	25.9241	39	5	0.0953288	-1.37305	G3WVB3	G3WVB3	>tr|G3WVB3|G3WVB3_SARHA Protein S100 OS=Sarcophilus harrisii GN=S100A11 PE=3 SV=1	S100A11
19.2454	20.3074	19.3074	18.7835	19.0077	17.3089		0	23.1728	7	5	0.119349	-1.25339	G3W4E1	G3W4E1	>tr|G3W4E1|G3W4E1_SARHA Uncharacterized protein (Fragment) OS=Sarcophilus harrisii GN=EIF3L PE=3 SV=1	EIF3L
19.7354	19.439	19.6215	19.4204	19.2884	16.3473		0	23.0968	16	5	0.283353	-1.24662	G3VIT1	G3VIT1	>tr|G3VIT1|G3VIT1_SARHA Uncharacterized protein (Fragment) OS=Sarcophilus harrisii GN=ECI1 PE=3 SV=1	ECI1
17.9408	17.9454	18.1445	17.9112	16.1566	16.3367		0	21.1918	3	2	0.0976005	-1.20877	G3W5W1;G3W5W2	G3W5W1;G3W5W2	>tr|G3W5W1|G3W5W1_SARHA Uncharacterized protein OS=Sarcophilus harrisii GN=BID PE=4 SV=1;>tr|G3W5W2|G3W5W2_SARHA Uncharacterized protein (Fragment) OS=Sarcophilus harrisii GN=BID PE=4 SV=1	BID
23.268	23.0746	21.9272	22.8613	20.9109	21.0223		0	26.2926	17	1	0.201316	-1.15839	G3VT71	G3VT71	>tr|G3VT71|G3VT71_SARHA Uncharacterized protein OS=Sarcophilus harrisii GN=DBI PE=4 SV=1	DBI
18.3145	18.7496	18.5471	17.0212	16.484	18.7274		0	21.7508	7	3	0.176936	-1.1262	G3X1R5	G3X1R5	>tr|G3X1R5|G3X1R5_SARHA Uncharacterized protein (Fragment) OS=Sarcophilus harrisii GN=SLIT2 PE=4 SV=1	SLIT2
19.9369	21.1672	20.5231	19.4219	20.2566	18.5859		0	24.0696	27	9	0.134639	-1.12094	G3W8Q3	G3W8Q3	>tr|G3W8Q3|G3W8Q3_SARHA Uncharacterized protein OS=Sarcophilus harrisii GN=ILF2 PE=4 SV=1	ILF2
17.9024	19.2386	18.3265	17.657	17.988	16.7567		0	22.0453	8	3	0.130957	-1.02192	G3WYQ4	G3WYQ4	>tr|G3WYQ4|G3WYQ4_SARHA Uncharacterized protein OS=Sarcophilus harrisii GN=ARF4 PE=3 SV=1	ARF4
17.8232	18.4934	17.7666	17.6277	17.6055	15.9646		0	21.6073	5	4	0.183112	-0.961814	G3X0C7	G3X0C7	>tr|G3X0C7|G3X0C7_SARHA Uncharacterized protein OS=Sarcophilus harrisii GN=FAM129B PE=4 SV=1	FAM129B
17.914	17.9021	17.7885	16.2817	18.1024	16.4511		0	21.4546	4	2	0.187951	-0.923131	G3W4Z8	G3W4Z8	>tr|G3W4Z8|G3W4Z8_SARHA Uncharacterized protein OS=Sarcophilus harrisii GN=PRPF31 PE=4 SV=1	PRPF31
17.9893	18.2854	18.0332	16.103	17.672	17.8246		0	21.5422	3	2	0.180932	-0.90276	G3WF52;G3WF51	G3WF52;G3WF51	>tr|G3WF52|G3WF52_SARHA Uncharacterized protein OS=Sarcophilus harrisii GN=ATXN2L PE=4 SV=1;>tr|G3WF51|G3WF51_SARHA Uncharacterized protein (Fragment) OS=Sarcophilus harrisii GN=ATXN2L PE=4 SV=1	ATXN2L
18.6006	18.0189	17.6387	17.4708	17.4342	16.6735		0	21.6086	6	2	0.0794165	-0.893213	G3VLI2	G3VLI2	>tr|G3VLI2|G3VLI2_SARHA Uncharacterized protein (Fragment) OS=Sarcophilus harrisii GN=ETHE1 PE=4 SV=1	ETHE1
18.2888	18.0237	18.1417	17.982	18.0266	15.941		0	21.6428	6	2	0.294228	-0.83483	G3WDL4;G3VM13	G3WDL4;G3VM13	>tr|G3WDL4|G3WDL4_SARHA Uncharacterized protein OS=Sarcophilus harrisii GN=DNAJC8 PE=4 SV=1;>tr|G3VM13|G3VM13_SARHA Uncharacterized protein OS=Sarcophilus harrisii GN=DNAJC8 PE=4 SV=1	DNAJC8
26.4615	26.5644	26.6175	25.1789	26.9226	25.1645		0	29.9643	88	10	0.247303	-0.79247	G3VQV7	G3VQV7	>tr|G3VQV7|G3VQV7_SARHA Histone H4 OS=Sarcophilus harrisii GN=HIST1H4C PE=3 SV=1	HIST1H4C
18.7005	18.6384	18.8794	18.34	18.3229	17.193		0	22.1892	11	3	0.111156	-0.787461	G3WSB7	G3WSB7	>tr|G3WSB7|G3WSB7_SARHA Ribonuclease OS=Sarcophilus harrisii GN=RNASEH2A PE=3 SV=1	RNASEH2A
18.9085	18.7434	18.7886	18.446	18.378	17.2556		0	22.3145	8	3	0.113174	-0.786929	G3VYN6	G3VYN6	>tr|G3VYN6|G3VYN6_SARHA Pyrroline-5-carboxylate reductase OS=Sarcophilus harrisii GN=PYCRL PE=3 SV=1	PYCRL
18.5253	18.8024	18.6553	18.5331	18.6536	16.4576		0	22.1805	7	2	0.338178	-0.7796	G3VV61	G3VV61	>tr|G3VV61|G3VV61_SARHA Uncharacterized protein (Fragment) OS=Sarcophilus harrisii GN=TSNAX PE=4 SV=1	TSNAX
19.5849	20.8598	20.8948	19.5467	20.2335	19.2461		0	23.966	23	8	0.212742	-0.771062	G3WP22;G3VLR6;G3WQM0	G3WP22;G3VLR6	>tr|G3WP22|G3WP22_SARHA Uncharacterized protein OS=Sarcophilus harrisii GN=ARF1 PE=3 SV=1;>tr|G3VLR6|G3VLR6_SARHA Uncharacterized protein OS=Sarcophilus harrisii GN=ARF3 PE=3 SV=1	ARF1
18.3857	18.7655	18.3297	17.9611	18.0981	17.1149		0	22.0037	4	3	0.0843535	-0.768888	G3WXB6	G3WXB6	>tr|G3WXB6|G3WXB6_SARHA Uncharacterized protein (Fragment) OS=Sarcophilus harrisii GN=DYNC1LI1 PE=4 SV=1	DYNC1LI1
20.4635	20.9106	20.5445	19.794	20.5124	19.3212		0	24.1038	27	9	0.10974	-0.763678	G3WCI2	G3WCI2	>tr|G3WCI2|G3WCI2_SARHA Uncharacterized protein OS=Sarcophilus harrisii GN=XPO1 PE=4 SV=1	XPO1
18.5072	18.629	18.6526	18.5153	18.1953	16.9428		0	22.3905	12	3	0.213749	-0.711765	G3VAZ8	G3VAZ8	>tr|G3VAZ8|G3VAZ8_SARHA Uncharacterized protein OS=Sarcophilus harrisii GN=FN3KRP PE=4 SV=1	FN3KRP
17.6415	17.799	18.6826	17.4539	17.6015	17.0642		0	21.491	3	3	0.138368	-0.667812	G3WMZ8	G3WMZ8	>tr|G3WMZ8|G3WMZ8_SARHA Uncharacterized protein (Fragment) OS=Sarcophilus harrisii GN=PPP2R1B PE=4 SV=1	PPP2R1B
20.5641	20.3518	19.5557	20.1079	19.1391	19.2528		0	23.7389	15	4	0.203853	-0.657242	G3W9T1	G3W9T1	>tr|G3W9T1|G3W9T1_SARHA Uncharacterized protein OS=Sarcophilus harrisii GN=GLRX PE=4 SV=1	GLRX
18.1643	18.1845	18.0474	16.7732	17.9025	17.7735		0	21.5562	8	2	0.145286	-0.648991	G3VJ27;G3VJ26	G3VJ27;G3VJ26	>tr|G3VJ27|G3VJ27_SARHA Uncharacterized protein (Fragment) OS=Sarcophilus harrisii GN=MTAP PE=3 SV=1;>tr|G3VJ26|G3VJ26_SARHA Uncharacterized protein OS=Sarcophilus harrisii GN=MTAP PE=3 SV=1	MTAP
19.7756	20.0902	19.7856	19.0845	19.7273	18.9371		0	23.3406	18	5	0.0739182	-0.634139	G3WLJ4	G3WLJ4	>tr|G3WLJ4|G3WLJ4_SARHA Uncharacterized protein OS=Sarcophilus harrisii GN=AIMP2 PE=4 SV=1	AIMP2
19.2086	18.3413	19.2525	18.3824	18.5701	18.0443		0	22.3817	8	3	0.146099	-0.601871	G3VMY1	G3VMY1	>tr|G3VMY1|G3VMY1_SARHA Uncharacterized protein OS=Sarcophilus harrisii GN=RPL35A PE=4 SV=1	RPL35A
20.5064	20.8854	20.6655	19.9812	20.5888	19.7292		0	24.267	28	9	0.102536	-0.586023	G3WIH2	G3WIH2	>tr|G3WIH2|G3WIH2_SARHA Leukotriene A(4) hydrolase (Fragment) OS=Sarcophilus harrisii GN=LTA4H PE=3 SV=1	LTA4H
18.7532	18.8378	18.6095	18.4483	18.4688	17.5477		0	22.1917	9	3	0.136264	-0.578552	G3WXX2;G3WXX1	G3WXX2;G3WXX1	>tr|G3WXX2|G3WXX2_SARHA Uncharacterized protein OS=Sarcophilus harrisii GN=PSMD5 PE=4 SV=1;>tr|G3WXX1|G3WXX1_SARHA Uncharacterized protein OS=Sarcophilus harrisii GN=PSMD5 PE=4 SV=1	PSMD5
27.4596	27.2781	27.4516	27.0096	27.3248	26.1328		0	30.8372	85	5	0.187456	-0.574052	G3VLV4;G3VNX5;G3VSY4;G3VG54;G3VAB9;G3VIQ1;G3W8C9;G3WWR8;G3WWR9	G3VLV4;G3VNX5;G3VSY4;G3VG54;G3VAB9;G3VIQ1;G3W8C9	>tr|G3VLV4|G3VLV4_SARHA Histone H2A OS=Sarcophilus harrisii GN=HIST1H2AJ PE=3 SV=1;>tr|G3VNX5|G3VNX5_SARHA Histone H2A OS=Sarcophilus harrisii GN=HIST2H2AA3 PE=3 SV=1;>tr|G3VSY4|G3VSY4_SARHA Histone H2A OS=Sarcophilus harrisii GN=HIST1H2AM PE=3 SV=1;>tr|G3	HIST1H2AJ
18.2749	17.8633	17.8573	17.8103	17.789	16.6928		0	21.4651	4	3	0.223028	-0.567801	G3X0Y1	G3X0Y1	>tr|G3X0Y1|G3X0Y1_SARHA Uncharacterized protein OS=Sarcophilus harrisii GN=SEC23B PE=4 SV=1	SEC23B
21.5133	21.6781	21.2921	20.9377	21.301	20.5503		0	25.0145	52	19	0.0815024	-0.564858	G3VNM9	G3VNM9	>tr|G3VNM9|G3VNM9_SARHA Uncharacterized protein (Fragment) OS=Sarcophilus harrisii GN=FLNB PE=4 SV=1	FLNB
18.3346	18.7518	18.6797	18.1343	18.3169	17.6498		0	22.0708	7	3	0.0792738	-0.555045	G3VS21	G3VS21	>tr|G3VS21|G3VS21_SARHA Uncharacterized protein OS=Sarcophilus harrisii GN=M6PR PE=4 SV=1	M6PR
18.3709	18.6209	18.403	18.1738	18.5054	17.0861		0	21.9356	6	4	0.280656	-0.54314	G3WQJ2	G3WQJ2	>tr|G3WQJ2|G3WQJ2_SARHA Uncharacterized protein OS=Sarcophilus harrisii GN=NSF PE=3 SV=1	NSF
18.3971	18.3127	18.2239	18.3621	18.2337	16.7215		0	21.8442	8	3	0.366138	-0.538818	G3W4V3	G3W4V3	>tr|G3W4V3|G3W4V3_SARHA Serine/threonine-protein phosphatase (Fragment) OS=Sarcophilus harrisii GN=PPP1CB PE=3 SV=1	PPP1CB
21.452	21.6676	21.9555	21.2133	21.8717	20.3973		0	25.1675	21	1	0.304055	-0.530947	G3VU19	G3VU19	>tr|G3VU19|G3VU19_SARHA Histone H3 OS=Sarcophilus harrisii GN=H3F3B PE=3 SV=1	H3F3B
20.9252	21.0978	20.7859	20.4123	20.8575	19.9575		0	24.4269	42	14	0.127739	-0.527211	G3VDC8	G3VDC8	>tr|G3VDC8|G3VDC8_SARHA Uncharacterized protein (Fragment) OS=Sarcophilus harrisii GN=FLNA PE=4 SV=1	FLNA
22.2577	22.2583	21.5502	21.965	21.1521	21.3849		0	25.4569	38	8	0.197545	-0.521373	G3W0M4;G3W0M5;G3W0M3;G3X0U4	G3W0M4;G3W0M5;G3W0M3	>tr|G3W0M4|G3W0M4_SARHA Uncharacterized protein OS=Sarcophilus harrisii GN=UBE2N PE=4 SV=1;>tr|G3W0M5|G3W0M5_SARHA Uncharacterized protein OS=Sarcophilus harrisii GN=UBE2N PE=3 SV=1;>tr|G3W0M3|G3W0M3_SARHA Uncharacterized protein OS=Sarcophilus harrisii GN	UBE2N
18.2421	18.0973	17.9421	17.8904	17.7699	17.1124		0	21.5828	9	2	0.121755	-0.502939	G3WSK8	G3WSK8	>tr|G3WSK8|G3WSK8_SARHA Uncharacterized protein OS=Sarcophilus harrisii GN=NHLRC2 PE=4 SV=1	NHLRC2
19.2984	18.4951	18.4034	18.2237	18.3302	18.1517		0	22.2401	8	2	0.160491	-0.497119	G3WX56	G3WX56	>tr|G3WX56|G3WX56_SARHA Uncharacterized protein OS=Sarcophilus harrisii GN=TPM1 PE=3 SV=1	TPM1
19.7987	20.2318	19.9834	19.8081	19.6827	19.0358		0	23.4358	15	5	0.140438	-0.495725	G3WT02	G3WT02	>tr|G3WT02|G3WT02_SARHA Uncharacterized protein OS=Sarcophilus harrisii GN=FARSB PE=4 SV=1	FARSB
18.9583	19.2469	19.25	18.5681	19.0239	18.3868		0	22.5928	20	5	0.0817948	-0.492076	G3WW10	G3WW10	>tr|G3WW10|G3WW10_SARHA Uncharacterized protein OS=Sarcophilus harrisii GN=ARPC2 PE=4 SV=1	ARPC2
17.4177	18.0171	18.2041	17.42	17.6959	17.05		0.0007758	21.3397	6	2	0.17942	-0.491026	G3WBW9;G3VWQ1	G3WBW9;G3VWQ1	>tr|G3WBW9|G3WBW9_SARHA Uncharacterized protein (Fragment) OS=Sarcophilus harrisii GN=RAC1 PE=3 SV=1;>tr|G3VWQ1|G3VWQ1_SARHA Uncharacterized protein (Fragment) OS=Sarcophilus harrisii GN=RAC3 PE=3 SV=1	RAC1
25.0652	25.2087	24.8288	24.6377	24.8137	24.2381		0	28.5192	494	123	0.0812541	-0.471037	G3W4U5;G3W1A2	G3W4U5	>tr|G3W4U5|G3W4U5_SARHA Uncharacterized protein OS=Sarcophilus harrisii GN=PLEC PE=4 SV=1	PLEC
18.4369	18.0764	18.1073	18.3561	18.3591	16.5175		0	21.7783	9	2	0.499694	-0.462643	G3WYD4;G3WYD3	G3WYD4;G3WYD3	>tr|G3WYD4|G3WYD4_SARHA Uncharacterized protein OS=Sarcophilus harrisii GN=TPD52L2 PE=4 SV=1;>tr|G3WYD3|G3WYD3_SARHA Uncharacterized protein OS=Sarcophilus harrisii GN=TPD52L2 PE=4 SV=1	TPD52L2
20.0716	20.3736	20.2375	19.7815	20.1452	19.4095		0	23.7634	26	8	0.122326	-0.448809	G3VXU0	G3VXU0	>tr|G3VXU0|G3VXU0_SARHA Uncharacterized protein OS=Sarcophilus harrisii GN=VARS PE=3 SV=1	VARS
18.2287	18.4201	18.4015	18.217	17.5166	17.9834		0	21.8259	4	3	0.107236	-0.44447	G3W668;G3W667	G3W668;G3W667	>tr|G3W668|G3W668_SARHA Uncharacterized protein OS=Sarcophilus harrisii GN=NMRAL1 PE=4 SV=1;>tr|G3W667|G3W667_SARHA Uncharacterized protein OS=Sarcophilus harrisii GN=NMRAL1 PE=4 SV=1	NMRAL1
20.5658	20.054	20.4273	20.9489	17.4808	21.2968		0	23.9372	8	1	0.73806	-0.440189	G3VAC6;G3VAC7	G3VAC6;G3VAC7	>tr|G3VAC6|G3VAC6_SARHA Uncharacterized protein OS=Sarcophilus harrisii GN=HMGA1 PE=4 SV=1;>tr|G3VAC7|G3VAC7_SARHA Uncharacterized protein OS=Sarcophilus harrisii GN=HMGA1 PE=4 SV=1	HMGA1
16.7704	16.9233	17.5738	16.9408	16.2456	16.7625		0	20.4904	5	2	0.244791	-0.439554	G3VPS4	G3VPS4	>tr|G3VPS4|G3VPS4_SARHA Uncharacterized protein OS=Sarcophilus harrisii GN=LAMB1 PE=4 SV=1	LAMB1
19.802	19.9783	20.0938	19.3157	19.8987	19.3476		0	23.5199	28	9	0.102638	-0.437347	G3W3P6	G3W3P6	>tr|G3W3P6|G3W3P6_SARHA Uncharacterized protein OS=Sarcophilus harrisii GN=DYNC1H1 PE=4 SV=1	DYNC1H1
20.5476	19.7377	20.4269	19.5841	20.5355	19.2889		0	23.7183	11	3	0.391592	-0.434585	G3WRE3	G3WRE3	>tr|G3WRE3|G3WRE3_SARHA Anamorsin OS=Sarcophilus harrisii GN=CIAPIN1 PE=3 SV=1	CIAPIN1
22.3989	22.5943	22.3844	22.0445	22.3991	21.645		0	25.9689	68	14	0.132702	-0.429675	G3X044	G3X044	>tr|G3X044|G3X044_SARHA Uncharacterized protein OS=Sarcophilus harrisii GN=NARS PE=3 SV=1	NARS
20.4796	20.6974	20.8987	20.473	20.3107	20.0144		0	24.1747	33	13	0.0779804	-0.425859	G3W3G4	G3W3G4	>tr|G3W3G4|G3W3G4_SARHA Uncharacterized protein (Fragment) OS=Sarcophilus harrisii GN=ALDH1L2 PE=3 SV=1	ALDH1L2
17.6718	17.6123	17.4955	16.9048	16.6545	17.9548		0	20.9595	10	2	0.352905	-0.421826	G3W2L1	G3W2L1	>tr|G3W2L1|G3W2L1_SARHA Malignant T-cell-amplified sequence OS=Sarcophilus harrisii GN=MCTS1 PE=3 SV=1	MCTS1
18.8908	19.1356	19.9501	18.6237	19.6575	18.4539		0	22.9067	11	4	0.449328	-0.413776	G3WWH2	G3WWH2	>tr|G3WWH2|G3WWH2_SARHA Uncharacterized protein OS=Sarcophilus harrisii GN=RAB7A PE=3 SV=1	RAB7A
20.2194	20.2004	19.9879	20.1811	19.4477	19.5816		0	23.6856	20	5	0.168012	-0.399093	G3WPR7	G3WPR7	>tr|G3WPR7|G3WPR7_SARHA Uncharacterized protein (Fragment) OS=Sarcophilus harrisii GN=ARPC3 PE=4 SV=1	ARPC3
20.4287	20.6277	20.536	20.0622	20.7112	19.6322		0	24.0863	31	9	0.282498	-0.395592	G3VYG1	G3VYG1	>tr|G3VYG1|G3VYG1_SARHA Uncharacterized protein (Fragment) OS=Sarcophilus harrisii GN=TNPO1 PE=4 SV=1	TNPO1
19.4063	19.3238	19.2054	19.12	19.0221	18.62		0	22.7947	13	3	0.0752265	-0.391183	G3VMY8;G3VMY7	G3VMY8;G3VMY7	>tr|G3VMY8|G3VMY8_SARHA Uncharacterized protein OS=Sarcophilus harrisii GN=GSTK1 PE=4 SV=1;>tr|G3VMY7|G3VMY7_SARHA Uncharacterized protein OS=Sarcophilus harrisii GN=GSTK1 PE=4 SV=1	GSTK1
22.0741	21.7834	21.3508	21.4396	20.6737	21.9215		0	25.2133	24	4	0.404152	-0.39111	G3VVY5	G3VVY5	>tr|G3VVY5|G3VVY5_SARHA Uncharacterized protein (Fragment) OS=Sarcophilus harrisii GN=STMN1 PE=4 SV=1	STMN1
17.6196	17.9549	17.9971	17.575	17.6078	17.2414		0	21.4078	9	3	0.0841025	-0.382507	G3WVH8;G3WVH9	G3WVH8;G3WVH9	>tr|G3WVH8|G3WVH8_SARHA Uncharacterized protein OS=Sarcophilus harrisii GN=HARS PE=3 SV=1;>tr|G3WVH9|G3WVH9_SARHA Uncharacterized protein OS=Sarcophilus harrisii GN=HARS PE=3 SV=1	HARS
22.8928	23.2167	23.0745	22.6876	22.9618	22.3876		0	26.5525	110	20	0.11513	-0.382351	G3W3A4	G3W3A4	>tr|G3W3A4|G3W3A4_SARHA T-complex protein 1 subunit delta OS=Sarcophilus harrisii GN=CCT4 PE=3 SV=1	CCT4
21.9712	22.1652	22.0004	21.7772	21.99	21.2239		0	25.5549	53	11	0.181132	-0.381933	G3W4Q8	G3W4Q8	>tr|G3W4Q8|G3W4Q8_SARHA Uncharacterized protein (Fragment) OS=Sarcophilus harrisii GN=PSMD13 PE=4 SV=1	PSMD13
20.7965	20.6175	20.7606	20.1845	20.1904	20.6613		0	24.1631	26	6	0.0857044	-0.379492	G3WIR7	G3WIR7	>tr|G3WIR7|G3WIR7_SARHA Uncharacterized protein OS=Sarcophilus harrisii GN=DUT PE=4 SV=1	DUT
20.5804	20.9043	20.2697	20.682	19.8252	20.1098		0	24.0765	24	5	0.290481	-0.379129	G3VY55;G3VY54	G3VY55;G3VY54	>tr|G3VY55|G3VY55_SARHA SUMO-conjugating enzyme OS=Sarcophilus harrisii GN=UBE2I PE=3 SV=1;>tr|G3VY54|G3VY54_SARHA Uncharacterized protein OS=Sarcophilus harrisii GN=UBE2I PE=4 SV=1	UBE2I
22.2604	22.2171	21.933	21.9265	21.8963	21.4608		0	25.6313	66	14	0.108203	-0.375622	G3W9L8	G3W9L8	>tr|G3W9L8|G3W9L8_SARHA Isocitrate dehydrogenase [NADP] OS=Sarcophilus harrisii GN=IDH1 PE=3 SV=1	IDH1
17.5868	17.9195	17.3998	17.318	17.2128	17.2592		0	21.0584	5	3	0.0743468	-0.372049	G3VV91	G3VV91	>tr|G3VV91|G3VV91_SARHA Uncharacterized protein OS=Sarcophilus harrisii GN=PRPF8 PE=4 SV=1	PRPF8
20.2239	20.3912	20.6879	20.2424	20.0633	19.8876		0	23.7654	12	5	0.0951637	-0.369898	G3W1Z7	G3W1Z7	>tr|G3W1Z7|G3W1Z7_SARHA Uncharacterized protein (Fragment) OS=Sarcophilus harrisii GN=RANGAP1 PE=4 SV=1	RANGAP1
21.4215	21.6782	21.6453	20.9838	21.5202	21.1535		0	25.0683	52	14	0.110852	-0.362492	G3X052	G3X052	>tr|G3X052|G3X052_SARHA Uncharacterized protein OS=Sarcophilus harrisii GN=SARS PE=3 SV=1	SARS
17.4172	17.6858	17.4378	17.409	17.4287	16.62		0	21.013	6	2	0.266766	-0.361	G3WTI9;G3WTI8	G3WTI9;G3WTI8	>tr|G3WTI9|G3WTI9_SARHA Uncharacterized protein OS=Sarcophilus harrisii GN=CTNND1 PE=4 SV=1;>tr|G3WTI8|G3WTI8_SARHA Uncharacterized protein OS=Sarcophilus harrisii GN=CTNND1 PE=4 SV=1	CTNND1
22.7886	22.5042	22.4823	22.0683	22.1781	22.4543		0	26.0479	77	12	0.0771856	-0.358129	G3VLX5;G3VLX4	G3VLX5;G3VLX4	>tr|G3VLX5|G3VLX5_SARHA Uncharacterized protein (Fragment) OS=Sarcophilus harrisii GN=EIF4B PE=4 SV=1;>tr|G3VLX4|G3VLX4_SARHA Uncharacterized protein OS=Sarcophilus harrisii GN=EIF4B PE=4 SV=1	EIF4B
22.2356	22.4078	22.4946	22.1463	22.2007	21.7247		0	25.855	76	14	0.102664	-0.355455	G3VJU6	G3VJU6	>tr|G3VJU6|G3VJU6_SARHA Uncharacterized protein (Fragment) OS=Sarcophilus harrisii GN=EEF1G PE=4 SV=1	EEF1G
16.2797	16.6457	16.7241	16.296	15.8114	16.4765		0.0023024	19.9391	7	1	0.214856	-0.355224	G3VKK3	G3VKK3	>tr|G3VKK3|G3VKK3_SARHA Uncharacterized protein OS=Sarcophilus harrisii GN=STARD5 PE=4 SV=1	STARD5
23.3058	23.2487	23.3422	22.8131	22.7673	23.2517		0	26.7487	40	7	0.0863589	-0.354829	G3VH03	G3VH03	>tr|G3VH03|G3VH03_SARHA Uncharacterized protein OS=Sarcophilus harrisii GN=LOC100927956 PE=4 SV=1	LOC100927956
19.2366	19.0791	18.8	18.6202	18.5556	18.8795		0	22.4937	8	3	0.0938536	-0.353463	G3WDF0;G3VQ23	G3WDF0;G3VQ23	>tr|G3WDF0|G3WDF0_SARHA Non-specific serine/threonine protein kinase (Fragment) OS=Sarcophilus harrisii GN=PAK2 PE=4 SV=1;>tr|G3VQ23|G3VQ23_SARHA Non-specific serine/threonine protein kinase OS=Sarcophilus harrisii GN=PAK3 PE=4 SV=1	PAK2
17.8413	17.916	17.8771	18.0482	18.0741	16.4726		0.0030326	21.2943	3	2	0.548991	-0.346477	G3WMH0	G3WMH0	>tr|G3WMH0|G3WMH0_SARHA Importin subunit alpha OS=Sarcophilus harrisii GN=KPNA1 PE=3 SV=1	KPNA1
18.6258	19.4135	18.8463	18.4473	18.7897	18.61		0	22.4707	6	4	0.245529	-0.346191	G3VZI7	G3VZI7	>tr|G3VZI7|G3VZI7_SARHA Uncharacterized protein (Fragment) OS=Sarcophilus harrisii GN=LOC100935108 PE=3 SV=1	LOC100935108
18.5336	18.6543	18.393	18.7148	17.7568	18.0813		0	22.0259	11	2	0.304623	-0.342651	G3VKZ3	G3VKZ3	>tr|G3VKZ3|G3VKZ3_SARHA Uncharacterized protein OS=Sarcophilus harrisii GN=UBE2L3 PE=3 SV=1	UBE2L3
18.3446	18.2702	18.7259	18.2492	18.19	17.8848		0	21.9746	7	2	0.134095	-0.338846	G3WWB6;G3WWB5	G3WWB6;G3WWB5	>tr|G3WWB6|G3WWB6_SARHA Uncharacterized protein OS=Sarcophilus harrisii GN=TMOD3 PE=4 SV=1;>tr|G3WWB5|G3WWB5_SARHA Uncharacterized protein OS=Sarcophilus harrisii GN=TMOD3 PE=4 SV=1	TMOD3
18.6081	18.1027	18.0155	17.8366	18.0325	17.8627		0	21.7522	5	3	0.163766	-0.331525	G3VSS6;G3VSS5	G3VSS6;G3VSS5	>tr|G3VSS6|G3VSS6_SARHA Uncharacterized protein OS=Sarcophilus harrisii GN=BAG6 PE=4 SV=1;>tr|G3VSS5|G3VSS5_SARHA Uncharacterized protein OS=Sarcophilus harrisii GN=BAG6 PE=4 SV=1	BAG6
17.66	17.6391	17.8153	15.738	17.7642	18.6199		0	21.1107	3	3	0.718943	-0.330794	G3W8R4;G3W8R3	G3W8R4;G3W8R3	>tr|G3W8R4|G3W8R4_SARHA Uncharacterized protein OS=Sarcophilus harrisii GN=EIF5B PE=4 SV=1;>tr|G3W8R3|G3W8R3_SARHA Uncharacterized protein OS=Sarcophilus harrisii GN=EIF5B PE=4 SV=1	EIF5B
22.9138	22.9249	22.9385	22.8255	22.7309	22.2486		0	26.4043	104	15	0.1441	-0.324105	G3VQL3	G3VQL3	>tr|G3VQL3|G3VQL3_SARHA Uncharacterized protein (Fragment) OS=Sarcophilus harrisii GN=CCT7 PE=3 SV=1	CCT7
17.9232	18.2957	17.8573	17.7861	17.433	17.8921		0	21.4842	8	2	0.173772	-0.321658	G3VRS6;G3VRS5	G3VRS6;G3VRS5	>tr|G3VRS6|G3VRS6_SARHA Uncharacterized protein OS=Sarcophilus harrisii GN=BLMH PE=4 SV=1;>tr|G3VRS5|G3VRS5_SARHA Uncharacterized protein (Fragment) OS=Sarcophilus harrisii GN=BLMH PE=4 SV=1	BLMH
20.0032	19.901	19.2514	20.3694	18.9093	18.9192		0	23.2751	21	5	0.585685	-0.319192	G3VUA7	G3VUA7	>tr|G3VUA7|G3VUA7_SARHA Uncharacterized protein OS=Sarcophilus harrisii GN=C14orf166 PE=4 SV=1	C14orf166
25.0014	24.7669	24.7633	24.6677	24.7037	24.223		0	28.3712	150	16	0.146167	-0.312392	G3WP04	G3WP04	>tr|G3WP04|G3WP04_SARHA Uncharacterized protein OS=Sarcophilus harrisii GN=YWHAE PE=3 SV=1	YWHAE
24.3299	24.3991	24.4017	24.2484	24.1943	23.7667		0	27.8428	143	25	0.117135	-0.307131	G3WDV3	G3WDV3	>tr|G3WDV3|G3WDV3_SARHA Isocitrate dehydrogenase [NADP] OS=Sarcophilus harrisii GN=IDH2 PE=3 SV=1	IDH2
21.0614	21.0395	21.2807	20.7096	20.5648	21.1916		0	24.6267	26	4	0.209938	-0.30519	G3W860	G3W860	>tr|G3W860|G3W860_SARHA Uncharacterized protein OS=Sarcophilus harrisii GN=RBBP9 PE=4 SV=1	RBBP9
25.8874	25.6513	25.1913	25.336	25.1503	25.3316		0	29.068	152	20	0.227314	-0.303982	G3WAK9	G3WAK9	>tr|G3WAK9|G3WAK9_SARHA Fructose-bisphosphate aldolase (Fragment) OS=Sarcophilus harrisii GN=ALDOA PE=3 SV=1	ALDOA
23.5627	23.5783	23.7807	23.2285	23.5628	23.2243		0	27.135	170	40	0.0845217	-0.30199	G3W8S4;G3W8L9;G3W7W1;G3W5Q5;G3WQH3;G3WB78;G3W6X6;G3WQW1	G3W8S4	>tr|G3W8S4|G3W8S4_SARHA Uncharacterized protein (Fragment) OS=Sarcophilus harrisii GN=MYH9 PE=4 SV=1	MYH9
21.2025	20.9087	20.8469	21.8688	20.3304	19.861		0	24.5994	21	5	0.652542	-0.299331	G3WGI0	G3WGI0	>tr|G3WGI0|G3WGI0_SARHA Uncharacterized protein OS=Sarcophilus harrisii GN=ATP5I PE=4 SV=1	ATP5I
20.5573	20.893	20.7182	20.4868	20.6246	20.1615		0	24.2213	31	9	0.150345	-0.298499	G3WDR5	G3WDR5	>tr|G3WDR5|G3WDR5_SARHA Uncharacterized protein (Fragment) OS=Sarcophilus harrisii GN=DDB1 PE=4 SV=1	DDB1
23.3153	23.5289	23.6018	23.3566	23.4978	22.6986		0	26.9702	94	15	0.317437	-0.297673	G3VC49	G3VC49	>tr|G3VC49|G3VC49_SARHA Citrate synthase OS=Sarcophilus harrisii GN=CS PE=3 SV=1	CS
19.9976	19.8499	19.9938	19.7234	19.8459	19.3895		0	23.4454	12	5	0.111985	-0.294189	G3VKL6	G3VKL6	>tr|G3VKL6|G3VKL6_SARHA Uncharacterized protein OS=Sarcophilus harrisii GN=LOC100933914 PE=3 SV=1	LOC100933914
21.7458	21.8169	21.8994	21.3655	21.389	21.8261		0	25.3247	35	7	0.133093	-0.293845	G3VF62	G3VF62	>tr|G3VF62|G3VF62_SARHA Uncharacterized protein (Fragment) OS=Sarcophilus harrisii GN=GLO1 PE=4 SV=1	GLO1
19.6257	19.7507	19.6872	19.6436	19.3584	19.191		0	23.2437	18	4	0.101494	-0.290189	G3VQM5	G3VQM5	>tr|G3VQM5|G3VQM5_SARHA Uncharacterized protein OS=Sarcophilus harrisii GN=AHSA1 PE=4 SV=1	AHSA1
19.8827	20.0254	19.9381	19.687	19.9019	19.3937		0	23.4556	17	5	0.133125	-0.287834	G3WR30	G3WR30	>tr|G3WR30|G3WR30_SARHA Uncharacterized protein OS=Sarcophilus harrisii GN=GCDH PE=3 SV=1	GCDH
22.7859	22.7461	22.6389	22.3903	22.2646	22.6562		0	26.2391	36	6	0.0810697	-0.286581	G3WKL3	G3WKL3	>tr|G3WKL3|G3WKL3_SARHA 40S ribosomal protein S21 OS=Sarcophilus harrisii GN=RPS21 PE=3 SV=1	RPS21
21.4091	21.2728	21.3485	20.9716	20.8629	21.3695		0	24.7792	32	9	0.15814	-0.275485	G3W4B5	G3W4B5	>tr|G3W4B5|G3W4B5_SARHA Uncharacterized protein OS=Sarcophilus harrisii GN=PPA1 PE=4 SV=1	PPA1
18.7919	18.7479	18.7934	18.3883	18.2794	18.8413		0	22.2486	10	2	0.186878	-0.27474	G3WG10;G3WG09;G3VHS0	G3WG10;G3WG09;G3VHS0	>tr|G3WG10|G3WG10_SARHA Uncharacterized protein OS=Sarcophilus harrisii GN=RBMS1 PE=4 SV=1;>tr|G3WG09|G3WG09_SARHA Uncharacterized protein OS=Sarcophilus harrisii GN=RBMS1 PE=4 SV=1;>tr|G3VHS0|G3VHS0_SARHA Uncharacterized protein OS=Sarcophilus harrisii GN	RBMS1
18.0659	18.345	17.5647	18.4293	17.3343	17.391		0	21.5764	8	2	0.552838	-0.273626	G3VGJ2;G3VGJ1	G3VGJ2;G3VGJ1	>tr|G3VGJ2|G3VGJ2_SARHA Uncharacterized protein OS=Sarcophilus harrisii GN=LOC100932411 PE=4 SV=1;>tr|G3VGJ1|G3VGJ1_SARHA Uncharacterized protein OS=Sarcophilus harrisii GN=LOC100932411 PE=4 SV=1	LOC100932411
19.6488	19.131	18.9607	19.0627	18.7581	19.1016		0	22.7452	7	2	0.307991	-0.272733	G3VIV8;G3VIV7;G3VIV6	G3VIV8;G3VIV7;G3VIV6	>tr|G3VIV8|G3VIV8_SARHA Uncharacterized protein OS=Sarcophilus harrisii GN=DYNLRB2 PE=4 SV=1;>tr|G3VIV7|G3VIV7_SARHA Uncharacterized protein OS=Sarcophilus harrisii GN=DYNLRB2 PE=4 SV=1;>tr|G3VIV6|G3VIV6_SARHA Uncharacterized protein OS=Sarcophilus harrisi	DYNLRB2
23.3762	23.4357	23.1362	23.1829	22.9723	22.9964		0	26.8557	110	22	0.0788427	-0.265498	G3WT28;G3WT29;G3WRT3	G3WT28;G3WT29	>tr|G3WT28|G3WT28_SARHA L-lactate dehydrogenase OS=Sarcophilus harrisii GN=LDHA PE=3 SV=1;>tr|G3WT29|G3WT29_SARHA L-lactate dehydrogenase (Fragment) OS=Sarcophilus harrisii GN=LDHA PE=3 SV=1	LDHA
20.9561	20.9594	20.9159	20.8722	20.8292	20.3475		0	24.4762	37	7	0.197052	-0.260848	G3VXL3;G3VXL4;G3VI12;G3VI13	G3VXL3;G3VXL4	>tr|G3VXL3|G3VXL3_SARHA S-(hydroxymethyl)glutathione dehydrogenase OS=Sarcophilus harrisii GN=ADH5 PE=3 SV=1;>tr|G3VXL4|G3VXL4_SARHA S-(hydroxymethyl)glutathione dehydrogenase (Fragment) OS=Sarcophilus harrisii GN=ADH5 PE=3 SV=1	ADH5
17.5698	17.6762	17.5701	17.7045	17.1259	17.2112		0	21.1399	4	3	0.23278	-0.258186	G3W0U6;G3VLY5;G3VKM2;G3VMZ4;G3VDP5	G3W0U6;G3VLY5;G3VKM2;G3VMZ4	>tr|G3W0U6|G3W0U6_SARHA Uncharacterized protein (Fragment) OS=Sarcophilus harrisii GN=UBE2K PE=3 SV=1;>tr|G3VLY5|G3VLY5_SARHA Uncharacterized protein OS=Sarcophilus harrisii PE=4 SV=1;>tr|G3VKM2|G3VKM2_SARHA Uncharacterized protein (Fragment) OS=Sarcophilu	UBE2K
20.9888	21.4802	21.5433	21.0213	21.3397	20.8923		0	24.8417	37	7	0.314171	-0.253015	G3WXI0	G3WXI0	>tr|G3WXI0|G3WXI0_SARHA Uncharacterized protein (Fragment) OS=Sarcophilus harrisii GN=EIF4A2 PE=3 SV=1	EIF4A2
22.2242	22.2172	22.3134	22.1088	22.1428	21.7547		0	25.7618	75	14	0.122812	-0.249517	G3X1W7	G3X1W7	>tr|G3X1W7|G3X1W7_SARHA Succinate dehydrogenase (quinone) (Fragment) OS=Sarcophilus harrisii GN=SDHA PE=3 SV=1	SDHA
22.3981	22.5171	22.4804	22.0994	22.116	22.4342		0	25.938	34	5	0.0955811	-0.248641	G3VLR0	G3VLR0	>tr|G3VLR0|G3VLR0_SARHA Uncharacterized protein (Fragment) OS=Sarcophilus harrisii GN=PTGES3 PE=4 SV=1	PTGES3
20.4656	20.3398	20.3908	20.1597	20.336	19.958		0	23.9104	16	4	0.0980481	-0.247512	G3WP46	G3WP46	>tr|G3WP46|G3WP46_SARHA Vacuolar protein sorting-associated protein 29 (Fragment) OS=Sarcophilus harrisii GN=VPS29 PE=3 SV=1	VPS29
18.083	18.2584	18.7238	18.0031	18.1356	18.1875		0	21.8371	7	3	0.283285	-0.246356	G3W8J8	G3W8J8	>tr|G3W8J8|G3W8J8_SARHA Uncharacterized protein OS=Sarcophilus harrisii GN=HNRNPR PE=4 SV=1	HNRNPR
21.2504	21.4299	21.4503	21.2764	21.4884	20.6317		0	24.9727	54	13	0.408581	-0.244685	G3WCX8	G3WCX8	>tr|G3WCX8|G3WCX8_SARHA Uncharacterized protein OS=Sarcophilus harrisii GN=ALDH18A1 PE=3 SV=1	ALDH18A1
21.3088	21.0139	21.285	20.8656	20.7355	21.2928		0	24.6815	24	6	0.285377	-0.23793	G3VCB5	G3VCB5	>tr|G3VCB5|G3VCB5_SARHA Uncharacterized protein OS=Sarcophilus harrisii GN=LOC100923620 PE=4 SV=1	LOC100923620
23.5211	23.5283	23.3148	23.3707	23.3681	22.9145		0	26.942	75	13	0.228956	-0.236959	G3W2L0	G3W2L0	>tr|G3W2L0|G3W2L0_SARHA Malate dehydrogenase OS=Sarcophilus harrisii GN=MDH1 PE=3 SV=1	MDH1
20.9982	20.9186	21.0137	20.562	20.9735	20.69		0	24.4756	18	7	0.133545	-0.23499	G3W344	G3W344	>tr|G3W344|G3W344_SARHA Uncharacterized protein OS=Sarcophilus harrisii GN=MYH10 PE=4 SV=1	MYH10
21.4295	21.6078	21.3686	21.3184	21.48	20.9098		0	24.9986	44	9	0.275481	-0.23252	G3VYK9	G3VYK9	>tr|G3VYK9|G3VYK9_SARHA Uncharacterized protein OS=Sarcophilus harrisii GN=EIF2S3 PE=4 SV=1	EIF2S3
20.1473	20.3219	20.0331	20.0603	19.8982	19.8521		0	23.6488	21	5	0.0931955	-0.230582	G3VTU6	G3VTU6	>tr|G3VTU6|G3VTU6_SARHA Uncharacterized protein OS=Sarcophilus harrisii GN=CAPZB PE=4 SV=1	CAPZB
23.1933	23.262	23.6768	23.3881	23.2338	22.8212		0	26.9198	42	4	0.368561	-0.229666	G3VPL9;G3VQI3	G3VPL9;G3VQI3	>tr|G3VPL9|G3VPL9_SARHA Uncharacterized protein OS=Sarcophilus harrisii GN=TUBA1C PE=3 SV=1;>tr|G3VQI3|G3VQI3_SARHA Uncharacterized protein (Fragment) OS=Sarcophilus harrisii GN=TUBA1C PE=3 SV=1	TUBA1C
18.2666	18.242	18.824	18.1295	18.1971	18.322		0	21.9705	9	4	0.314126	-0.228002	G3VKZ6	G3VKZ6	>tr|G3VKZ6|G3VKZ6_SARHA Uncharacterized protein (Fragment) OS=Sarcophilus harrisii GN=OGDHL PE=4 SV=1	OGDHL
22.0094	21.4425	21.4685	21.2747	21.2125	21.7566		0	25.1562	38	9	0.422047	-0.22554	G3WXG5	G3WXG5	>tr|G3WXG5|G3WXG5_SARHA Uncharacterized protein (Fragment) OS=Sarcophilus harrisii GN=LASP1 PE=4 SV=1	LASP1
17.4578	17.6015	17.0983	17.0151	17.0058	17.4607		0	20.8409	5	2	0.347677	-0.225321	G3WDA9	G3WDA9	>tr|G3WDA9|G3WDA9_SARHA Uncharacterized protein OS=Sarcophilus harrisii GN=RNPEP PE=4 SV=1	RNPEP
19.1467	19.576	19.5388	19.3811	19.3153	18.8894		0	23.0073	14	9	0.336523	-0.225231	G3W9I4	G3W9I4	>tr|G3W9I4|G3W9I4_SARHA Uncharacterized protein (Fragment) OS=Sarcophilus harrisii GN=MTHFD1L PE=3 SV=1	MTHFD1L
17.6	17.7383	17.5638	17.2102	17.1156	17.9019		0	21.0362	6	2	0.425285	-0.224781	G3VST4	G3VST4	>tr|G3VST4|G3VST4_SARHA Uncharacterized protein (Fragment) OS=Sarcophilus harrisii GN=FAM114A2 PE=4 SV=1	FAM114A2
18.9791	19.2038	19.2015	19.0766	19.0746	18.5652		0	22.6986	6	4	0.296719	-0.222659	G3WXE1	G3WXE1	>tr|G3WXE1|G3WXE1_SARHA Uncharacterized protein (Fragment) OS=Sarcophilus harrisii GN=KPNA4 PE=4 SV=1	KPNA4
19.6615	19.5698	19.459	19.5002	19.1485	19.3743		0	23.2175	23	5	0.133447	-0.222409	G3WRD4;G3WRD3	G3WRD4;G3WRD3	>tr|G3WRD4|G3WRD4_SARHA Uncharacterized protein OS=Sarcophilus harrisii GN=DYNC1I2 PE=4 SV=1;>tr|G3WRD3|G3WRD3_SARHA Uncharacterized protein OS=Sarcophilus harrisii GN=DYNC1I2 PE=4 SV=1	DYNC1I2
18.6648	18.411	18.5684	18.2944	18.5162	18.1668		0	22.0484	8	5	0.152617	-0.222275	G3W8Y4;G3W8Y5	G3W8Y4;G3W8Y5	>tr|G3W8Y4|G3W8Y4_SARHA Uncharacterized protein OS=Sarcophilus harrisii GN=ACOT9 PE=4 SV=1;>tr|G3W8Y5|G3W8Y5_SARHA Uncharacterized protein OS=Sarcophilus harrisii GN=ACOT9 PE=4 SV=1	ACOT9
22.7578	22.9211	22.8123	22.6296	22.7889	22.4246		0	26.1955	73	12	0.135631	-0.216033	G3WQW3	G3WQW3	>tr|G3WQW3|G3WQW3_SARHA Uncharacterized protein (Fragment) OS=Sarcophilus harrisii GN=TCP1 PE=3 SV=1	TCP1
23.4551	23.6311	23.6444	23.3699	23.6304	23.0929		0	27.1175	129	21	0.271606	-0.21247	G3WN63	G3WN63	>tr|G3WN63|G3WN63_SARHA T-complex protein 1 subunit gamma (Fragment) OS=Sarcophilus harrisii GN=CCT3 PE=3 SV=1	CCT3
22.312	22.5916	22.4632	22.2884	22.3781	22.0647		0	25.9894	53	10	0.16086	-0.211932	G3VH16	G3VH16	>tr|G3VH16|G3VH16_SARHA Uncharacterized protein (Fragment) OS=Sarcophilus harrisii GN=LOC100913694 PE=3 SV=1	LOC100913694
21.5696	21.6455	21.5468	21.6036	21.6688	20.8602		0	25.111	47	11	0.466662	-0.209805	G3VCB1	G3VCB1	>tr|G3VCB1|G3VCB1_SARHA Uncharacterized protein OS=Sarcophilus harrisii GN=PSMD7 PE=4 SV=1	PSMD7
22.8359	22.9133	22.7874	22.7796	22.7592	22.37		0	26.3289	113	21	0.204615	-0.209252	G3VSJ9	G3VSJ9	>tr|G3VSJ9|G3VSJ9_SARHA Uncharacterized protein (Fragment) OS=Sarcophilus harrisii GN=PSMD2 PE=4 SV=1	PSMD2
18.4637	18.6596	18.8467	18.458	18.5534	18.3325		0	22.2028	7	2	0.177639	-0.20869	G3W5X9	G3W5X9	>tr|G3W5X9|G3W5X9_SARHA Core histone macro-H2A OS=Sarcophilus harrisii GN=H2AFY PE=4 SV=1	H2AFY
24.1057	24.3396	24.2544	23.9962	24.1621	23.9164		0	27.7612	132	22	0.104481	-0.20833	G3WYG4	G3WYG4	>tr|G3WYG4|G3WYG4_SARHA Uncharacterized protein OS=Sarcophilus harrisii GN=HNRNPU PE=4 SV=1	HNRNPU
18.8757	18.6769	18.4688	18.5906	18.923	17.886		0	22.3158	17	4	0.561168	-0.207271	G3VZX7;G3W1I8;G3VZX6	G3VZX7;G3W1I8	>tr|G3VZX7|G3VZX7_SARHA Uncharacterized protein (Fragment) OS=Sarcophilus harrisii GN=KPNA6 PE=4 SV=1;>tr|G3W1I8|G3W1I8_SARHA Uncharacterized protein (Fragment) OS=Sarcophilus harrisii GN=KPNA5 PE=4 SV=1	KPNA6
18.2618	17.9733	17.9297	17.9415	17.9696	17.6374		0	21.5913	6	2	0.239719	-0.205462	G3VJB9	G3VJB9	>tr|G3VJB9|G3VJB9_SARHA Uncharacterized protein OS=Sarcophilus harrisii GN=P4HA2 PE=4 SV=1	P4HA2
19.2813	19.003	18.6063	18.8834	18.5921	18.8109		0	22.5064	7	2	0.400994	-0.201401	G3WUY0	G3WUY0	>tr|G3WUY0|G3WUY0_SARHA Uncharacterized protein (Fragment) OS=Sarcophilus harrisii GN=PFDN2 PE=4 SV=1	PFDN2
23.9553	23.9229	24.0685	23.6213	23.6426	24.0878		0	27.501	139	23	0.27867	-0.198304	G3WLZ6	G3WLZ6	>tr|G3WLZ6|G3WLZ6_SARHA Aspartate aminotransferase OS=Sarcophilus harrisii GN=GOT1 PE=3 SV=1	GOT1
21.3424	21.4845	21.336	21.5041	21.2675	20.7973		0	24.9168	28	5	0.405688	-0.198039	G3WJ53	G3WJ53	>tr|G3WJ53|G3WJ53_SARHA Uncharacterized protein OS=Sarcophilus harrisii GN=ATP5L PE=4 SV=1	ATP5L
19.2472	19.3149	19.4338	19.1856	18.9682	19.2506		0	22.8953	12	3	0.123538	-0.197126	G3VR54	G3VR54	>tr|G3VR54|G3VR54_SARHA Uncharacterized protein OS=Sarcophilus harrisii GN=DTYMK PE=3 SV=1	DTYMK
18.0886	17.3992	18.1337	17.5063	17.7109	17.8279		0	21.3436	7	2	0.493962	-0.192153	G3WNV2;G3WNV1	G3WNV2;G3WNV1	>tr|G3WNV2|G3WNV2_SARHA Annexin (Fragment) OS=Sarcophilus harrisii GN=ANXA4 PE=3 SV=1;>tr|G3WNV1|G3WNV1_SARHA Annexin OS=Sarcophilus harrisii GN=ANXA4 PE=3 SV=1	ANXA4
19.5919	19.5189	19.3343	19.2524	19.256	19.3649		0	23.015	12	5	0.0886123	-0.190603	G3VIU6	G3VIU6	>tr|G3VIU6|G3VIU6_SARHA Uncharacterized protein (Fragment) OS=Sarcophilus harrisii GN=SH3GLB1 PE=4 SV=1	SH3GLB1
19.213	19.336	19.2789	18.9715	19.2845	19.0059		0	22.7777	14	3	0.147598	-0.188664	G3VX45	G3VX45	>tr|G3VX45|G3VX45_SARHA Uncharacterized protein OS=Sarcophilus harrisii GN=CSNK2A1 PE=4 SV=1	CSNK2A1
19.4396	19.4075	19.4913	19.1209	19.0962	19.5581		0	22.9079	9	4	0.284333	-0.187742	G3W5J7	G3W5J7	>tr|G3W5J7|G3W5J7_SARHA Eukaryotic translation initiation factor 3 subunit G OS=Sarcophilus harrisii GN=EIF3G PE=3 SV=1	EIF3G
16.9712	17.4372	17.6252	17.4036	17.5295	16.5459		0	20.8962	6	2	0.639191	-0.184896	G3W7F2;G3W7F1	G3W7F2;G3W7F1	>tr|G3W7F2|G3W7F2_SARHA Uncharacterized protein OS=Sarcophilus harrisii GN=OGFOD1 PE=4 SV=1;>tr|G3W7F1|G3W7F1_SARHA Uncharacterized protein OS=Sarcophilus harrisii GN=OGFOD1 PE=4 SV=1	OGFOD1
19.5472	20.0043	20.7988	19.3728	19.8279	20.597		0	23.5701	18	7	0.736831	-0.184207	G3W6N8	G3W6N8	>tr|G3W6N8|G3W6N8_SARHA Uncharacterized protein OS=Sarcophilus harrisii GN=ARHGAP36 PE=4 SV=1	ARHGAP36
21.4349	21.4255	21.2782	21.153	21.1216	21.3196		0	24.8347	48	13	0.085118	-0.181444	G3WM45	G3WM45	>tr|G3WM45|G3WM45_SARHA Uncharacterized protein OS=Sarcophilus harrisii GN=DPYSL3 PE=4 SV=1	DPYSL3
19.231	19.1294	19.2886	19.2101	19.2098	18.6855		0	22.739	12	2	0.373204	-0.181197	G3VZ76	G3VZ76	>tr|G3VZ76|G3VZ76_SARHA Uncharacterized protein OS=Sarcophilus harrisii GN=PMPCA PE=3 SV=1	PMPCA
21.9582	22.0198	21.9539	21.6805	21.7293	21.9824		0	25.6716	47	8	0.134036	-0.179912	G3W2S6	G3W2S6	>tr|G3W2S6|G3W2S6_SARHA Uncharacterized protein (Fragment) OS=Sarcophilus harrisii GN=AKR1A1 PE=4 SV=1	AKR1A1
21.7312	21.7581	21.8549	21.5272	21.5319	21.7534		0	25.3018	62	12	0.101205	-0.177255	G3W2A7	G3W2A7	>tr|G3W2A7|G3W2A7_SARHA Eukaryotic translation initiation factor 3 subunit I (Fragment) OS=Sarcophilus harrisii GN=EIF3I PE=3 SV=1	EIF3I
21.4739	21.6486	21.7578	21.6663	21.4274	21.2551		0	25.1462	46	6	0.289102	-0.177176	G3W3I6	G3W3I6	>tr|G3W3I6|G3W3I6_SARHA Uncharacterized protein OS=Sarcophilus harrisii GN=AKR1D1 PE=4 SV=1	AKR1D1
22.3619	21.9609	21.1631	21.836	20.9043	22.2142		0	25.4287	36	7	0.752807	-0.177116	G3X2S0	G3X2S0	>tr|G3X2S0|G3X2S0_SARHA Uncharacterized protein OS=Sarcophilus harrisii GN=HN1 PE=4 SV=1	HN1
20.011	20.0055	20.0988	19.8953	19.7015	19.9894		0	23.5331	28	7	0.121581	-0.176375	G3WB38	G3WB38	>tr|G3WB38|G3WB38_SARHA Uncharacterized protein OS=Sarcophilus harrisii GN=COPE PE=4 SV=1	COPE
21.6715	21.5418	21.7132	21.6136	21.3585	21.427		0	25.2109	32	5	0.12875	-0.175825	G3X0D5	G3X0D5	>tr|G3X0D5|G3X0D5_SARHA Isocitrate dehydrogenase [NAD] subunit, mitochondrial (Fragment) OS=Sarcophilus harrisii GN=IDH3A PE=3 SV=1	IDH3A
18.9025	18.6392	18.4614	18.3595	18.3369	18.7798		0	22.0732	6	4	0.413669	-0.175667	G3WTB9	G3WTB9	>tr|G3WTB9|G3WTB9_SARHA Uncharacterized protein (Fragment) OS=Sarcophilus harrisii GN=EEA1 PE=4 SV=1	EEA1
21.5746	21.6709	21.6233	21.7343	21.2697	21.3614		0	25.1507	44	6	0.310892	-0.16777	G3WYF4	G3WYF4	>tr|G3WYF4|G3WYF4_SARHA Proteasome subunit beta type OS=Sarcophilus harrisii GN=PSMB3 PE=3 SV=1	PSMB3
17.4514	17.6684	17.2884	17.3125	17.43	17.1709		0	21.0143	8	1	0.283049	-0.164933	G3WRW4	G3WRW4	>tr|G3WRW4|G3WRW4_SARHA Uncharacterized protein (Fragment) OS=Sarcophilus harrisii GN=APOA1BP PE=3 SV=1	APOA1BP
19.8783	19.8656	19.7962	19.8074	19.8398	19.4007		0	23.3553	22	5	0.316883	-0.164078	G3VJZ5	G3VJZ5	>tr|G3VJZ5|G3VJZ5_SARHA Uncharacterized protein OS=Sarcophilus harrisii GN=CECR5 PE=4 SV=1	CECR5
21.1886	21.0411	20.9009	20.8349	20.7684	21.039		0	24.5634	36	7	0.234351	-0.162745	G3VLR4	G3VLR4	>tr|G3VLR4|G3VLR4_SARHA Uncharacterized protein (Fragment) OS=Sarcophilus harrisii GN=NUDC PE=4 SV=1	NUDC
17.5711	18.6751	18.203	18.2034	17.9827	17.779		0	21.5435	5	2	0.66207	-0.161367	G3W3C5;G3WQF3	G3W3C5;G3WQF3	>tr|G3W3C5|G3W3C5_SARHA Uncharacterized protein OS=Sarcophilus harrisii GN=SAR1A PE=4 SV=1;>tr|G3WQF3|G3WQF3_SARHA Uncharacterized protein OS=Sarcophilus harrisii GN=SAR1B PE=3 SV=1	SAR1A
25.9496	26.3205	26.2435	25.9431	26.4944	25.5932		0	29.7074	38	1	0.603151	-0.160959	G3VIT0	G3VIT0	>tr|G3VIT0|G3VIT0_SARHA Histone H2A OS=Sarcophilus harrisii GN=HIST2H2AB PE=3 SV=1	HIST2H2AB
19.7947	19.9124	19.9831	19.7025	19.989	19.5167		0	23.4458	19	8	0.338562	-0.160679	G3WGL3	G3WGL3	>tr|G3WGL3|G3WGL3_SARHA DNA helicase OS=Sarcophilus harrisii GN=MCM3 PE=3 SV=1	MCM3
18.7306	18.5739	18.2157	18.6429	17.8309	18.5704		0	22.0127	6	1	0.625844	-0.158657	G3WEY2	G3WEY2	>tr|G3WEY2|G3WEY2_SARHA Uncharacterized protein OS=Sarcophilus harrisii GN=CPSF7 PE=4 SV=1	CPSF7
26.4056	26.1605	26.0721	26.0498	25.7671	26.352		0	29.7168	516	82	0.469714	-0.15646	G3WSP0	G3WSP0	>tr|G3WSP0|G3WSP0_SARHA Uncharacterized protein OS=Sarcophilus harrisii GN=NES PE=3 SV=1	NES
23.2536	22.9509	22.8876	22.9215	22.6834	23.023		0	26.5235	31	3	0.363935	-0.154821	G3VJU7	G3VJU7	>tr|G3VJU7|G3VJU7_SARHA Uncharacterized protein (Fragment) OS=Sarcophilus harrisii GN=GSTP1 PE=3 SV=1	GSTP1
20.5163	20.4838	20.244	20.1541	20.3065	20.319		0	23.9283	21	6	0.199803	-0.154799	G3VZM7	G3VZM7	>tr|G3VZM7|G3VZM7_SARHA Uncharacterized protein (Fragment) OS=Sarcophilus harrisii GN=CDC37 PE=4 SV=1	CDC37
23.561	23.7554	23.5485	23.5868	23.481	23.3332		0	27.1723	100	16	0.194968	-0.15466	G3X3R2	G3X3R2	>tr|G3X3R2|G3X3R2_SARHA Phosphoserine aminotransferase (Fragment) OS=Sarcophilus harrisii GN=PSAT1 PE=3 SV=1	PSAT1
20.055	20.1283	20.0467	19.8202	19.8051	20.1587		0	23.5915	19	6	0.277238	-0.148687	G3WI42;G3WI43	G3WI42;G3WI43	>tr|G3WI42|G3WI42_SARHA Uncharacterized protein OS=Sarcophilus harrisii GN=SNX2 PE=4 SV=1;>tr|G3WI43|G3WI43_SARHA Uncharacterized protein OS=Sarcophilus harrisii GN=SNX2 PE=4 SV=1	SNX2
18.9647	19.1302	19.3008	18.9171	18.9724	19.069		0	22.6323	8	2	0.243764	-0.145724	G3VTT9	G3VTT9	>tr|G3VTT9|G3VTT9_SARHA Uncharacterized protein (Fragment) OS=Sarcophilus harrisii GN=SNRPD3 PE=4 SV=1	SNRPD3
25.3277	25.2824	24.8559	24.9825	24.9077	25.1388		0	28.7029	193	28	0.426978	-0.145714	G3VFY1	G3VFY1	>tr|G3VFY1|G3VFY1_SARHA Phosphoglycerate kinase (Fragment) OS=Sarcophilus harrisii GN=LOC100923470 PE=3 SV=1	LOC100923470
20.9957	20.9214	20.7475	20.7077	20.8457	20.6828		0	24.2867	25	7	0.185201	-0.142776	G3VR96;G3VR95	G3VR96;G3VR95	>tr|G3VR96|G3VR96_SARHA Uncharacterized protein (Fragment) OS=Sarcophilus harrisii GN=SUCLG1 PE=3 SV=1;>tr|G3VR95|G3VR95_SARHA Uncharacterized protein OS=Sarcophilus harrisii GN=SUCLG1 PE=3 SV=1	SUCLG1
24.8496	24.4745	24.5157	24.232	24.3699	24.8168		0	28.1137	97	12	0.545569	-0.140331	G3VX55	G3VX55	>tr|G3VX55|G3VX55_SARHA Thioredoxin OS=Sarcophilus harrisii GN=LOC100928003 PE=3 SV=1	LOC100928003
19.203	19.1515	19.0947	18.9841	19.1127	18.9362		0	22.7041	6	2	0.0863268	-0.138721	G3VB23	G3VB23	>tr|G3VB23|G3VB23_SARHA Uncharacterized protein (Fragment) OS=Sarcophilus harrisii GN=LOC100926395 PE=4 SV=1	LOC100926395
22.3499	22.399	22.2732	22.2858	22.1977	22.125		0	25.8634	89	20	0.0803324	-0.137856	G3WLC7;G3WLC8	G3WLC7;G3WLC8	>tr|G3WLC7|G3WLC7_SARHA Uncharacterized protein (Fragment) OS=Sarcophilus harrisii GN=HSPA4 PE=3 SV=1;>tr|G3WLC8|G3WLC8_SARHA Uncharacterized protein OS=Sarcophilus harrisii GN=HSPA4 PE=3 SV=1	HSPA4
19.9929	20.2283	19.9128	20.0911	20.3661	19.2666		0	23.6439	28	8	0.711006	-0.136751	G3VCE4	G3VCE4	>tr|G3VCE4|G3VCE4_SARHA Uncharacterized protein OS=Sarcophilus harrisii GN=SNRNP200 PE=4 SV=1	SNRNP200
19.0516	19.5706	19.8299	19.3571	19.6103	19.0804		0	23.0576	12	4	0.649943	-0.134811	G3VLM5;G3VLM4;G3VLW7;G3WJT5;G3WEL9;G3VWB5;G3WJF6;G3WEM0	G3VLM5;G3VLM4;G3VLW7	>tr|G3VLM5|G3VLM5_SARHA Uncharacterized protein (Fragment) OS=Sarcophilus harrisii GN=RAB1A PE=3 SV=1;>tr|G3VLM4|G3VLM4_SARHA Uncharacterized protein (Fragment) OS=Sarcophilus harrisii GN=RAB1A PE=3 SV=1;>tr|G3VLW7|G3VLW7_SARHA Uncharacterized protein (Fra	RAB1A
18.881	18.7564	18.6559	18.5284	18.6685	18.6919		0	22.2894	9	2	0.178597	-0.134788	G3WK95;G3WK94	G3WK95;G3WK94	>tr|G3WK95|G3WK95_SARHA Uncharacterized protein OS=Sarcophilus harrisii GN=TFG PE=4 SV=1;>tr|G3WK94|G3WK94_SARHA Uncharacterized protein OS=Sarcophilus harrisii GN=TFG PE=4 SV=1	TFG
23.9558	23.9808	23.9794	23.9984	23.8547	23.6705		0	27.4716	95	12	0.241738	-0.130743	G3VZ72	G3VZ72	>tr|G3VZ72|G3VZ72_SARHA Uncharacterized protein OS=Sarcophilus harrisii GN=PCBP2 PE=4 SV=1	PCBP2
27.3064	27.3373	27.3175	27.1048	27.1583	27.3156		0	30.8301	346	27	0.116752	-0.127524	G3W108;G3W109	G3W108;G3W109	>tr|G3W108|G3W108_SARHA Uncharacterized protein OS=Sarcophilus harrisii GN=TUBB PE=3 SV=1;>tr|G3W109|G3W109_SARHA Uncharacterized protein OS=Sarcophilus harrisii GN=TUBB PE=3 SV=1	TUBB
18.3737	18.2506	18.329	18.1463	18.161	18.2753		0	21.8205	6	3	0.0854576	-0.123563	G3VBZ7	G3VBZ7	>tr|G3VBZ7|G3VBZ7_SARHA Uncharacterized protein (Fragment) OS=Sarcophilus harrisii GN=VWA5A PE=4 SV=1	VWA5A
20.9604	21.0154	21.1413	21.0374	20.9235	20.7942		0	24.5556	25	8	0.243527	-0.120705	G3X0H5	G3X0H5	>tr|G3X0H5|G3X0H5_SARHA Proteasome subunit alpha type OS=Sarcophilus harrisii GN=PSMA3 PE=3 SV=1	PSMA3
22.679	22.6152	22.6218	22.4778	22.4564	22.6249		0	26.1263	48	9	0.103819	-0.118942	G3W0C5	G3W0C5	>tr|G3W0C5|G3W0C5_SARHA Uncharacterized protein OS=Sarcophilus harrisii GN=EEF1D PE=3 SV=1	EEF1D
23.0979	23.2774	23.225	23.1122	23.1851	22.9473		0	26.738	103	25	0.250034	-0.118598	G3WC16	G3WC16	>tr|G3WC16|G3WC16_SARHA Uncharacterized protein (Fragment) OS=Sarcophilus harrisii GN=CCT8 PE=3 SV=1	CCT8
20.6497	20.576	20.5801	20.3524	20.2658	20.8405		0	24.1185	19	4	0.556237	-0.115732	G3VQG1	G3VQG1	>tr|G3VQG1|G3VQG1_SARHA Uncharacterized protein (Fragment) OS=Sarcophilus harrisii GN=CFL2 PE=4 SV=1	CFL2
21.0401	21.0737	20.9013	20.8562	20.9241	20.889		0	24.5347	45	11	0.109937	-0.11525	G3VJ38;G3VJ37;G3WQN0	G3VJ38;G3VJ37	>tr|G3VJ38|G3VJ38_SARHA Annexin OS=Sarcophilus harrisii GN=ANXA11 PE=3 SV=1;>tr|G3VJ37|G3VJ37_SARHA Annexin OS=Sarcophilus harrisii GN=ANXA11 PE=3 SV=1	ANXA11
21.8421	21.8792	21.9122	21.6543	21.6985	21.9384		0	25.4172	74	15	0.27627	-0.114068	G3W6F7	G3W6F7	>tr|G3W6F7|G3W6F7_SARHA Uncharacterized protein OS=Sarcophilus harrisii GN=CNDP2 PE=4 SV=1	CNDP2
19.3951	19.0551	19.1132	19.0966	18.8889	19.2405		0	22.7901	8	4	0.485216	-0.112476	G3WVT4	G3WVT4	>tr|G3WVT4|G3WVT4_SARHA Uncharacterized protein OS=Sarcophilus harrisii GN=TMOD2 PE=4 SV=1	TMOD2
21.7054	21.8177	21.632	21.6868	21.9403	21.1972		0	25.3256	65	14	0.649342	-0.110247	G3VPA7	G3VPA7	>tr|G3VPA7|G3VPA7_SARHA Uncharacterized protein OS=Sarcophilus harrisii GN=PSMD1 PE=4 SV=1	PSMD1
21.9234	22.0826	22.0586	21.8622	21.9557	21.9179		0	25.536	56	11	0.124471	-0.109582	G3WVY5;G3W324;G3WAW3;G3X039	G3WVY5;G3W324	>tr|G3WVY5|G3WVY5_SARHA Serine/threonine-protein phosphatase OS=Sarcophilus harrisii GN=PPP2CA PE=3 SV=1;>tr|G3W324|G3W324_SARHA Serine/threonine-protein phosphatase OS=Sarcophilus harrisii GN=PPP2CB PE=3 SV=1	PPP2CA
26.0964	26.0567	25.7523	25.7931	25.8719	25.9148		0	29.4777	249	31	0.39645	-0.108534	G3W9A5;G3VC30;G3W3B8	G3W9A5	>tr|G3W9A5|G3W9A5_SARHA Pyruvate kinase (Fragment) OS=Sarcophilus harrisii GN=PKM PE=3 SV=1	PKM
18.6751	18.6898	18.8912	18.66	18.6824	18.5897		0	22.2595	13	3	0.223705	-0.107996	G3VJH0	G3VJH0	>tr|G3VJH0|G3VJH0_SARHA Uncharacterized protein (Fragment) OS=Sarcophilus harrisii GN=TWF2 PE=4 SV=1	TWF2
21.3963	21.4483	21.3612	21.4683	21.3914	21.0241		0	25.0039	49	13	0.484351	-0.107295	G3X287;G3X288	G3X287;G3X288	>tr|G3X287|G3X287_SARHA Uncharacterized protein OS=Sarcophilus harrisii GN=PSMD11 PE=4 SV=1;>tr|G3X288|G3X288_SARHA Uncharacterized protein (Fragment) OS=Sarcophilus harrisii GN=PSMD11 PE=4 SV=1	PSMD11
20.9754	20.95	21.0932	20.7578	20.9884	20.9615		0	24.545	18	3	0.290224	-0.103636	G3WNN2	G3WNN2	>tr|G3WNN2|G3WNN2_SARHA Uncharacterized protein (Fragment) OS=Sarcophilus harrisii GN=PEPD PE=3 SV=1	PEPD
20.8576	20.8061	20.7903	20.7832	20.6294	20.7329		0	24.3953	21	8	0.106929	-0.102811	G3WJ33;G3WJ32	G3WJ33;G3WJ32	>tr|G3WJ33|G3WJ33_SARHA Uncharacterized protein OS=Sarcophilus harrisii GN=CACYBP PE=4 SV=1;>tr|G3WJ32|G3WJ32_SARHA Uncharacterized protein (Fragment) OS=Sarcophilus harrisii GN=CACYBP PE=4 SV=1	CACYBP
22.0055	21.9492	21.8117	21.8065	21.7109	21.9419		0	25.4741	46	8	0.310855	-0.1024	G3VAB7	G3VAB7	>tr|G3VAB7|G3VAB7_SARHA Uncharacterized protein OS=Sarcophilus harrisii GN=EIF4H PE=4 SV=1	EIF4H
18.7632	18.6665	18.8234	18.7559	18.6745	18.5208		0	22.268	9	3	0.290664	-0.100642	G3WH97	G3WH97	>tr|G3WH97|G3WH97_SARHA Uncharacterized protein OS=Sarcophilus harrisii GN=MECR PE=4 SV=1	MECR
19.9385	19.4552	19.2836	19.455	19.2517	19.6808		0	23.0556	15	5	0.698457	-0.0965875	G3VL11	G3VL11	>tr|G3VL11|G3VL11_SARHA Uncharacterized protein (Fragment) OS=Sarcophilus harrisii GN=DBNL PE=4 SV=1	DBNL
17.9853	17.6666	18.1862	18.3554	18.0129	17.1826		0	21.4899	8	2	0.813326	-0.0957343	G3WKT6	G3WKT6	>tr|G3WKT6|G3WKT6_SARHA Uncharacterized protein (Fragment) OS=Sarcophilus harrisii GN=ENOPH1 PE=3 SV=1	ENOPH1
18.0824	18.0459	18.1767	18.1145	18.242	17.6663		0	21.6209	5	2	0.626735	-0.0940901	G3VCS4	G3VCS4	>tr|G3VCS4|G3VCS4_SARHA Uncharacterized protein OS=Sarcophilus harrisii GN=ME1 PE=4 SV=1	ME1
16.9416	16.8833	16.991	16.8403	16.9533	16.7428		0	20.4925	6	2	0.244464	-0.0931555	G3VQY7;G3WKI9;G3WKI8	G3VQY7;G3WKI9;G3WKI8	>tr|G3VQY7|G3VQY7_SARHA Uncharacterized protein OS=Sarcophilus harrisii GN=WASF2 PE=4 SV=1;>tr|G3WKI9|G3WKI9_SARHA Uncharacterized protein OS=Sarcophilus harrisii GN=WASF3 PE=4 SV=1;>tr|G3WKI8|G3WKI8_SARHA Uncharacterized protein OS=Sarcophilus harrisii GN	WASF2
23.078	23.0422	23.1895	23.0837	22.9674	22.9817		0	26.6244	97	16	0.183945	-0.0922782	G3VDR7;G3W6B7	G3VDR7	>tr|G3VDR7|G3VDR7_SARHA Uncharacterized protein OS=Sarcophilus harrisii GN=LOC100935369 PE=3 SV=1	LOC100935369
19.1124	18.5443	18.6192	18.8253	18.4962	18.6828		0	22.3495	10	2	0.677349	-0.0905285	G3WKT8	G3WKT8	>tr|G3WKT8|G3WKT8_SARHA Uncharacterized protein (Fragment) OS=Sarcophilus harrisii GN=TCEA1 PE=4 SV=1	TCEA1
19.4746	19.8431	19.7133	19.6151	19.7745	19.3702		0	23.2572	20	4	0.601198	-0.090435	G3WAB8	G3WAB8	>tr|G3WAB8|G3WAB8_SARHA Uncharacterized protein OS=Sarcophilus harrisii GN=DPH5 PE=3 SV=1	DPH5
20.2442	20.2544	20.2147	19.9498	20.0035	20.5025		0	23.7663	18	3	0.651921	-0.085851	G3W6M0	G3W6M0	>tr|G3W6M0|G3W6M0_SARHA Uncharacterized protein OS=Sarcophilus harrisii GN=GMFB PE=4 SV=1	GMFB
20.2247	20.3931	20.3199	20.202	20.2728	20.2057		0	23.4825	11	4	0.18689	-0.0857296	G3WV83	G3WV83	>tr|G3WV83|G3WV83_SARHA Uncharacterized protein (Fragment) OS=Sarcophilus harrisii GN=ALDH9A1 PE=3 SV=1	ALDH9A1
18.42	18.4103	18.661	18.7182	18.4425	18.0759		0	22.0497	7	3	0.697555	-0.0849361	G3WJ13	G3WJ13	>tr|G3WJ13|G3WJ13_SARHA Uncharacterized protein OS=Sarcophilus harrisii GN=WDR77 PE=4 SV=1	WDR77
22.0465	21.9941	22.0645	22.1907	21.9919	21.6917		0	25.5623	62	11	0.627189	-0.0769749	G3WU81;G3WU82	G3WU81;G3WU82	>tr|G3WU81|G3WU81_SARHA Uncharacterized protein OS=Sarcophilus harrisii GN=ETFA PE=4 SV=1;>tr|G3WU82|G3WU82_SARHA Uncharacterized protein OS=Sarcophilus harrisii GN=ETFA PE=4 SV=1	ETFA
20.9627	20.9688	21.018	21.1294	20.8573	20.7339		0	24.5528	33	9	0.553278	-0.0763512	G3WMG7	G3WMG7	>tr|G3WMG7|G3WMG7_SARHA DNA helicase (Fragment) OS=Sarcophilus harrisii GN=RUVBL1 PE=4 SV=1	RUVBL1
20.3343	20.571	20.4175	20.4285	20.659	20.0155		0	24.0461	21	10	0.733437	-0.0732632	G3VDV6	G3VDV6	>tr|G3VDV6|G3VDV6_SARHA Uncharacterized protein OS=Sarcophilus harrisii GN=PSMD12 PE=4 SV=1	PSMD12
20.464	20.6821	20.6207	20.4205	20.5007	20.6315		0	24.093	35	7	0.469343	-0.0713908	G3W6S6	G3W6S6	>tr|G3W6S6|G3W6S6_SARHA Uncharacterized protein OS=Sarcophilus harrisii GN=ESD PE=4 SV=1	ESD
24.8242	24.6948	24.3968	24.6109	24.4916	24.6035		0	28.1906	145	22	0.625027	-0.0699368	G3VT38;G3VUH5;G3WCT7;G3VH28;G3WUN2;G3VLK3	G3VT38	>tr|G3VT38|G3VT38_SARHA Uncharacterized protein OS=Sarcophilus harrisii GN=LOC100924827 PE=3 SV=1	LOC100924827
17.542	17.7234	17.7766	17.5627	17.9609	17.3143		0	21.2245	7	2	0.752313	-0.0680402	G3W357;G3W358	G3W357;G3W358	>tr|G3W357|G3W357_SARHA Uncharacterized protein OS=Sarcophilus harrisii GN=DHX9 PE=4 SV=1;>tr|G3W358|G3W358_SARHA Uncharacterized protein OS=Sarcophilus harrisii GN=DHX9 PE=4 SV=1	DHX9
17.4313	17.8282	17.8344	17.6636	17.9109	17.3206		0	21.2519	7	2	0.775279	-0.0662651	G3WM32	G3WM32	>tr|G3WM32|G3WM32_SARHA Malic enzyme OS=Sarcophilus harrisii GN=ME2 PE=3 SV=1	ME2
21.8786	21.8066	21.9283	21.8071	21.8102	21.798		0	25.4443	44	6	0.136217	-0.066089	G3VV16	G3VV16	>tr|G3VV16|G3VV16_SARHA Uncharacterized protein OS=Sarcophilus harrisii GN=NUTF2 PE=4 SV=1	NUTF2
22.014	22.1027	22.2462	22.0156	22.2344	21.9212		0	25.6744	62	13	0.607427	-0.0639184	G3VMB8	G3VMB8	>tr|G3VMB8|G3VMB8_SARHA Uncharacterized protein (Fragment) OS=Sarcophilus harrisii GN=WDR1 PE=4 SV=1	WDR1
24.0704	24.0903	23.8502	23.8376	23.7653	24.2239		0	27.5415	70	6	0.723695	-0.0613874	G3VDC9	G3VDC9	>tr|G3VDC9|G3VDC9_SARHA Uncharacterized protein OS=Sarcophilus harrisii GN=RPLP2 PE=3 SV=1	RPLP2
22.4604	22.6374	22.6863	22.6164	22.4991	22.4873		0	26.1412	79	16	0.492184	-0.0604362	G3WFH4	G3WFH4	>tr|G3WFH4|G3WFH4_SARHA Elongation factor Tu (Fragment) OS=Sarcophilus harrisii GN=TUFM PE=3 SV=1	TUFM
22.2907	22.4089	22.4693	22.3847	22.2448	22.3584		0	25.9431	59	10	0.423753	-0.0603224	G3W2K2	G3W2K2	>tr|G3W2K2|G3W2K2_SARHA Uncharacterized protein OS=Sarcophilus harrisii GN=G3BP1 PE=4 SV=1	G3BP1
21.479	21.337	21.3939	21.389	21.2439	21.3981		0	24.8961	33	12	0.409415	-0.0596364	G3VPX5	G3VPX5	>tr|G3VPX5|G3VPX5_SARHA Uncharacterized protein OS=Sarcophilus harrisii GN=ETFB PE=4 SV=1	ETFB
22.6925	22.4013	22.391	22.3103	22.1155	22.8859		0	26.1126	61	12	0.829792	-0.057703	G3VU66;G3VU65	G3VU66;G3VU65	>tr|G3VU66|G3VU66_SARHA Uncharacterized protein (Fragment) OS=Sarcophilus harrisii GN=TPM4 PE=3 SV=1;>tr|G3VU65|G3VU65_SARHA Uncharacterized protein OS=Sarcophilus harrisii GN=TPM4 PE=3 SV=1	TPM4
20.5088	20.5803	20.5023	20.3638	20.5561	20.5002		0	24.0863	27	6	0.411282	-0.0571314	G3VM76	G3VM76	>tr|G3VM76|G3VM76_SARHA Uncharacterized protein (Fragment) OS=Sarcophilus harrisii GN=SNRPD2 PE=4 SV=1	SNRPD2
22.7621	22.7757	22.8109	22.6999	22.6494	22.8346		0	26.3188	82	17	0.390804	-0.0549494	G3W9P3	G3W9P3	>tr|G3W9P3|G3W9P3_SARHA Uncharacterized protein OS=Sarcophilus harrisii GN=HSPA2 PE=3 SV=1	HSPA2
22.4216	21.9855	22.1236	22.0052	22.0322	22.3356		0	25.7018	42	7	0.768277	-0.0525513	G3WV76	G3WV76	>tr|G3WV76|G3WV76_SARHA Ubiquitin carboxyl-terminal hydrolase (Fragment) OS=Sarcophilus harrisii GN=UCHL1 PE=3 SV=1	UCHL1
18.4146	18.3968	19.0591	18.4997	18.6102	18.6091		0	22.0833	7	1	0.830453	-0.0504856	G3VRQ3	G3VRQ3	>tr|G3VRQ3|G3VRQ3_SARHA Uncharacterized protein OS=Sarcophilus harrisii GN=LOC100918448 PE=4 SV=1	LOC100918448
18.7215	18.5905	19.1395	18.2972	18.4665	19.5381		0	22.3363	15	4	0.911671	-0.0498791	G3VLZ0;G3VLZ1;G3VLZ2	G3VLZ0;G3VLZ1	>tr|G3VLZ0|G3VLZ0_SARHA Microtubule-associated protein OS=Sarcophilus harrisii GN=MAP4 PE=4 SV=1;>tr|G3VLZ1|G3VLZ1_SARHA Microtubule-associated protein (Fragment) OS=Sarcophilus harrisii GN=MAP4 PE=4 SV=1	MAP4
21.6703	21.5659	21.2616	21.6216	21.7293	21.0064		0	25.0191	41	11	0.863981	-0.0468203	G3W8C3	G3W8C3	>tr|G3W8C3|G3W8C3_SARHA Transketolase (Fragment) OS=Sarcophilus harrisii GN=LOC100921816 PE=3 SV=1	LOC100921816
19.4915	19.7351	19.5349	19.5621	19.6009	19.4639		0	23.1298	8	5	0.626613	-0.0449251	G3WAV5	G3WAV5	>tr|G3WAV5|G3WAV5_SARHA Uncharacterized protein (Fragment) OS=Sarcophilus harrisii GN=DPYSL5 PE=4 SV=1	DPYSL5
17.2865	18.0708	17.971	17.6479	18.0138	17.535		0	21.3383	4	2	0.885325	-0.0439002	G3WMU8;G3VA78;G3VA79;G3VSY9;G3WHP0	G3WMU8;G3VA78;G3VA79;G3VSY9;G3WHP0	>tr|G3WMU8|G3WMU8_SARHA Uncharacterized protein (Fragment) OS=Sarcophilus harrisii GN=RAB6B PE=3 SV=1;>tr|G3VA78|G3VA78_SARHA Uncharacterized protein OS=Sarcophilus harrisii PE=3 SV=1;>tr|G3VA79|G3VA79_SARHA Uncharacterized protein (Fragment) OS=Sarcophilu	RAB6B
18.9945	18.878	18.7367	18.9261	18.8365	18.7265		0	22.3719	9	6	0.692989	-0.0400187	G3X2R4;G3X2R3	G3X2R4;G3X2R3	>tr|G3X2R4|G3X2R4_SARHA Uncharacterized protein OS=Sarcophilus harrisii GN=EPB41L2 PE=4 SV=1;>tr|G3X2R3|G3X2R3_SARHA Uncharacterized protein OS=Sarcophilus harrisii GN=EPB41L2 PE=4 SV=1	EPB41L2
18.3237	17.9817	17.9044	18.0028	18.0194	18.0727		0	21.5906	7	2	0.783739	-0.0383161	G3VBK4	G3VBK4	>tr|G3VBK4|G3VBK4_SARHA Prefoldin subunit 4 OS=Sarcophilus harrisii GN=PFDN4 PE=3 SV=1	PFDN4
20.3372	20.183	20.2074	20.1094	20.019	20.4883		0	23.7486	21	8	0.819163	-0.0369797	G3WIF4;G3WIF5	G3WIF4;G3WIF5	>tr|G3WIF4|G3WIF4_SARHA Uncharacterized protein OS=Sarcophilus harrisii GN=UBAP2L PE=4 SV=1;>tr|G3WIF5|G3WIF5_SARHA Uncharacterized protein OS=Sarcophilus harrisii GN=UBAP2L PE=4 SV=1	UBAP2L
21.3515	21.4006	21.5789	21.6286	21.344	21.2562		0	24.992	43	8	0.808958	-0.0340767	G3WSZ4	G3WSZ4	>tr|G3WSZ4|G3WSZ4_SARHA Proteasome subunit beta type OS=Sarcophilus harrisii GN=PSMB1 PE=3 SV=1	PSMB1
21.4716	21.6653	21.603	21.6011	21.6812	21.3573		0	25.1223	48	13	0.781925	-0.0334282	G3W7L2	G3W7L2	>tr|G3W7L2|G3W7L2_SARHA Uncharacterized protein OS=Sarcophilus harrisii GN=EIF2S1 PE=4 SV=1	EIF2S1
21.9791	22.1188	21.9127	22.1011	21.9577	21.8572		0	25.5351	78	17	0.752216	-0.031545	G3W607	G3W607	>tr|G3W607|G3W607_SARHA Uncharacterized protein (Fragment) OS=Sarcophilus harrisii GN=DDX1 PE=4 SV=1	DDX1
22.5647	22.5529	22.6262	22.5569	22.4989	22.5975		0	26.129	70	12	0.455791	-0.0301495	G3WI34;G3WBR9;G3WBS0	G3WI34	>tr|G3WI34|G3WI34_SARHA Uncharacterized protein OS=Sarcophilus harrisii GN=SEPT2 PE=3 SV=1	SEPT2
21.4659	21.6756	21.6835	21.6043	21.4154	21.7225		0	25.1671	40	8	0.821014	-0.0276184	G3WUY4;G3WWQ6	G3WUY4	>tr|G3WUY4|G3WUY4_SARHA Uncharacterized protein OS=Sarcophilus harrisii GN=GSTO2 PE=3 SV=1	GSTO2
20.5555	20.5088	20.616	20.6868	20.6236	20.2928		0	24.1361	31	8	0.848293	-0.02572	G3WDY7	G3WDY7	>tr|G3WDY7|G3WDY7_SARHA Uncharacterized protein OS=Sarcophilus harrisii GN=ADHFE1 PE=4 SV=1	ADHFE1
20.2403	20.1415	20.2707	20.4427	20.1098	20.0261		0	23.7728	26	4	0.862303	-0.0246092	G3WX80;G3WX79	G3WX80;G3WX79	>tr|G3WX80|G3WX80_SARHA Uncharacterized protein OS=Sarcophilus harrisii GN=PSMB2 PE=4 SV=1;>tr|G3WX79|G3WX79_SARHA Uncharacterized protein (Fragment) OS=Sarcophilus harrisii GN=PSMB2 PE=4 SV=1	PSMB2
21.7682	21.5548	21.6922	21.6136	21.5441	21.7893		0	25.1595	38	8	0.824728	-0.0227013	G3WEU0	G3WEU0	>tr|G3WEU0|G3WEU0_SARHA Uncharacterized protein (Fragment) OS=Sarcophilus harrisii GN=RAD23B PE=4 SV=1	RAD23B
20.8576	20.8244	20.6744	20.8594	20.6783	20.7539		0	24.3266	35	9	0.793454	-0.0215588	G3VWX1	G3VWX1	>tr|G3VWX1|G3VWX1_SARHA Uncharacterized protein OS=Sarcophilus harrisii GN=PUF60 PE=4 SV=1	PUF60
18.555	18.496	18.2512	18.2201	18.4999	18.5188		0	21.8947	8	2	0.882439	-0.0211245	G3VKI5	G3VKI5	>tr|G3VKI5|G3VKI5_SARHA Uncharacterized protein (Fragment) OS=Sarcophilus harrisii GN=LOC100923856 PE=4 SV=1	LOC100923856
22.3218	22.3931	22.2898	22.226	22.1528	22.5639		0	25.8668	56	9	0.881483	-0.0206916	G3X389;G3X390	G3X389;G3X390	>tr|G3X389|G3X389_SARHA Uncharacterized protein (Fragment) OS=Sarcophilus harrisii GN=ARL3 PE=3 SV=1;>tr|G3X390|G3X390_SARHA Uncharacterized protein (Fragment) OS=Sarcophilus harrisii GN=ARL3 PE=3 SV=1	ARL3
21.1062	21.2037	21.2733	21.3709	21.214	20.9411		0	24.7231	44	7	0.89408	-0.0190887	G3WYP6	G3WYP6	>tr|G3WYP6|G3WYP6_SARHA Proteasome subunit alpha type (Fragment) OS=Sarcophilus harrisii GN=PSMA4 PE=3 SV=1	PSMA4
20.1655	20.1224	20.0716	20.2475	20.2249	19.8297		0	23.7327	19	7	0.89693	-0.0190875	G3VB68;G3VB67	G3VB68;G3VB67	>tr|G3VB68|G3VB68_SARHA Uncharacterized protein OS=Sarcophilus harrisii GN=SF3B3 PE=4 SV=1;>tr|G3VB67|G3VB67_SARHA Uncharacterized protein OS=Sarcophilus harrisii GN=SF3B3 PE=4 SV=1	SF3B3
20.4397	20.1106	19.4499	19.824	19.7926	20.3275		0	23.6524	18	6	0.958694	-0.0186659	G3WLW0	G3WLW0	>tr|G3WLW0|G3WLW0_SARHA Fructose-bisphosphate aldolase (Fragment) OS=Sarcophilus harrisii GN=ALDOC PE=3 SV=1	ALDOC
22.4172	23.1326	23.1816	23.1006	23.1619	22.4144		0	26.5362	40	5	0.96042	-0.0181726	G3VCY7;G3WJN1	G3VCY7	>tr|G3VCY7|G3VCY7_SARHA Uncharacterized protein OS=Sarcophilus harrisii GN=SLC25A4 PE=3 SV=1	SLC25A4
22.6641	22.4825	22.4608	22.3896	22.5341	22.6375		0	26.089	83	19	0.88098	-0.0154069	G3VKX9;G3VKX8	G3VKX9;G3VKX8	>tr|G3VKX9|G3VKX9_SARHA Uncharacterized protein OS=Sarcophilus harrisii GN=STIP1 PE=4 SV=1;>tr|G3VKX8|G3VKX8_SARHA Uncharacterized protein (Fragment) OS=Sarcophilus harrisii GN=STIP1 PE=4 SV=1	STIP1
21.6179	21.6624	21.5022	21.692	21.5918	21.4636		0	25.1771	41	8	0.892449	-0.0117423	G3WSK5	G3WSK5	>tr|G3WSK5|G3WSK5_SARHA Proteasome subunit alpha type (Fragment) OS=Sarcophilus harrisii GN=PSMA1 PE=3 SV=1	PSMA1
24.4672	24.4903	24.3058	24.5897	24.3289	24.3096		0	27.9844	149	20	0.918357	-0.0117137	G3W608	G3W608	>tr|G3W608|G3W608_SARHA Uncharacterized protein OS=Sarcophilus harrisii GN=SERPINH1 PE=3 SV=1	SERPINH1
21.2104	21.2919	21.2258	21.1338	21.2762	21.2832		0	24.8614	33	7	0.842044	-0.0116291	G3VPT4	G3VPT4	>tr|G3VPT4|G3VPT4_SARHA Uncharacterized protein OS=Sarcophilus harrisii GN=MAPRE1 PE=4 SV=1	MAPRE1
22.1809	22.3057	22.2344	22.1758	22.0173	22.4961		0	25.7577	54	7	0.945055	-0.0106621	G3X2N8	G3X2N8	>tr|G3X2N8|G3X2N8_SARHA Peptidyl-prolyl cis-trans isomerase (Fragment) OS=Sarcophilus harrisii GN=PPIB PE=3 SV=1	PPIB
17.9725	17.9268	18.117	18.5763	17.8747	17.5335		0	21.4586	4	2	0.974461	-0.010636	G3VGI9;G3VGI8	G3VGI9;G3VGI8	>tr|G3VGI9|G3VGI9_SARHA Annexin OS=Sarcophilus harrisii GN=ANXA7 PE=3 SV=1;>tr|G3VGI8|G3VGI8_SARHA Annexin OS=Sarcophilus harrisii GN=ANXA7 PE=3 SV=1	ANXA7
18.9007	18.6308	18.5733	18.4935	18.7659	18.8188		0	22.2397	9	3	0.953404	-0.0088679	G3VWH9	G3VWH9	>tr|G3VWH9|G3VWH9_SARHA Uncharacterized protein OS=Sarcophilus harrisii GN=SEPT9 PE=3 SV=1	SEPT9
23.1824	23.3543	23.3565	23.0923	23.2152	23.5711		0	26.8344	68	11	0.97639	-0.004872	G3WNJ5;G3W0N5	G3WNJ5	>tr|G3WNJ5|G3WNJ5_SARHA Uncharacterized protein (Fragment) OS=Sarcophilus harrisii GN=YBX1 PE=4 SV=1	YBX1
20.1662	19.8809	19.7521	19.969	19.8326	19.9841		0	23.5128	11	3	0.974511	-0.00447019	G3WBH1	G3WBH1	>tr|G3WBH1|G3WBH1_SARHA Uncharacterized protein OS=Sarcophilus harrisii GN=SF3B2 PE=4 SV=1	SF3B2
18.5526	18.7107	18.9245	18.6696	18.4585	19.0477		0	22.0905	16	4	0.985263	-0.00399399	G3WGK9	G3WGK9	>tr|G3WGK9|G3WGK9_SARHA Uncharacterized protein (Fragment) OS=Sarcophilus harrisii GN=LOC100918961 PE=3 SV=1	LOC100918961
19.398	19.3503	19.3005	19.552	19.4461	19.0421		0	22.8941	20	5	0.986374	-0.00286865	G3VA96	G3VA96	>tr|G3VA96|G3VA96_SARHA Uncharacterized protein (Fragment) OS=Sarcophilus harrisii GN=PSMD8 PE=4 SV=1	PSMD8
22.6421	22.7109	22.6384	22.8051	22.7176	22.4677		0	26.2291	66	9	0.997703	-0.000317891	G3VX20	G3VX20	>tr|G3VX20|G3VX20_SARHA Uncharacterized protein (Fragment) OS=Sarcophilus harrisii GN=CCT6B PE=4 SV=1	CCT6B
19.2269	18.8315	18.2841	19.3225	18.3953	18.628		0	22.5198	10	4	0.997854	0.00111643	G3WFA3	G3WFA3	>tr|G3WFA3|G3WFA3_SARHA Uncharacterized protein (Fragment) OS=Sarcophilus harrisii GN=SDHAF2 PE=3 SV=1	SDHAF2
20.4041	20.5337	20.5469	20.556	20.8516	20.0836		0	24.1997	20	4	0.992777	0.00219854	G3WJ65	G3WJ65	>tr|G3WJ65|G3WJ65_SARHA Uncharacterized protein (Fragment) OS=Sarcophilus harrisii GN=ATP5F1 PE=4 SV=1	ATP5F1
21.9148	21.8016	21.9284	22.093	21.7545	21.8074		0	25.4332	54	9	0.977653	0.00335439	G3VT88	G3VT88	>tr|G3VT88|G3VT88_SARHA Uncharacterized protein (Fragment) OS=Sarcophilus harrisii GN=PSMA2 PE=4 SV=1	PSMA2
19.0715	18.9627	19.0739	18.903	19.1153	19.124		0	22.5637	9	4	0.89538	0.0113513	G3VVI3;G3W9E5;G3W0A8	G3VVI3;G3W9E5;G3W0A8	>tr|G3VVI3|G3VVI3_SARHA Kinesin-like protein (Fragment) OS=Sarcophilus harrisii GN=KIF5B PE=3 SV=1;>tr|G3W9E5|G3W9E5_SARHA Uncharacterized protein (Fragment) OS=Sarcophilus harrisii GN=KIF5C PE=4 SV=1;>tr|G3W0A8|G3W0A8_SARHA Kinesin-like protein OS=Sarcoph	KIF5B
21.64	21.5642	21.4719	21.6186	21.5502	21.5483		0	25.1123	33	7	0.811697	0.0136948	G3WVY6	G3WVY6	>tr|G3WVY6|G3WVY6_SARHA Uncharacterized protein OS=Sarcophilus harrisii GN=PPP2CA PE=4 SV=1	PPP2CA
19.9516	19.8544	20.0748	19.9601	19.9114	20.0534		0	23.4996	22	5	0.856332	0.0147063	G3WB21	G3WB21	>tr|G3WB21|G3WB21_SARHA Uncharacterized protein OS=Sarcophilus harrisii GN=ECHS1 PE=4 SV=1	ECHS1
20.9058	20.9694	21.0132	21.201	20.9983	20.7373		0	24.5347	37	9	0.912959	0.0160376	G3VCY3	G3VCY3	>tr|G3VCY3|G3VCY3_SARHA Uncharacterized protein OS=Sarcophilus harrisii GN=ACADSB PE=3 SV=1	ACADSB
21.3201	21.4548	21.4581	21.5038	21.4882	21.3		0	24.9488	52	13	0.817625	0.0196285	G3WNJ1	G3WNJ1	>tr|G3WNJ1|G3WNJ1_SARHA Uncharacterized protein OS=Sarcophilus harrisii GN=SSRP1 PE=4 SV=1	SSRP1
19.172	19.0661	18.9926	19.2463	18.9243	19.121		0	22.6219	14	3	0.859136	0.0202916	G3WAY9	G3WAY9	>tr|G3WAY9|G3WAY9_SARHA Uncharacterized protein (Fragment) OS=Sarcophilus harrisii GN=CLPP PE=3 SV=1	CLPP
20.7752	20.8884	20.8193	20.737	20.6804	21.1268		0	24.859	31	3	0.89391	0.0204741	G3X049	G3X049	>tr|G3X049|G3X049_SARHA Uncharacterized protein (Fragment) OS=Sarcophilus harrisii GN=EEF1B2 PE=3 SV=1	EEF1B2
18.9872	18.9298	19.0068	18.9985	18.9997	18.9977		0	22.5061	8	2	0.357553	0.0240281	G3W7R8	G3W7R8	>tr|G3W7R8|G3W7R8_SARHA Uncharacterized protein (Fragment) OS=Sarcophilus harrisii GN=CHORDC1 PE=4 SV=1	CHORDC1
20.8522	20.6847	20.8993	21.1005	20.6654	20.7562		0	24.3042	17	5	0.855717	0.028628	G3VMD8	G3VMD8	>tr|G3VMD8|G3VMD8_SARHA Uncharacterized protein OS=Sarcophilus harrisii GN=COTL1 PE=4 SV=1	COTL1
26.4804	26.4264	26.3589	26.4177	26.3846	26.5548		0	29.9512	146	12	0.653028	0.0304693	G3WQA5;G3VGV6;G3WWG6	G3WQA5	>tr|G3WQA5|G3WQA5_SARHA Glyceraldehyde-3-phosphate dehydrogenase OS=Sarcophilus harrisii GN=LOC100934721 PE=3 SV=1	LOC100934721
24.6029	24.5135	24.6383	24.667	24.6102	24.5692		0	28.1266	118	16	0.549169	0.0305335	G3WNM0	G3WNM0	>tr|G3WNM0|G3WNM0_SARHA Nucleoside diphosphate kinase OS=Sarcophilus harrisii GN=NME2 PE=3 SV=1	NME2
20.9928	21.1236	20.9706	20.9188	21.1513	21.1118		0	24.6214	41	8	0.732246	0.0316486	G3W3S2	G3W3S2	>tr|G3W3S2|G3W3S2_SARHA Uncharacterized protein (Fragment) OS=Sarcophilus harrisii GN=CBR1 PE=3 SV=1	CBR1
22.9283	22.9985	22.977	23.0179	23.0867	22.9012		0	26.509	72	10	0.589223	0.0340068	G3WDY3	G3WDY3	>tr|G3WDY3|G3WDY3_SARHA Proliferating cell nuclear antigen OS=Sarcophilus harrisii GN=PCNA PE=3 SV=1	PCNA
19.5409	19.5648	19.6954	19.7202	19.6162	19.5684		0	23.1428	8	3	0.626171	0.0345929	G3WVH3;G3WVH2	G3WVH3;G3WVH2	>tr|G3WVH3|G3WVH3_SARHA Uncharacterized protein (Fragment) OS=Sarcophilus harrisii GN=CAPZA2 PE=4 SV=1;>tr|G3WVH2|G3WVH2_SARHA Uncharacterized protein OS=Sarcophilus harrisii GN=CAPZA2 PE=4 SV=1	CAPZA2
23.0047	22.8399	22.7826	22.767	22.6522	23.3155		0	26.434	50	7	0.875883	0.0358226	G3VPK8	G3VPK8	>tr|G3VPK8|G3VPK8_SARHA Uncharacterized protein (Fragment) OS=Sarcophilus harrisii GN=MYL6 PE=4 SV=1	MYL6
17.5893	17.7883	17.775	17.7531	17.9089	17.603		0	21.4037	8	3	0.74882	0.037468	G3WL95;G3WL94	G3WL95;G3WL94	>tr|G3WL95|G3WL95_SARHA Uncharacterized protein OS=Sarcophilus harrisii GN=UGGT1 PE=4 SV=1;>tr|G3WL94|G3WL94_SARHA Uncharacterized protein OS=Sarcophilus harrisii GN=UGGT1 PE=4 SV=1	UGGT1
24.2137	24.1465	24.1865	24.382	24.2032	24.0775		0	27.7376	166	29	0.691185	0.0386575	G3VSN2	G3VSN2	>tr|G3VSN2|G3VSN2_SARHA Uncharacterized protein OS=Sarcophilus harrisii GN=CCT2 PE=3 SV=1	CCT2
19.3791	19.2916	19.2507	19.4689	19.2277	19.342		0	22.8726	14	7	0.648461	0.0390161	G3WKI0	G3WKI0	>tr|G3WKI0|G3WKI0_SARHA Uncharacterized protein (Fragment) OS=Sarcophilus harrisii GN=PLK4 PE=3 SV=1	PLK4
25.4733	25.6838	25.8507	25.4991	25.6026	26.0292		0	29.1694	172	14	0.843988	0.0410506	G3VQW3;G3X242;G3VFK4;G3WRE1	G3VQW3	>tr|G3VQW3|G3VQW3_SARHA Elongation factor 1-alpha OS=Sarcophilus harrisii GN=EEF1A1 PE=3 SV=1	EEF1A1
19.9559	19.5493	19.4619	19.6224	19.8108	19.6716		0	23.1386	11	5	0.791369	0.0458991	G3X2V0;G3X2U9	G3X2V0;G3X2U9	>tr|G3X2V0|G3X2V0_SARHA Uncharacterized protein (Fragment) OS=Sarcophilus harrisii GN=FXR1 PE=4 SV=1;>tr|G3X2U9|G3X2U9_SARHA Uncharacterized protein OS=Sarcophilus harrisii GN=FXR1 PE=4 SV=1	FXR1
19.0357	19.1219	19.3144	19.2196	19.1946	19.1973		0	22.5984	18	4	0.604074	0.0465031	G3W6Y1	G3W6Y1	>tr|G3W6Y1|G3W6Y1_SARHA Uncharacterized protein OS=Sarcophilus harrisii GN=GBAS PE=4 SV=1	GBAS
19.8929	20.151	19.9353	20.1259	20.1926	19.8063		0	23.6289	28	6	0.752351	0.0485071	G3WNI0	G3WNI0	>tr|G3WNI0|G3WNI0_SARHA Uncharacterized protein OS=Sarcophilus harrisii GN=STX7 PE=3 SV=1	STX7
19.8615	19.6874	19.4127	19.623	19.8509	19.6374		0	23.2248	11	3	0.756119	0.0498867	G3VR83	G3VR83	>tr|G3VR83|G3VR83_SARHA Uncharacterized protein (Fragment) OS=Sarcophilus harrisii GN=UBE2M PE=3 SV=1	UBE2M
22.6243	22.7657	22.7503	22.7116	22.847	22.7355		0	26.3073	63	9	0.449177	0.0512664	G3WCJ6	G3WCJ6	>tr|G3WCJ6|G3WCJ6_SARHA Uncharacterized protein OS=Sarcophilus harrisii GN=YWHAB PE=3 SV=1	YWHAB
20.838	21.1064	20.9058	21.0213	20.9453	21.039		0	24.423	31	6	0.577528	0.0517934	G3WUZ3	G3WUZ3	>tr|G3WUZ3|G3WUZ3_SARHA Uncharacterized protein OS=Sarcophilus harrisii GN=QDPR PE=4 SV=1	QDPR
23.7039	23.6755	23.7185	23.6016	23.6841	23.9679		0	27.2443	90	9	0.66612	0.0519149	G3VLE1	G3VLE1	>tr|G3VLE1|G3VLE1_SARHA Galectin OS=Sarcophilus harrisii GN=LOC100923802 PE=4 SV=1	LOC100923802
21.4796	21.4517	21.7381	21.7625	21.435	21.6323		0	25.1236	40	8	0.705601	0.0535062	G3WNV4	G3WNV4	>tr|G3WNV4|G3WNV4_SARHA Uncharacterized protein OS=Sarcophilus harrisii GN=PRDX3 PE=4 SV=1	PRDX3
17.9489	17.9356	18.0854	17.8956	17.9559	18.2819		0	21.5556	5	2	0.694688	0.054519	G3WCF2	G3WCF2	>tr|G3WCF2|G3WCF2_SARHA Uncharacterized protein (Fragment) OS=Sarcophilus harrisii GN=ABI1 PE=4 SV=1	ABI1
22.5009	22.6046	22.4823	22.5692	22.5297	22.6546		0	26.0869	96	18	0.356035	0.0552133	G3WUR4	G3WUR4	>tr|G3WUR4|G3WUR4_SARHA Uncharacterized protein (Fragment) OS=Sarcophilus harrisii GN=RTCB PE=3 SV=1	RTCB
24.0591	24.0816	24.1524	23.9483	24.2065	24.3051		0	27.6731	64	6	0.640044	0.05557	G3W1X1	G3W1X1	>tr|G3W1X1|G3W1X1_SARHA Uncharacterized protein OS=Sarcophilus harrisii GN=TUBB4B PE=3 SV=1	TUBB4B
21.2013	21.3627	21.3987	21.3283	21.2131	21.5912		0	24.8218	31	11	0.679439	0.0566324	G3VM96	G3VM96	>tr|G3VM96|G3VM96_SARHA Uncharacterized protein OS=Sarcophilus harrisii GN=SEPT7 PE=3 SV=1	SEPT7
20.6478	20.6765	20.686	20.9801	20.6598	20.5434		0	24.2455	31	7	0.682789	0.0576439	G3WAR2;G3WAR3	G3WAR2;G3WAR3	>tr|G3WAR2|G3WAR2_SARHA Uncharacterized protein OS=Sarcophilus harrisii GN=CTBP1 PE=3 SV=1;>tr|G3WAR3|G3WAR3_SARHA Uncharacterized protein (Fragment) OS=Sarcophilus harrisii GN=CTBP1 PE=3 SV=1	CTBP1
22.8719	23.0793	23.0117	23.1598	23.1421	22.838		0	26.5532	108	20	0.651365	0.0589886	G3VKE6	G3VKE6	>tr|G3VKE6|G3VKE6_SARHA Uncharacterized protein OS=Sarcophilus harrisii GN=DDX39B PE=4 SV=1	DDX39B
21.2644	21.1386	21.1487	21.1836	21.2911	21.2542		0	24.782	31	4	0.312894	0.0590916	G3VAY5;G3VS00	G3VAY5;G3VS00	>tr|G3VAY5|G3VAY5_SARHA Uncharacterized protein OS=Sarcophilus harrisii GN=DYNLL1 PE=4 SV=1;>tr|G3VS00|G3VS00_SARHA Uncharacterized protein OS=Sarcophilus harrisii GN=DYNLL2 PE=4 SV=1	DYNLL1
21.0225	20.8507	20.6818	20.7911	20.6291	21.3227		0	24.3112	22	6	0.800052	0.0626367	G3WCM5	G3WCM5	>tr|G3WCM5|G3WCM5_SARHA Uncharacterized protein (Fragment) OS=Sarcophilus harrisii GN=PDAP1 PE=4 SV=1	PDAP1
25.6585	25.6013	25.5662	25.755	25.7159	25.5446		0	29.1572	160	18	0.417805	0.0631746	G3WHE0	G3WHE0	>tr|G3WHE0|G3WHE0_SARHA Uncharacterized protein OS=Sarcophilus harrisii GN=YWHAZ PE=3 SV=1	YWHAZ
16.8016	17.9548	18.4824	18.3173	17.9501	17.1664		0	21.3555	8	3	0.919114	0.0650024	G3VR80	G3VR80	>tr|G3VR80|G3VR80_SARHA Uncharacterized protein OS=Sarcophilus harrisii GN=ESYT1 PE=4 SV=1	ESYT1
17.7765	17.8806	18.0119	18.1042	17.8365	17.9239		0	21.6172	6	3	0.565179	0.0652192	G3VN28	G3VN28	>tr|G3VN28|G3VN28_SARHA Uncharacterized protein OS=Sarcophilus harrisii GN=BPNT1 PE=4 SV=1	BPNT1
20.4743	21.0113	20.9469	20.769	20.8852	20.9762		0	24.4862	34	9	0.731923	0.0659885	G3WKE4	G3WKE4	>tr|G3WKE4|G3WKE4_SARHA Proteasome subunit beta type OS=Sarcophilus harrisii GN=PSMB5 PE=3 SV=1	PSMB5
18.0793	18.1323	17.8919	18.3932	18.1807	17.7385		0	21.5852	8	2	0.752488	0.0696475	G3VAB6	G3VAB6	>tr|G3VAB6|G3VAB6_SARHA Uncharacterized protein (Fragment) OS=Sarcophilus harrisii GN=FIS1 PE=4 SV=1	FIS1
20.7955	20.8535	20.9306	20.9382	20.8905	20.9818		0	24.4143	44	9	0.178037	0.076978	G3W9J5;G3W9J6;G3W9J7	G3W9J5;G3W9J6;G3W9J7	>tr|G3W9J5|G3W9J5_SARHA Uncharacterized protein OS=Sarcophilus harrisii GN=BUB3 PE=4 SV=1;>tr|G3W9J6|G3W9J6_SARHA Uncharacterized protein OS=Sarcophilus harrisii GN=BUB3 PE=4 SV=1;>tr|G3W9J7|G3W9J7_SARHA Uncharacterized protein OS=Sarcophilus harrisii GN=B	BUB3
21.448	21.5644	21.7004	21.4526	21.7471	21.7451		0	25.1518	57	11	0.56073	0.0773093	G3WTD2	G3WTD2	>tr|G3WTD2|G3WTD2_SARHA Uncharacterized protein OS=Sarcophilus harrisii GN=SYNCRIP PE=4 SV=1	SYNCRIP
23.4694	23.1635	23.0532	23.4013	23.2233	23.2966		0	26.8373	59	5	0.59206	0.0783857	G3WJB3	G3WJB3	>tr|G3WJB3|G3WJB3_SARHA Peptidyl-prolyl cis-trans isomerase (Fragment) OS=Sarcophilus harrisii GN=FKBP1A PE=4 SV=1	FKBP1A
20.7714	20.8908	20.7431	20.9357	20.8808	20.8242		0	24.3736	17	3	0.230441	0.0785046	G3WVP0	G3WVP0	>tr|G3WVP0|G3WVP0_SARHA Uncharacterized protein (Fragment) OS=Sarcophilus harrisii GN=SEC13 PE=4 SV=1	SEC13
19.3269	19.4362	19.5727	19.6322	19.587	19.3542		0	22.918	19	6	0.51752	0.079188	G3VW25	G3VW25	>tr|G3VW25|G3VW25_SARHA Succinyl-CoA ligase subunit beta (Fragment) OS=Sarcophilus harrisii GN=SUCLA2 PE=3 SV=1	SUCLA2
21.2142	21.2349	21.2098	21.3709	21.2778	21.2532		0	24.7824	26	5	0.0917079	0.0809835	G3VSV3	G3VSV3	>tr|G3VSV3|G3VSV3_SARHA Uncharacterized protein OS=Sarcophilus harrisii GN=PSMA6 PE=4 SV=1	PSMA6
22.0572	21.8773	21.9527	21.9373	22.0656	22.1465		0	25.5106	47	8	0.336837	0.0874418	G3WTU7	G3WTU7	>tr|G3WTU7|G3WTU7_SARHA Uncharacterized protein OS=Sarcophilus harrisii GN=PARK7 PE=4 SV=1	PARK7
20.161	20.1468	20.3194	20.3519	20.1992	20.3461		0	23.711	24	3	0.29385	0.0899817	G3VH61	G3VH61	>tr|G3VH61|G3VH61_SARHA Uncharacterized protein OS=Sarcophilus harrisii GN=CUTA PE=4 SV=1	CUTA
24.9036	24.9137	24.7952	24.992	25.0254	24.8657		0	28.4705	304	38	0.217326	0.0902061	G3W031;G3X040	G3W031	>tr|G3W031|G3W031_SARHA Uncharacterized protein (Fragment) OS=Sarcophilus harrisii GN=LOC100915722 PE=3 SV=1	LOC100915722
22.0859	22.0579	21.8823	22.2242	21.9378	22.1352		0	25.5765	52	9	0.441735	0.0903581	G3VKI9	G3VKI9	>tr|G3VKI9|G3VKI9_SARHA Uncharacterized protein (Fragment) OS=Sarcophilus harrisii GN=PRDX6 PE=4 SV=1	PRDX6
21.2525	21.4733	21.3618	21.4884	21.4303	21.4399		0	24.9605	49	14	0.244157	0.0903664	G3W107	G3W107	>tr|G3W107|G3W107_SARHA Uncharacterized protein OS=Sarcophilus harrisii GN=SUPT16H PE=4 SV=1	SUPT16H
21.2157	21.3339	21.6223	21.1918	21.2674	21.9849		0	24.9357	39	8	0.762183	0.0907345	G3VPM8	G3VPM8	>tr|G3VPM8|G3VPM8_SARHA Uncharacterized protein OS=Sarcophilus harrisii GN=CAPG PE=4 SV=1	CAPG
21.828	21.8961	21.7329	21.9249	21.6705	22.1386		0	25.4136	50	12	0.554555	0.0923341	G3WLX5	G3WLX5	>tr|G3WLX5|G3WLX5_SARHA Uncharacterized protein (Fragment) OS=Sarcophilus harrisii GN=FKBP4 PE=4 SV=1	FKBP4
19.8621	20.0228	19.937	20.2135	19.6928	20.1978		0	23.5633	16	4	0.623803	0.094024	G3WD32	G3WD32	>tr|G3WD32|G3WD32_SARHA Uncharacterized protein OS=Sarcophilus harrisii GN=PAFAH1B2 PE=4 SV=1	PAFAH1B2
20.6092	20.6605	20.523	20.7596	20.6538	20.6621		0	24.1642	42	11	0.147472	0.0942459	G3W9G2	G3W9G2	>tr|G3W9G2|G3W9G2_SARHA Uncharacterized protein (Fragment) OS=Sarcophilus harrisii GN=GMPS PE=4 SV=1	GMPS
19.8138	20.198	20.3622	20.3633	20.2737	20.0245		0	23.7835	34	6	0.64314	0.0958144	G3VNH8;G3WN01	G3VNH8	>tr|G3VNH8|G3VNH8_SARHA Uncharacterized protein (Fragment) OS=Sarcophilus harrisii GN=OTUB1 PE=4 SV=1	OTUB1
19.527	19.7479	19.9576	19.9816	19.759	19.7794		0	23.4449	24	8	0.539892	0.095843	G3VMX0;G3X1M7	G3VMX0	>tr|G3VMX0|G3VMX0_SARHA GMP reductase OS=Sarcophilus harrisii GN=GMPR2 PE=3 SV=1	GMPR2
19.2942	19.1419	19.6803	19.7647	18.9307	19.7188		0	22.9758	11	3	0.768074	0.0992826	G3VEY0	G3VEY0	>tr|G3VEY0|G3VEY0_SARHA Uncharacterized protein OS=Sarcophilus harrisii GN=LOC100921252 PE=4 SV=1	LOC100921252
24.4416	24.4849	24.6169	24.5399	24.5082	24.7955		0	28.0767	185	26	0.395119	0.100054	G3W2B2;G3WS29;G3VZ83	G3W2B2	>tr|G3W2B2|G3W2B2_SARHA Uncharacterized protein OS=Sarcophilus harrisii GN=DPYSL2 PE=4 SV=1	DPYSL2
20.373	20.2068	20.3286	20.4449	20.2963	20.4687		0	23.9258	24	8	0.242692	0.100451	G3WE18	G3WE18	>tr|G3WE18|G3WE18_SARHA Uncharacterized protein (Fragment) OS=Sarcophilus harrisii GN=GLOD4 PE=4 SV=1	GLOD4
19.4062	19.3854	19.4941	19.7448	19.5214	19.3228		0	22.9407	15	5	0.468517	0.101084	G3WHY3	G3WHY3	>tr|G3WHY3|G3WHY3_SARHA Acetyltransferase component of pyruvate dehydrogenase complex (Fragment) OS=Sarcophilus harrisii GN=DLAT PE=3 SV=1	DLAT
18.357	18.6512	18.5916	18.6464	18.776	18.4843		0	22.1366	14	3	0.453097	0.102304	G3WBA3	G3WBA3	>tr|G3WBA3|G3WBA3_SARHA Uncharacterized protein (Fragment) OS=Sarcophilus harrisii GN=HMGCS1 PE=4 SV=1	HMGCS1
21.6769	21.6884	21.522	21.8078	21.7077	21.6915		0	25.2139	35	6	0.175578	0.106543	G3WJM0	G3WJM0	>tr|G3WJM0|G3WJM0_SARHA Uncharacterized protein OS=Sarcophilus harrisii GN=PSMD10 PE=4 SV=1	PSMD10
19.2197	19.0002	19.1035	19.368	19.1531	19.1236		0	22.6048	9	3	0.343457	0.107081	G3WAN2	G3WAN2	>tr|G3WAN2|G3WAN2_SARHA Uncharacterized protein OS=Sarcophilus harrisii GN=POLR2E PE=3 SV=1	POLR2E
20.8879	21.112	21.1469	21.3106	21.1877	20.9711		0	24.6154	22	5	0.448697	0.10756	G3WGZ2	G3WGZ2	>tr|G3WGZ2|G3WGZ2_SARHA Uncharacterized protein (Fragment) OS=Sarcophilus harrisii GN=TIA1 PE=4 SV=1	TIA1
21.679	21.8619	21.9687	22.0419	22.1253	21.6686		0	25.4259	87	15	0.543321	0.108761	G3WMD5	G3WMD5	>tr|G3WMD5|G3WMD5_SARHA Uncharacterized protein (Fragment) OS=Sarcophilus harrisii GN=HADHA PE=3 SV=1	HADHA
20.1517	20.2612	20.3701	20.3032	20.4392	20.3697		0	23.7576	21	8	0.21379	0.109694	G3VMH4	G3VMH4	>tr|G3VMH4|G3VMH4_SARHA Uncharacterized protein (Fragment) OS=Sarcophilus harrisii GN=THUMPD1 PE=4 SV=1	THUMPD1
19.4883	19.8586	19.6628	19.7618	19.7488	19.8373		0	23.5776	13	4	0.36522	0.112726	G3WN33	G3WN33	>tr|G3WN33|G3WN33_SARHA Uncharacterized protein (Fragment) OS=Sarcophilus harrisii GN=TWF1 PE=4 SV=1	TWF1
20.1387	20.7345	21.2586	20.7764	21.1029	20.5943		0	24.3704	34	12	0.765032	0.113918	G3W0Q2	G3W0Q2	>tr|G3W0Q2|G3W0Q2_SARHA Uncharacterized protein OS=Sarcophilus harrisii GN=NNT PE=4 SV=1	NNT
19.8219	19.7253	19.565	19.734	19.7976	19.9294		0	23.1832	18	4	0.285825	0.116285	G3VN53	G3VN53	>tr|G3VN53|G3VN53_SARHA Uncharacterized protein OS=Sarcophilus harrisii GN=DYNC1LI2 PE=4 SV=1	DYNC1LI2
21.5355	21.4521	21.5801	21.6938	21.6906	21.5343		0	25.0883	50	7	0.144488	0.117001	G3VMS5	G3VMS5	>tr|G3VMS5|G3VMS5_SARHA Dihydrolipoyl dehydrogenase OS=Sarcophilus harrisii GN=DLD PE=4 SV=1	DLD
21.9454	22.0309	22.0338	22.1663	22.1787	22.0169		0	25.5485	58	12	0.120226	0.11725	G3VVU2	G3VVU2	>tr|G3VVU2|G3VVU2_SARHA Uncharacterized protein OS=Sarcophilus harrisii GN=PSMC6 PE=4 SV=1	PSMC6
21.9753	21.8989	21.8709	22.1098	21.9437	22.0505		0	25.4793	56	8	0.107094	0.119605	G3WPG3	G3WPG3	>tr|G3WPG3|G3WPG3_SARHA Proteasome subunit beta type OS=Sarcophilus harrisii GN=PSMB4 PE=3 SV=1	PSMB4
19.6625	19.2448	19.2728	19.5813	19.6166	19.3473		0	23.0695	14	5	0.486912	0.121709	G3WZN1;G3WZN0	G3WZN1;G3WZN0	>tr|G3WZN1|G3WZN1_SARHA Uncharacterized protein OS=Sarcophilus harrisii GN=SRRM2 PE=4 SV=1;>tr|G3WZN0|G3WZN0_SARHA Uncharacterized protein OS=Sarcophilus harrisii GN=SRRM2 PE=4 SV=1	SRRM2
22.599	22.5689	22.7995	22.8278	22.7249	22.7845		0	26.2265	75	15	0.190346	0.123263	G3VQ36	G3VQ36	>tr|G3VQ36|G3VQ36_SARHA Uncharacterized protein OS=Sarcophilus harrisii GN=OAT PE=3 SV=1	OAT
22.3214	22.4119	22.5026	22.5682	22.5901	22.4666		0	25.9877	82	23	0.115508	0.129667	G3W8J9	G3W8J9	>tr|G3W8J9|G3W8J9_SARHA Aconitate hydratase, mitochondrial (Fragment) OS=Sarcophilus harrisii GN=ACO2 PE=3 SV=1	ACO2
20.4322	20.3674	20.2677	20.5625	20.4022	20.5064		0	23.9503	19	3	0.115078	0.134599	G3VE15	G3VE15	>tr|G3VE15|G3VE15_SARHA Uncharacterized protein OS=Sarcophilus harrisii GN=LOC100923209 PE=4 SV=1	LOC100923209
20.8939	20.9597	20.9088	21.1709	21.1263	20.8819		0	24.5267	35	7	0.205732	0.138854	G3VT02	G3VT02	>tr|G3VT02|G3VT02_SARHA Uncharacterized protein OS=Sarcophilus harrisii GN=DDX39A PE=4 SV=1	DDX39A
18.8011	18.7415	18.941	18.9361	19.1097	18.8568		0	22.4378	8	4	0.216506	0.139664	G3WA58	G3WA58	>tr|G3WA58|G3WA58_SARHA Uncharacterized protein (Fragment) OS=Sarcophilus harrisii GN=SEC23IP PE=4 SV=1	SEC23IP
21.9088	21.7776	21.8374	21.8918	21.9192	22.1378		0	25.3987	69	13	0.177178	0.141658	G3WEN4	G3WEN4	>tr|G3WEN4|G3WEN4_SARHA Uncharacterized protein OS=Sarcophilus harrisii GN=ACAT1 PE=3 SV=1	ACAT1
21.0411	20.8896	21.0011	21.0642	20.9708	21.3254		0	24.5959	42	8	0.283252	0.142893	G3W6S0;G3W6S1	G3W6S0;G3W6S1	>tr|G3W6S0|G3W6S0_SARHA Uncharacterized protein OS=Sarcophilus harrisii GN=NUDT5 PE=3 SV=1;>tr|G3W6S1|G3W6S1_SARHA Uncharacterized protein OS=Sarcophilus harrisii GN=NUDT5 PE=3 SV=1	NUDT5
19.3269	19.3772	19.4733	19.5213	19.4668	19.626		0	22.9816	18	4	0.083498	0.145594	G3WQB1	G3WQB1	>tr|G3WQB1|G3WQB1_SARHA Uncharacterized protein (Fragment) OS=Sarcophilus harrisii GN=PURA PE=4 SV=1	PURA
21.526	21.686	21.6698	21.8414	21.7744	21.7108		0	25.2008	47	10	0.0791648	0.148286	G3W6V6;G3WN62	G3W6V6	>tr|G3W6V6|G3W6V6_SARHA Pyrroline-5-carboxylate reductase OS=Sarcophilus harrisii GN=PYCR1 PE=3 SV=1	PYCR1
20.8192	20.8302	20.649	21.1111	21.1372	20.4955		0	24.3828	49	12	0.532718	0.148482	G3W1U6	G3W1U6	>tr|G3W1U6|G3W1U6_SARHA Uncharacterized protein (Fragment) OS=Sarcophilus harrisii GN=EFTUD2 PE=4 SV=1	EFTUD2
22.0455	21.9703	22.0752	22.0648	21.8328	22.6472		0	25.6239	49	8	0.569232	0.151265	G3W9Q8;G3W3S7	G3W9Q8;G3W3S7	>tr|G3W9Q8|G3W9Q8_SARHA Uncharacterized protein OS=Sarcophilus harrisii GN=MYL12B PE=4 SV=1;>tr|G3W3S7|G3W3S7_SARHA Uncharacterized protein OS=Sarcophilus harrisii GN=MYL9 PE=4 SV=1	MYL12B
22.0789	22.0945	21.8713	22.2377	22.0589	22.2056		0	25.5934	57	17	0.167519	0.152498	G3VN17	G3VN17	>tr|G3VN17|G3VN17_SARHA Uncharacterized protein OS=Sarcophilus harrisii GN=PSMC2 PE=3 SV=1	PSMC2
21.3232	21.3136	21.3491	21.4258	21.6867	21.3325		0	24.9531	60	16	0.224055	0.153079	G3WW88	G3WW88	>tr|G3WW88|G3WW88_SARHA Uncharacterized protein OS=Sarcophilus harrisii GN=OGDH PE=4 SV=1	OGDH
19.5796	19.568	19.4851	19.7809	19.9573	19.3569		0	23.1911	17	5	0.441533	0.15415	G3WPC3;G3WPC4	G3WPC3;G3WPC4	>tr|G3WPC3|G3WPC3_SARHA Uncharacterized protein (Fragment) OS=Sarcophilus harrisii GN=XRCC5 PE=4 SV=1;>tr|G3WPC4|G3WPC4_SARHA Uncharacterized protein OS=Sarcophilus harrisii GN=XRCC5 PE=4 SV=1	XRCC5
16.8701	16.9129	17.0477	16.776	16.8803	17.6407		0	20.406	7	1	0.605567	0.155432	G3WZB9	G3WZB9	>tr|G3WZB9|G3WZB9_SARHA Alpha-1,4 glucan phosphorylase (Fragment) OS=Sarcophilus harrisii GN=PYGB PE=3 SV=1	PYGB
21.0451	20.6692	20.4166	21.0739	20.5341	21.0028		0	24.3485	15	6	0.555503	0.16	G3X0J6;G3X0J7	G3X0J6	>tr|G3X0J6|G3X0J6_SARHA Uncharacterized protein OS=Sarcophilus harrisii GN=TBCA PE=4 SV=1	TBCA
19.3063	19.2076	19.3035	19.6981	19.3213	19.2903		0	22.8599	10	2	0.291096	0.164081	G3WTR4	G3WTR4	>tr|G3WTR4|G3WTR4_SARHA Uncharacterized protein (Fragment) OS=Sarcophilus harrisii GN=TOMM22 PE=4 SV=1	TOMM22
20.0681	20.2163	20.2434	20.2956	20.4259	20.2996		0	23.7803	26	6	0.0765336	0.16441	G3WWW4	G3WWW4	>tr|G3WWW4|G3WWW4_SARHA Uncharacterized protein OS=Sarcophilus harrisii GN=PSMC1 PE=3 SV=1	PSMC1
22.1093	22.0564	22.034	22.3981	22.103	22.1949		0	25.6316	50	10	0.139918	0.165446	G3X0Z9	G3X0Z9	>tr|G3X0Z9|G3X0Z9_SARHA Proteasome subunit alpha type OS=Sarcophilus harrisii GN=PSMA5 PE=3 SV=1	PSMA5
19.0211	18.9944	19.0838	19.3779	19.2579	18.9703		0	22.6218	17	3	0.244141	0.168917	G3WZM2	G3WZM2	>tr|G3WZM2|G3WZM2_SARHA Uncharacterized protein OS=Sarcophilus harrisii GN=WDR61 PE=4 SV=1	WDR61
20.8572	21.0253	21.0307	21.2693	20.9856	21.1656		0	24.5282	32	8	0.167778	0.169152	G3VH86	G3VH86	>tr|G3VH86|G3VH86_SARHA Uncharacterized protein OS=Sarcophilus harrisii GN=DCPS PE=4 SV=1	DCPS
18.704	19.0104	19.0537	19.2943	19.4105	18.5733		0	22.5558	13	3	0.581829	0.169959	G3VL04;G3VL03	G3VL04;G3VL03	>tr|G3VL04|G3VL04_SARHA Uncharacterized protein (Fragment) OS=Sarcophilus harrisii GN=SCARB2 PE=4 SV=1;>tr|G3VL03|G3VL03_SARHA Uncharacterized protein OS=Sarcophilus harrisii GN=SCARB2 PE=4 SV=1	SCARB2
19.209	19.331	19.0185	19.3637	19.4964	19.2102		0	22.8272	11	3	0.237505	0.170566	G3WGB8	G3WGB8	>tr|G3WGB8|G3WGB8_SARHA Uncharacterized protein (Fragment) OS=Sarcophilus harrisii GN=PSMD6 PE=4 SV=1	PSMD6
17.1682	17.6709	19.2534	18.2541	18.2926	18.0584		0	21.6282	4	1	0.80038	0.170878	G3WUV2	G3WUV2	>tr|G3WUV2|G3WUV2_SARHA Uncharacterized protein (Fragment) OS=Sarcophilus harrisii GN=MGST3 PE=4 SV=1	MGST3
16.8578	16.8515	16.8672	16.5721	16.8844	17.6482		0	20.2308	3	2	0.611165	0.176042	G3WAL4;G3WAL5	G3WAL4;G3WAL5	>tr|G3WAL4|G3WAL4_SARHA Uncharacterized protein OS=Sarcophilus harrisii GN=PDXDC1 PE=3 SV=1;>tr|G3WAL5|G3WAL5_SARHA Uncharacterized protein OS=Sarcophilus harrisii GN=PDXDC1 PE=3 SV=1	PDXDC1
21.9847	22.116	21.9698	22.2158	22.3499	22.0375		0	25.6113	46	11	0.155822	0.17756	G3WT05	G3WT05	>tr|G3WT05|G3WT05_SARHA Uncharacterized protein OS=Sarcophilus harrisii GN=LOC100920292 PE=3 SV=1	LOC100920292
21.3684	21.2062	21.4713	21.4515	21.3215	21.81		0	24.8659	42	9	0.339443	0.179024	G3W0E4	G3W0E4	>tr|G3W0E4|G3W0E4_SARHA Uncharacterized protein (Fragment) OS=Sarcophilus harrisii GN=ACADM PE=3 SV=1	ACADM
19.523	19.4851	19.5339	19.7006	19.4562	19.9262		0	23.081	17	4	0.256919	0.180374	G3VB42;G3VB41	G3VB42;G3VB41	>tr|G3VB42|G3VB42_SARHA Serine/threonine-protein phosphatase 2A activator OS=Sarcophilus harrisii GN=PPP2R4 PE=3 SV=1;>tr|G3VB41|G3VB41_SARHA Serine/threonine-protein phosphatase 2A activator OS=Sarcophilus harrisii GN=PPP2R4 PE=3 SV=1	PPP2R4
19.7561	19.8359	19.8238	20.2464	19.8932	19.8189		0	23.4519	30	8	0.248788	0.180954	G3WEZ8;G3WEZ7	G3WEZ8;G3WEZ7	>tr|G3WEZ8|G3WEZ8_SARHA Uncharacterized protein OS=Sarcophilus harrisii GN=PPP1R7 PE=4 SV=1;>tr|G3WEZ7|G3WEZ7_SARHA Uncharacterized protein (Fragment) OS=Sarcophilus harrisii GN=PPP1R7 PE=4 SV=1	PPP1R7
22.4104	22.4892	22.4701	22.7937	22.6112	22.5122		0	26.0727	66	10	0.100489	0.182499	G3WGT2	G3WGT2	>tr|G3WGT2|G3WGT2_SARHA Uncharacterized protein OS=Sarcophilus harrisii GN=FH PE=3 SV=1	FH
20.3886	20.9241	20.8742	20.8746	20.9389	20.9301		0	24.3729	29	6	0.341329	0.185568	G3VBA6	G3VBA6	>tr|G3VBA6|G3VBA6_SARHA Uncharacterized protein OS=Sarcophilus harrisii GN=ATP5O PE=3 SV=1	ATP5O
18.5136	18.8737	18.4771	19.0003	18.8681	18.555		0	22.2349	9	3	0.365915	0.186335	G3WVV1	G3WVV1	>tr|G3WVV1|G3WVV1_SARHA Uncharacterized protein (Fragment) OS=Sarcophilus harrisii GN=PTRH2 PE=4 SV=1	PTRH2
21.7549	21.4027	21.3862	21.6343	21.5661	21.903		0	25.2412	37	6	0.303827	0.186511	G3WHT0	G3WHT0	>tr|G3WHT0|G3WHT0_SARHA Uncharacterized protein OS=Sarcophilus harrisii GN=TPM3 PE=3 SV=1	TPM3
20.9528	20.9692	21.1165	21.0666	21.0563	21.4764		0	24.595	40	9	0.2746	0.186935	G3W100	G3W100	>tr|G3W100|G3W100_SARHA Uncharacterized protein OS=Sarcophilus harrisii GN=MAT2B PE=4 SV=1	MAT2B
21.8464	21.7213	21.6756	21.878	21.86	22.0714		0	25.3104	29	4	0.0900436	0.188667	G3VU48	G3VU48	>tr|G3VU48|G3VU48_SARHA Uncharacterized protein OS=Sarcophilus harrisii GN=LOC100919583 PE=4 SV=1	LOC100919583
22.5929	22.2013	22.4706	22.5155	22.4115	22.9095		0	25.9597	34	4	0.374351	0.190545	G3X0H0	G3X0H0	>tr|G3X0H0|G3X0H0_SARHA Uncharacterized protein (Fragment) OS=Sarcophilus harrisii GN=CSTB PE=4 SV=1	CSTB
21.1901	21.157	20.8883	21.3904	21.0663	21.3525		0	24.6683	45	8	0.24374	0.191223	G3VCM9	G3VCM9	>tr|G3VCM9|G3VCM9_SARHA Uncharacterized protein OS=Sarcophilus harrisii GN=PRDX5 PE=4 SV=1	PRDX5
18.8156	18.9884	18.7517	19.1586	18.9867	18.9845		0	22.4523	11	2	0.103929	0.191359	G3WCE0	G3WCE0	>tr|G3WCE0|G3WCE0_SARHA Uncharacterized protein OS=Sarcophilus harrisii GN=C3H21orf33 PE=4 SV=1	C3H21orf33
17.6021	17.4733	18.0963	17.6806	17.7079	18.362		0	21.119	3	2	0.545802	0.192924	G3WJX1	G3WJX1	>tr|G3WJX1|G3WJX1_SARHA Uncharacterized protein OS=Sarcophilus harrisii GN=CRYAB PE=3 SV=1	CRYAB
20.8766	20.9281	21.1882	21.2005	21.0646	21.3072		0	24.5696	40	10	0.180724	0.193148	G3WN94;G3WN93	G3WN94;G3WN93	>tr|G3WN94|G3WN94_SARHA Uncharacterized protein (Fragment) OS=Sarcophilus harrisii GN=HADHB PE=3 SV=1;>tr|G3WN93|G3WN93_SARHA Uncharacterized protein OS=Sarcophilus harrisii GN=HADHB PE=3 SV=1	HADHB
19.7481	19.6301	19.8838	19.9707	19.8167	20.0562		0	23.4255	23	4	0.128568	0.193822	G3VND1;G3VCU6	G3VND1	>tr|G3VND1|G3VND1_SARHA Uncharacterized protein (Fragment) OS=Sarcophilus harrisii GN=SMARCC2 PE=4 SV=1	SMARCC2
19.0227	19.0345	18.4428	19.3456	18.6259	19.1118		0	22.464	20	4	0.536857	0.194466	G3VTX0	G3VTX0	>tr|G3VTX0|G3VTX0_SARHA Uncharacterized protein (Fragment) OS=Sarcophilus harrisii GN=NUDT16 PE=4 SV=1	NUDT16
18.699	18.818	18.6621	19.269	18.7377	18.7607		0	22.3431	5	3	0.336436	0.196092	G3VHJ1	G3VHJ1	>tr|G3VHJ1|G3VHJ1_SARHA Uncharacterized protein (Fragment) OS=Sarcophilus harrisii GN=PPT1 PE=4 SV=1	PPT1
17.1757	17.3723	17.2804	17.2102	17.3393	17.8989		0	20.8053	5	2	0.398447	0.206683	G3WM99	G3WM99	>tr|G3WM99|G3WM99_SARHA Uncharacterized protein OS=Sarcophilus harrisii GN=PSMD3 PE=4 SV=1	PSMD3
20.3404	20.2192	20.1763	20.4682	20.3041	20.5868		0	23.776	12	2	0.0954077	0.207747	G3WVM0	G3WVM0	>tr|G3WVM0|G3WVM0_SARHA Uncharacterized protein (Fragment) OS=Sarcophilus harrisii GN=DHFR PE=4 SV=1	DHFR
19.8966	20.0289	19.587	20.1413	20.2476	19.7475		0	23.4937	12	3	0.358603	0.207992	G3WV32	G3WV32	>tr|G3WV32|G3WV32_SARHA Uncharacterized protein OS=Sarcophilus harrisii GN=MTX2 PE=4 SV=1	MTX2
20.4804	20.9011	20.8304	20.8736	21.3086	20.6558		0	24.3406	38	10	0.418925	0.208689	G3WX59;G3W285;G3VK56	G3WX59	>tr|G3WX59|G3WX59_SARHA Sodium/potassium-transporting ATPase subunit alpha (Fragment) OS=Sarcophilus harrisii GN=ATP1A1 PE=3 SV=1	ATP1A1
19.4018	19.4428	19.2803	19.8798	19.7183	19.1628		0	23.0366	20	6	0.39486	0.211962	G3W4L6	G3W4L6	>tr|G3W4L6|G3W4L6_SARHA Uncharacterized protein OS=Sarcophilus harrisii GN=DECR2 PE=3 SV=1	DECR2
19.2173	19.1752	19.2918	19.2261	19.5008	19.5981		0	22.7892	15	4	0.140648	0.213563	G3WGD1	G3WGD1	>tr|G3WGD1|G3WGD1_SARHA Uncharacterized protein (Fragment) OS=Sarcophilus harrisii GN=DNAJA1 PE=3 SV=1	DNAJA1
21.0403	20.9311	20.8688	21.0557	20.9645	21.4804		0	24.5841	26	5	0.257043	0.220152	G3WHV1;G3WGH9	G3WHV1	>tr|G3WHV1|G3WHV1_SARHA Uncharacterized protein OS=Sarcophilus harrisii GN=SRSF6 PE=4 SV=1	SRSF6
19.35	19.0824	19.2016	19.1932	19.4475	19.6559		0	22.6891	13	3	0.22628	0.220877	G3W969	G3W969	>tr|G3W969|G3W969_SARHA Uncharacterized protein OS=Sarcophilus harrisii GN=NFX1 PE=4 SV=1	NFX1
18.6636	18.4888	18.3532	18.8167	18.7442	18.6145		0	22.1152	10	2	0.106568	0.223256	G3VEQ6	G3VEQ6	>tr|G3VEQ6|G3VEQ6_SARHA Casein kinase II subunit beta OS=Sarcophilus harrisii GN=CSNK2B PE=3 SV=1	CSNK2B
20.7876	20.7278	20.6891	21.1097	20.782	21.0061		0	24.357	26	6	0.0838027	0.231091	G3W711	G3W711	>tr|G3W711|G3W711_SARHA Uncharacterized protein OS=Sarcophilus harrisii GN=NUDT21 PE=4 SV=1	NUDT21
24.7517	24.7577	24.5022	24.8083	24.8635	25.0391		0	28.2424	110	14	0.0997031	0.233147	G3WU20	G3WU20	>tr|G3WU20|G3WU20_SARHA Triosephosphate isomerase (Fragment) OS=Sarcophilus harrisii GN=TPI1 PE=3 SV=1	TPI1
18.0531	17.773	17.8721	18.2353	18.0682	18.0963		0	21.4807	9	2	0.0733681	0.233866	G3VTK5	G3VTK5	>tr|G3VTK5|G3VTK5_SARHA Uncharacterized protein OS=Sarcophilus harrisii GN=DR1 PE=4 SV=1	DR1
22.0249	22.1013	22.0724	22.4625	22.3521	22.1019		0	25.662	75	13	0.0930745	0.239282	G3VHX6;G3VHX5	G3VHX6;G3VHX5	>tr|G3VHX6|G3VHX6_SARHA Uncharacterized protein OS=Sarcophilus harrisii GN=UBA2 PE=3 SV=1;>tr|G3VHX5|G3VHX5_SARHA Uncharacterized protein OS=Sarcophilus harrisii GN=UBA2 PE=3 SV=1	UBA2
20.0003	19.9973	19.3273	20.3623	19.8778	19.8038		0	23.3893	14	4	0.446575	0.23965	G3VAG8	G3VAG8	>tr|G3VAG8|G3VAG8_SARHA Uncharacterized protein OS=Sarcophilus harrisii GN=ERH PE=4 SV=1	ERH
19.9485	20.0845	20.2994	20.6385	20.2346	20.1909		0	23.7563	41	8	0.236612	0.243854	G3VWI4	G3VWI4	>tr|G3VWI4|G3VWI4_SARHA Uncharacterized protein (Fragment) OS=Sarcophilus harrisii GN=ASAH1 PE=4 SV=1	ASAH1
19.4052	19.3421	19.4983	19.509	19.8325	19.6403		0	23.0326	17	6	0.078306	0.245384	G3WGJ6;G3WGJ5	G3WGJ6;G3WGJ5	>tr|G3WGJ6|G3WGJ6_SARHA Uncharacterized protein OS=Sarcophilus harrisii GN=HDLBP PE=4 SV=1;>tr|G3WGJ5|G3WGJ5_SARHA Uncharacterized protein OS=Sarcophilus harrisii GN=HDLBP PE=4 SV=1	HDLBP
19.0854	18.9538	18.924	19.4104	19.3218	18.9674		0	22.5085	10	5	0.163797	0.245434	G3WBX3	G3WBX3	>tr|G3WBX3|G3WBX3_SARHA Uncharacterized protein OS=Sarcophilus harrisii GN=SRRM1 PE=4 SV=1	SRRM1
22.4674	22.5096	23.0141	22.8039	22.7619	23.1716		0	26.233	91	20	0.318585	0.248809	G3W680	G3W680	>tr|G3W680|G3W680_SARHA Uncharacterized protein (Fragment) OS=Sarcophilus harrisii GN=GLUD1 PE=3 SV=1	GLUD1
17.1482	17.0626	17.1755	17.7021	17.513	16.9295		0	20.7188	3	2	0.342632	0.252779	G3VHY1;G3VHY0	G3VHY1;G3VHY0	>tr|G3VHY1|G3VHY1_SARHA Uncharacterized protein OS=Sarcophilus harrisii GN=DKC1 PE=4 SV=1;>tr|G3VHY0|G3VHY0_SARHA Uncharacterized protein OS=Sarcophilus harrisii GN=DKC1 PE=4 SV=1	DKC1
18.0896	18.0421	18.1563	18.6564	18.3311	18.0593		0	21.7085	6	3	0.223549	0.2529	G3WV19	G3WV19	>tr|G3WV19|G3WV19_SARHA Uncharacterized protein OS=Sarcophilus harrisii GN=ERLIN2 PE=4 SV=1	ERLIN2
17.3203	17.5757	17.6074	17.6506	17.9562	17.6822		0	21.1751	5	3	0.120178	0.26185	G3X2S9	G3X2S9	>tr|G3X2S9|G3X2S9_SARHA Uncharacterized protein OS=Sarcophilus harrisii GN=RBM39 PE=4 SV=1	RBM39
20.9613	21.3533	21.5653	21.253	21.8994	21.5141		0	24.9371	36	8	0.366909	0.262204	G3X0Y9	G3X0Y9	>tr|G3X0Y9|G3X0Y9_SARHA ATP synthase subunit gamma OS=Sarcophilus harrisii GN=ATP5C1 PE=3 SV=1	ATP5C1
27.4227	27.393	27.3229	27.6522	27.843	27.4547		0	31.0091	70	5	0.08008	0.270394	G3VNV7;G3VJ04;G3VT75;G3VFZ7;G3VME3;G3VA09;G3VIL4	G3VNV7;G3VJ04;G3VT75;G3VFZ7;G3VME3;G3VA09;G3VIL4	>tr|G3VNV7|G3VNV7_SARHA Histone H2B OS=Sarcophilus harrisii GN=LOC100928127 PE=3 SV=1;>tr|G3VJ04|G3VJ04_SARHA Histone H2B OS=Sarcophilus harrisii GN=LOC100913692 PE=3 SV=1;>tr|G3VT75|G3VT75_SARHA Histone H2B OS=Sarcophilus harrisii GN=LOC100929498 PE=3 SV=	LOC100928127
18.6442	18.5774	18.6817	19.0321	19.1468	18.5487		0	22.2415	13	4	0.213247	0.274787	G3WK87;G3WS02	G3WK87;G3WS02	>tr|G3WK87|G3WK87_SARHA Lon protease homolog (Fragment) OS=Sarcophilus harrisii GN=LONP1 PE=3 SV=1;>tr|G3WS02|G3WS02_SARHA Lon protease homolog OS=Sarcophilus harrisii PE=3 SV=1	LONP1
20.2562	20.2087	20.3764	20.875	20.1635	20.6329		0	23.8873	23	7	0.267055	0.276691	G3WU12	G3WU12	>tr|G3WU12|G3WU12_SARHA Proteasome subunit beta type OS=Sarcophilus harrisii GN=PSMB7 PE=3 SV=1	PSMB7
19.0383	19.3208	19.1915	19.4892	19.6447	19.2519		0	22.8285	9	5	0.118369	0.278395	G3WS03	G3WS03	>tr|G3WS03|G3WS03_SARHA mRNA cap guanine-N7 methyltransferase OS=Sarcophilus harrisii GN=RNMT PE=3 SV=1	RNMT
19.8544	19.8377	19.9825	20.0815	19.9911	20.441		0	23.4986	18	5	0.125656	0.279668	G3W7A1	G3W7A1	>tr|G3W7A1|G3W7A1_SARHA Uncharacterized protein OS=Sarcophilus harrisii GN=SRI PE=4 SV=1	SRI
16.6122	16.37	17.7316	17.1573	17.1693	17.2271		0	20.1779	5	2	0.54148	0.279956	G3VYE9	G3VYE9	>tr|G3VYE9|G3VYE9_SARHA Uncharacterized protein (Fragment) OS=Sarcophilus harrisii GN=TOMM70A PE=4 SV=1	TOMM70A
22.2513	22.0259	21.7606	22.2034	22.3832	22.2976		0	25.637	64	12	0.135049	0.282136	G3VH55;G3VH56	G3VH55;G3VH56	>tr|G3VH55|G3VH55_SARHA Uncharacterized protein OS=Sarcophilus harrisii GN=NOLC1 PE=4 SV=1;>tr|G3VH56|G3VH56_SARHA Uncharacterized protein OS=Sarcophilus harrisii GN=NOLC1 PE=4 SV=1	NOLC1
19.2377	19.3486	19.8759	19.8433	19.4934	19.9755		0	23.2278	18	6	0.309824	0.283315	G3WV27	G3WV27	>tr|G3WV27|G3WV27_SARHA Integrin beta OS=Sarcophilus harrisii GN=ITGB1 PE=3 SV=1	ITGB1
17.4517	17.5699	17.8939	17.8503	18.2181	17.7029		0	21.2538	9	2	0.23143	0.285254	G3WR33	G3WR33	>tr|G3WR33|G3WR33_SARHA Uncharacterized protein (Fragment) OS=Sarcophilus harrisii GN=LOC100930609 PE=4 SV=1	LOC100930609
19.8295	19.5825	19.246	19.9598	19.4138	20.1461		0	23.1287	15	6	0.358697	0.287256	G3VLX2;G3VLX3	G3VLX2;G3VLX3	>tr|G3VLX2|G3VLX2_SARHA Uncharacterized protein OS=Sarcophilus harrisii GN=CSTF2 PE=4 SV=1;>tr|G3VLX3|G3VLX3_SARHA Uncharacterized protein (Fragment) OS=Sarcophilus harrisii GN=CSTF2 PE=4 SV=1	CSTF2
19.9628	20.0289	19.7538	20.4776	20.3482	19.7933		0	23.5773	13	6	0.266465	0.291199	G3X2S2;G3X2S1	G3X2S2;G3X2S1	>tr|G3X2S2|G3X2S2_SARHA Uncharacterized protein (Fragment) OS=Sarcophilus harrisii GN=CCAR2 PE=4 SV=1;>tr|G3X2S1|G3X2S1_SARHA Uncharacterized protein OS=Sarcophilus harrisii GN=CCAR2 PE=4 SV=1	CCAR2
21.3987	21.3217	21.2737	21.3549	21.4646	22.0802		0	24.9336	39	6	0.257218	0.301845	G3WB63	G3WB63	>tr|G3WB63|G3WB63_SARHA Uncharacterized protein OS=Sarcophilus harrisii GN=PIN1 PE=4 SV=1	PIN1
16.041	16.4058	16.2045	16.9822	15.8692	16.7081		0	19.6051	3	2	0.437127	0.302704	G3WGQ5	G3WGQ5	>tr|G3WGQ5|G3WGQ5_SARHA Uncharacterized protein (Fragment) OS=Sarcophilus harrisii GN=CLASP1 PE=4 SV=1	CLASP1
18.5322	19.3068	19.9511	19.3429	19.8038	19.557		0	22.7386	13	6	0.519039	0.304529	G3VQV5;G3VQV4	G3VQV5;G3VQV4	>tr|G3VQV5|G3VQV5_SARHA NADH-cytochrome b5 reductase OS=Sarcophilus harrisii GN=CYB5R3 PE=3 SV=1;>tr|G3VQV4|G3VQV4_SARHA Uncharacterized protein (Fragment) OS=Sarcophilus harrisii GN=CYB5R3 PE=4 SV=1	CYB5R3
17.5099	17.5619	17.3585	18.526	17.256	17.5714		0	21.1942	5	2	0.470692	0.307678	G3W4X2	G3W4X2	>tr|G3W4X2|G3W4X2_SARHA Uncharacterized protein OS=Sarcophilus harrisii GN=NDUFA5 PE=4 SV=1	NDUFA5
19.9154	20.1677	20.1477	20.363	20.5833	20.2097		0	23.7476	19	4	0.0848747	0.308432	G3X088	G3X088	>tr|G3X088|G3X088_SARHA Uncharacterized protein (Fragment) OS=Sarcophilus harrisii GN=TMED10 PE=3 SV=1	TMED10
17.9554	17.8123	17.9039	18.5197	18.0029	18.0793		0	21.4935	8	2	0.135873	0.310068	G3WFW0	G3WFW0	>tr|G3WFW0|G3WFW0_SARHA Uncharacterized protein (Fragment) OS=Sarcophilus harrisii GN=GORASP2 PE=4 SV=1	GORASP2
19.6061	19.4978	19.455	19.5725	19.7543	20.1625		0	23.2153	12	3	0.160271	0.310143	G3VEK7	G3VEK7	>tr|G3VEK7|G3VEK7_SARHA Uncharacterized protein (Fragment) OS=Sarcophilus harrisii GN=EWSR1 PE=4 SV=1	EWSR1
19.8093	19.8367	19.7815	20.2417	19.8422	20.2939		0	23.4348	26	3	0.091937	0.316764	G3VC47	G3VC47	>tr|G3VC47|G3VC47_SARHA Uncharacterized protein OS=Sarcophilus harrisii GN=LOC100924684 PE=4 SV=1	LOC100924684
18.0746	18.3304	18.3579	18.7199	18.8736	18.1291		0	21.9949	9	4	0.26039	0.319863	G3VRK8	G3VRK8	>tr|G3VRK8|G3VRK8_SARHA Uncharacterized protein (Fragment) OS=Sarcophilus harrisii GN=NUMA1 PE=4 SV=1	NUMA1
17.4035	17.6465	17.5272	18.0489	18.1835	17.3127		0	21.1593	10	2	0.312733	0.32265	G3W0K3	G3W0K3	>tr|G3W0K3|G3W0K3_SARHA Uncharacterized protein (Fragment) OS=Sarcophilus harrisii GN=RRP9 PE=4 SV=1	RRP9
16.6445	18.744	18.3849	18.2437	18.3448	18.1629		0	21.8818	5	2	0.642564	0.325998	G3VI74	G3VI74	>tr|G3VI74|G3VI74_SARHA Uncharacterized protein (Fragment) OS=Sarcophilus harrisii GN=VPS26A PE=4 SV=1	VPS26A
21.2641	21.1587	21.154	21.7932	21.5375	21.2362		0	24.8006	14	2	0.116005	0.330021	G3WXL4	G3WXL4	>tr|G3WXL4|G3WXL4_SARHA Uncharacterized protein OS=Sarcophilus harrisii GN=HNRNPK PE=4 SV=1	HNRNPK
19.3474	19.2746	19.5454	19.5585	19.606	20.0072		0	22.9477	13	4	0.110319	0.334758	G3VCI7	G3VCI7	>tr|G3VCI7|G3VCI7_SARHA Uncharacterized protein (Fragment) OS=Sarcophilus harrisii GN=AIMP1 PE=4 SV=1	AIMP1
19.0872	19.3305	19.0573	19.9236	19.4567	19.1466		0	22.8693	21	4	0.220691	0.350597	G3VFU3	G3VFU3	>tr|G3VFU3|G3VFU3_SARHA Uncharacterized protein OS=Sarcophilus harrisii GN=TMED5 PE=3 SV=1	TMED5
18.2437	18.2202	18.0381	18.2813	18.4264	18.8588		0	21.782	6	2	0.127915	0.354838	G3WN86	G3WN86	>tr|G3WN86|G3WN86_SARHA Uncharacterized protein (Fragment) OS=Sarcophilus harrisii GN=SDF2 PE=4 SV=1	SDF2
17.2419	17.2325	17.1083	17.9419	17.4886	17.3158		0	20.8232	7	2	0.112948	0.387829	G3WBF6	G3WBF6	>tr|G3WBF6|G3WBF6_SARHA Uncharacterized protein (Fragment) OS=Sarcophilus harrisii GN=DPP7 PE=4 SV=1	DPP7
20.8887	21.5689	22.3739	22.2091	22.2281	21.5818		0	25.3111	38	6	0.454952	0.395806	G3WBE3	G3WBE3	>tr|G3WBE3|G3WBE3_SARHA Uncharacterized protein OS=Sarcophilus harrisii GN=SLC25A3 PE=4 SV=1	SLC25A3
18.2534	17.8414	17.7344	18.5952	18.0961	18.3309		0	21.4858	5	3	0.136736	0.397669	G3VLJ8	G3VLJ8	>tr|G3VLJ8|G3VLJ8_SARHA Uncharacterized protein OS=Sarcophilus harrisii GN=CAST PE=4 SV=1	CAST
20.8193	21.0277	20.8684	21.3958	20.9749	21.5468		0	24.5788	37	7	0.0928553	0.400707	G3VDQ2	G3VDQ2	>tr|G3VDQ2|G3VDQ2_SARHA Uncharacterized protein OS=Sarcophilus harrisii GN=U2AF2 PE=4 SV=1	U2AF2
17.6357	17.3859	18.4703	17.9591	18.7715	17.9779		0	21.297	10	3	0.392222	0.405586	G3W3T3	G3W3T3	>tr|G3W3T3|G3W3T3_SARHA Uncharacterized protein OS=Sarcophilus harrisii GN=SCCPDH PE=4 SV=1	SCCPDH
18.5421	18.377	18.4629	18.596	18.4404	19.5723		0	21.979	4	3	0.316416	0.408892	G3X004	G3X004	>tr|G3X004|G3X004_SARHA Uncharacterized protein OS=Sarcophilus harrisii GN=NUCB2 PE=4 SV=1	NUCB2
17.3087	17.3997	17.5638	18.3171	17.5761	17.664		0	21.2452	8	2	0.155783	0.428341	G3WR94;G3WR95	G3WR94;G3WR95	>tr|G3WR94|G3WR94_SARHA Uncharacterized protein OS=Sarcophilus harrisii GN=CAPN2 PE=4 SV=1;>tr|G3WR95|G3WR95_SARHA Uncharacterized protein OS=Sarcophilus harrisii GN=CAPN2 PE=4 SV=1	CAPN2
16.9274	17.0259	17.0611	17.6698	18.044	16.5886		0.0045113	20.7268	3	2	0.382647	0.429323	G3WGN7	G3WGN7	>tr|G3WGN7|G3WGN7_SARHA Uncharacterized protein (Fragment) OS=Sarcophilus harrisii GN=PCYOX1 PE=4 SV=1	PCYOX1
17.0341	17.3539	17.4699	17.5295	18.0887	17.5642		0	20.9219	5	2	0.118784	0.441448	G3WDP6;G3WHN5	G3WDP6;G3WHN5	>tr|G3WDP6|G3WDP6_SARHA Uncharacterized protein OS=Sarcophilus harrisii GN=RALA PE=4 SV=1;>tr|G3WHN5|G3WHN5_SARHA Uncharacterized protein (Fragment) OS=Sarcophilus harrisii GN=RALB PE=4 SV=1	RALA
18.8206	18.803	18.8128	19.2776	19.6286	18.8755		0	22.4847	9	3	0.108404	0.448415	G3X0M2	G3X0M2	>tr|G3X0M2|G3X0M2_SARHA Uncharacterized protein OS=Sarcophilus harrisii GN=ACSS2 PE=4 SV=1	ACSS2
20.5146	20.0929	19.9802	20.6922	20.354	20.9458		0	23.838	28	7	0.118663	0.468089	G3WP11	G3WP11	>tr|G3WP11|G3WP11_SARHA Uncharacterized protein OS=Sarcophilus harrisii GN=LRPAP1 PE=4 SV=1	LRPAP1
20.5388	20.6486	20.4814	21.0127	20.6594	21.4481		0	24.1416	21	5	0.106801	0.483814	G3W8M1;G3WK63	G3W8M1;G3WK63	>tr|G3W8M1|G3W8M1_SARHA Uncharacterized protein (Fragment) OS=Sarcophilus harrisii GN=UBE2V1 PE=4 SV=1;>tr|G3WK63|G3WK63_SARHA Uncharacterized protein OS=Sarcophilus harrisii GN=UBE2V2 PE=4 SV=1	UBE2V1
25.0668	24.4699	23.4784	25.0781	24.0389	25.3541		0	28.0725	81	9	0.472352	0.485319	G3VAM8;G3VLZ4;G3VKL5;G3VSM7	G3VAM8;G3VLZ4;G3VKL5	>tr|G3VAM8|G3VAM8_SARHA Uncharacterized protein OS=Sarcophilus harrisii GN=LOC100929017 PE=4 SV=1;>tr|G3VLZ4|G3VLZ4_SARHA Uncharacterized protein OS=Sarcophilus harrisii GN=CALM2 PE=4 SV=1;>tr|G3VKL5|G3VKL5_SARHA Uncharacterized protein OS=Sarcophilus harr	LOC100929017
17.5482	17.5578	17.5735	18.4861	17.7958	17.9058		0	21.218	5	3	0.07882	0.50274	G3WX23	G3WX23	>tr|G3WX23|G3WX23_SARHA Uncharacterized protein OS=Sarcophilus harrisii GN=GNB4 PE=4 SV=1	GNB4
21.8248	21.4985	21.5929	22.0826	21.8472	22.4959		0	25.3371	44	9	0.0774006	0.50316	G3WX96	G3WX96	>tr|G3WX96|G3WX96_SARHA Uncharacterized protein (Fragment) OS=Sarcophilus harrisii GN=RCN1 PE=4 SV=1	RCN1
18.827	17.5365	18.6181	18.6234	18.9407	18.9443		0	22.0826	11	2	0.286183	0.508897	G3WF72;G3VBT2;G3W8G1	G3WF72;G3VBT2;G3W8G1	>tr|G3WF72|G3WF72_SARHA Uncharacterized protein OS=Sarcophilus harrisii GN=LUC7L PE=4 SV=1;>tr|G3VBT2|G3VBT2_SARHA Uncharacterized protein OS=Sarcophilus harrisii PE=4 SV=1;>tr|G3W8G1|G3W8G1_SARHA Uncharacterized protein OS=Sarcophilus harrisii GN=LUC7L2 P	LUC7L
17.1521	17.0648	17.0552	17.2251	17.3123	18.2803		0	20.5816	4	2	0.203798	0.515207	G3WB34	G3WB34	>tr|G3WB34|G3WB34_SARHA Uncharacterized protein OS=Sarcophilus harrisii GN=NUP107 PE=4 SV=1	NUP107
19.8194	19.0705	19.6873	20.2405	20.0625	19.8968		0	23.2895	8	3	0.0976635	0.540855	G3WGG4	G3WGG4	>tr|G3WGG4|G3WGG4_SARHA Uncharacterized protein OS=Sarcophilus harrisii GN=SNRPG PE=4 SV=1	SNRPG
18.88	18.6218	18.6037	19.7777	18.9622	19.0399		0	22.3385	9	2	0.112042	0.558068	G3VRF0	G3VRF0	>tr|G3VRF0|G3VRF0_SARHA Uncharacterized protein (Fragment) OS=Sarcophilus harrisii GN=MTERF3 PE=4 SV=1	MTERF3
17.9006	17.9528	18.032	18.3083	18.1769	19.1012		0	21.6115	7	2	0.123408	0.566971	G3WPW2	G3WPW2	>tr|G3WPW2|G3WPW2_SARHA Uncharacterized protein OS=Sarcophilus harrisii GN=PABPN1 PE=4 SV=1	PABPN1
18.4873	17.7709	18.0832	18.5452	18.2725	19.2533		0	21.3348	7	2	0.182945	0.576538	G3W8B6	G3W8B6	>tr|G3W8B6|G3W8B6_SARHA Uncharacterized protein (Fragment) OS=Sarcophilus harrisii GN=CPVL PE=4 SV=1	CPVL
17.7997	17.582	17.2167	17.9905	17.7397	18.5997		0	21.1092	7	3	0.133094	0.577139	G3WRI8	G3WRI8	>tr|G3WRI8|G3WRI8_SARHA Uncharacterized protein OS=Sarcophilus harrisii GN=CETN1 PE=4 SV=1	CETN1
17.8678	17.8878	16.2622	17.9641	17.9228	17.907		0	21.2207	8	2	0.33357	0.592056	G3WZV0;G3WZV1	G3WZV0;G3WZV1	>tr|G3WZV0|G3WZV0_SARHA Uncharacterized protein (Fragment) OS=Sarcophilus harrisii GN=GFM1 PE=3 SV=1;>tr|G3WZV1|G3WZV1_SARHA Uncharacterized protein (Fragment) OS=Sarcophilus harrisii GN=GFM1 PE=3 SV=1	GFM1
15.7675	16.3284	16.7525	17.5123	16.5134	16.6007		0	19.8476	5	1	0.238603	0.592647	G3WTE4	G3WTE4	>tr|G3WTE4|G3WTE4_SARHA Uncharacterized protein OS=Sarcophilus harrisii GN=TOMM20 PE=3 SV=1	TOMM20
18.6505	18.6536	18.7091	19.09	18.9391	19.8052		0	22.3171	7	2	0.0860726	0.606994	G3VF75	G3VF75	>tr|G3VF75|G3VF75_SARHA Uncharacterized protein OS=Sarcophilus harrisii GN=SSBP1 PE=3 SV=1	SSBP1
20.8238	20.5748	19.9562	21.5042	20.4297	21.2469		0	24.2247	21	4	0.215479	0.608692	G3WTM6	G3WTM6	>tr|G3WTM6|G3WTM6_SARHA Uncharacterized protein (Fragment) OS=Sarcophilus harrisii GN=COX5A PE=4 SV=1	COX5A
24.6372	24.2965	23.4144	24.7967	24.1253	25.2946		0	27.8427	75	12	0.278836	0.622822	G3VNM4	G3VNM4	>tr|G3VNM4|G3VNM4_SARHA Superoxide dismutase [Cu-Zn] OS=Sarcophilus harrisii GN=SOD1 PE=3 SV=1	SOD1
19.8147	20.0808	21.0909	21.0587	21.2762	20.7744		0	24.1597	28	10	0.163355	0.707645	G3WC03	G3WC03	>tr|G3WC03|G3WC03_SARHA Uncharacterized protein (Fragment) OS=Sarcophilus harrisii GN=CKAP4 PE=4 SV=1	CKAP4
17.3099	18.4647	18.6545	18.7836	18.8781	18.9565		0	21.6725	11	3	0.159689	0.729697	G3WE08	G3WE08	>tr|G3WE08|G3WE08_SARHA Uncharacterized protein OS=Sarcophilus harrisii GN=SF3A2 PE=4 SV=1	SF3A2
22.4569	22.2288	21.571	23.1887	22.0535	23.2467		0	25.7789	52	10	0.188979	0.744029	G3X351	G3X351	>tr|G3X351|G3X351_SARHA Uncharacterized protein OS=Sarcophilus harrisii GN=ATP5H PE=4 SV=1	ATP5H
19.3559	19.6581	18.6113	20.8889	18.8466	20.1679		0	23.1319	10	4	0.322923	0.759373	G3WYG7	G3WYG7	>tr|G3WYG7|G3WYG7_SARHA Uncharacterized protein OS=Sarcophilus harrisii GN=COX5B PE=4 SV=1	COX5B
20.3727	21.0385	20.9679	22.1184	21.074	21.6841		0	24.7001	13	2	0.0871978	0.832462	G3W4S8	G3W4S8	>tr|G3W4S8|G3W4S8_SARHA Protein S100 (Fragment) OS=Sarcophilus harrisii GN=S100A6 PE=3 SV=1	S100A6
18.7857	19.0367	17.4173	19.1132	19.2947	19.3558		0	22.3506	7	3	0.17333	0.841337	G3WAP6	G3WAP6	>tr|G3WAP6|G3WAP6_SARHA Uncharacterized protein OS=Sarcophilus harrisii GN=TFAM PE=4 SV=1	TFAM
16.8776	17.3996	17.9647	17.7374	18.255	18.7755		0	21.3974	10	3	0.12434	0.842012	G3WQ13	G3WQ13	>tr|G3WQ13|G3WQ13_SARHA Uncharacterized protein (Fragment) OS=Sarcophilus harrisii GN=ENPP5 PE=4 SV=1	ENPP5
16.5434	17.0362	17.5141	18.3321	18.4475	17.046		0	21.0251	4	2	0.160516	0.910679	G3WVG4	G3WVG4	>tr|G3WVG4|G3WVG4_SARHA Dolichyl-diphosphooligosaccharide--protein glycosyltransferase subunit 1 (Fragment) OS=Sarcophilus harrisii GN=RPN1 PE=3 SV=1	RPN1
17.3348	17.9828	19.0725	19.2875	19.258	18.7741		0	22.1073	7	3	0.141232	0.976505	G3WXP9	G3WXP9	>tr|G3WXP9|G3WXP9_SARHA Uncharacterized protein OS=Sarcophilus harrisii GN=RPN2 PE=4 SV=1	RPN2
18.9184	18.6666	18.3034	20.7792	18.9225	19.5814		0	22.5158	9	3	0.119056	1.13153	G3WKU9	G3WKU9	>tr|G3WKU9|G3WKU9_SARHA Uncharacterized protein (Fragment) OS=Sarcophilus harrisii GN=TIMM8A PE=4 SV=1	TIMM8A
18.0374	18.6051	20.4173	19.6307	20.9281	20.0312		0	23.1749	13	6	0.221671	1.17674	G3WQJ8	G3WQJ8	>tr|G3WQJ8|G3WQJ8_SARHA Uncharacterized protein (Fragment) OS=Sarcophilus harrisii GN=ATP2A2 PE=4 SV=1	ATP2A2
17.462	15.6586	17.5662	18.4384	17.9303	18.0338		0.0030189	20.6767	3	2	0.12434	1.23854	G3VFJ6	G3VFJ6	>tr|G3VFJ6|G3VFJ6_SARHA Uncharacterized protein OS=Sarcophilus harrisii GN=SCO1 PE=4 SV=1	SCO1
17.498	16.1211	17.9976	18.311	18.7358	18.3042		0	21.1033	3	2	0.097981	1.2448	G3X3Q9;G3X3R0	G3X3Q9;G3X3R0	>tr|G3X3Q9|G3X3Q9_SARHA Uncharacterized protein OS=Sarcophilus harrisii GN=ALDH6A1 PE=3 SV=1;>tr|G3X3R0|G3X3R0_SARHA Uncharacterized protein (Fragment) OS=Sarcophilus harrisii GN=ALDH6A1 PE=3 SV=1	ALDH6A1
19.0221	16.745	18.8101	21.2111	18.6562	18.4525		0	22.7406	4	3	0.337857	1.24747	G3WBY3	G3WBY3	>tr|G3WBY3|G3WBY3_SARHA ATP synthase-coupling factor 6, mitochondrial OS=Sarcophilus harrisii GN=ATP5J PE=3 SV=1	ATP5J
17.105	20.1696	16.9498	19.4835	19.4881	19.4306		0	22.9024	5	2	0.254846	1.39259	G3WL24	G3WL24	>tr|G3WL24|G3WL24_SARHA Actin-related protein 2/3 complex subunit 5 OS=Sarcophilus harrisii GN=ARPC5 PE=3 SV=1	ARPC5
18.6276	16.727	15.7098	18.6494	18.7411	18.893		0	21.6475	4	4	0.112523	1.73971	G3VFQ7	G3VFQ7	>tr|G3VFQ7|G3VFQ7_SARHA Uncharacterized protein (Fragment) OS=Sarcophilus harrisii GN=NANS PE=4 SV=1	NANS
15.5656	18.8969	18.6604	19.9758	19.1794	20.01		0	22.4497	7	2	0.142953	2.01413	G3VHY9	G3VHY9	>tr|G3VHY9|G3VHY9_SARHA Uncharacterized protein (Fragment) OS=Sarcophilus harrisii GN=LOC100933846 PE=4 SV=1	LOC100933846
16.8324	25	22.1344	25.9244	22.9461	26.7407		0.0086894	28.0269	13	1	0.217696	3.88148	G3WFG9	G3WFG9	>tr|G3WFG9|G3WFG9_SARHA Uncharacterized protein (Fragment) OS=Sarcophilus harrisii GN=SLC26A6 PE=3 SV=1	SLC26A6
