# Supplementary material for: Transcriptome and proteome profiling reveals stress-induced expression signatures of imiquimod-treated Tasmanian devil facial tumor disease (DFTD) cells
Source: Oncotarget. 2018 Mar 23;9(22):15895–914. doi: 10.18632/oncotarget.24634 (PMC5882306; doi:10.18632/oncotarget.24634)
Supplement: Supplementary file 6 [file oncotarget-09-15895-s006.xlsx]

## Sheet: Table S5 - DAVID
Supplementary Table 5A:Functional annotation clustering up regulated														Supplementary Table 5B: Functional annotation clustering down regulated
DAVID functional annotation clustering up regulated proteins														DAVID functional annotation clustering down regulated proteins
Annotation Cluster 1	Enrichment Score: 18.53185412734543													Annotation Cluster 1	Enrichment Score: 45.75446345416763
Category	Term	Count	%	PValue	Genes	List Total	Pop Hits	Pop Total	Fold Enrichment	Bonferroni	Benjamini	FDR		Category	Term	Count	%	PValue	Genes	List Total	Pop Hits	Pop Total	Fold Enrichment	Bonferroni	Benjamini	FDR
GOTERM_MF_DIRECT	GO:0044822~poly(A) RNA binding	60	39.7351	3.6936e-31	RTN4, SRSF1, LSM8, PDIA3, PDIA4, SART3, CANX, NONO, FUBP1, DDX17, MAK16, RBM8A, RAVER1, EIF1, ACIN1, TPR, NQO1, CCAR1, FMR1, HNRNPA2B1, SF1, NCL, SARNP, EIF4A3, CPSF6, SNRNP40, AKAP1, FUS, HSD17B10, GRB2, TRA2B, TRA2A, SNU13, HDGF, CALR, MANF, DAZAP1, HNRNPL, HNRNPA3, SRRT, HNRNPM, HNRNPD, HSPE1, RBM25, HNRNPAB, HSPA9, P4HB, IMMT, SAP18, RNPS1, HNRNPA1, HNRNPH3, SON, VCP, SFPQ, CIRBP, ATP5A1, HSP…	149	1129	16881	6.02101	1.34816e-28	1.34816e-28	5.08317e-28		GOTERM_BP_DIRECT	GO:0006413~translational initiation	51	30.7229	1.62127e-67	RPL18, RPL17, RPL19, RPL14, RPS2, RPS3, RPS3A, RPL10, RPL12, RPS27A, RPS4X, EIF4G1, EIF4G2, RPS19, RPS16, RPS17, RPS14, EIF4A1, RPS15, RPS13, RPS11, RPL35, RPL27A, RPL36, RPS15A, RPL38, RPS25, EIF3A, RPL32, RPL6, RPL31, RPL34, RPL9, EIF3E, RPL8, EIF3K, RPL5, RPL7A, RPL4, EIF3M, RPS24, RPL27, RPL24, RPS5, RPS8, RPL23, RPL18A, RPL22, RPL13A, RPL21, RPL37A	163	137	16792	38.3499	1.73151e-64	1.73151e-64	2.58303e-64
GOTERM_BP_DIRECT	GO:0000398~mRNA splicing, via spliceosome	29	19.2053	7.27754e-25	SRSF1, FUS, LSM8, TRA2B, TRA2A, SNU13, SART3, PRPF19, HNRNPA3, NONO, HNRNPL, HNRNPM, SRRT, PLRG1, RBM8A, RAVER1, HNRNPD, CCAR1, BCAS2, HNRNPA2B1, SF1, RNPS1, HNRNPA1, EIF4A3, HNRNPH3, SNRNP40, SNRPF, HNRNPH1, SNRPE	146	222	16792	15.0243	6.36785e-22	6.36785e-22	1.13025e-21		GOTERM_BP_DIRECT	GO:0000184~nuclear-transcribed mRNA catabolic process, nonsense-mediated decay	47	28.3133	2.32141e-63	RPL18, RPL17, RPL19, RPL14, RPL27A, RPL35, RPS15A, RPL36, RPL38, RPS2, RPS3, RPS25, RPL32, RPS3A, RPL31, RPL6, EIF3E, RPL34, RPL9, RPL8, RPL10, RPL5, RPL4, RPL12, RPL7A, RPS27A, RPS24, PPP2R1A, RPL27, RPL24, RPS4X, RPS5, RPS8, EIF4G1, RPS19, RPS16, RPL18A, RPL23, RPS17, RPL22, RPL13A, RPS14, RPL21, RPS15, RPS13, RPL37A, RPS11	163	119	16792	40.6879	2.47927e-60	1.23964e-60	3.69852e-60
SMART	SM00360:RRM	25	16.5563	1.06957e-22	FUS, SRSF1, TRA2B, TRA2A, SART3, DAZAP1, HNRNPL, HNRNPA3, NONO, HNRNPM, RBM8A, RAVER1, HNRNPD, RBM25, HNRNPAB, HNRNPA2B1, RNPS1, NCL, HNRNPA1, HNRNPH3, SFPQ, CPSF6, CIRBP, RBM14, HNRNPH1	75	212	10057	15.8129	4.59917e-21	4.59917e-21	9.95344e-20		GOTERM_BP_DIRECT	GO:0006614~SRP-dependent cotranslational protein targeting to membrane	44	26.506	3.92621e-63	RPL18, RPL17, RPL19, RPL14, RPL27A, RPL35, RPS15A, RPL36, RPL38, RPS2, RPS3, RPS25, RPL32, RPL31, RPS3A, RPL6, RPL34, RPL9, RPL8, RPL10, RPL5, RPL4, RPL7A, RPL12, RPS27A, RPS24, RPL27, RPL24, RPS4X, RPS5, RPS8, RPS19, RPS16, RPL18A, RPL23, RPS17, RPL22, RPL13A, RPS14, RPL21, RPS15, RPS13, RPL37A, RPS11	163	94	16792	48.2214	4.19319e-60	1.39773e-60	6.2553e-60
UP_KEYWORDS	RNA-binding	37	24.5033	1.47322e-21	SRSF1, FUS, LSM8, TRA2B, TRA2A, SNU13, SART3, DAZAP1, HNRNPA3, NONO, HNRNPL, HNRNPM, DDX17, RBM8A, RAVER1, HNRNPD, ACIN1, RBM25, HNRNPAB, HNRNPA2B1, FMR1, SF1, RNPS1, HNRNPA1, NCL, SARNP, EIF4A3, HNRNPH3, SON, SFPQ, CPSF6, CIRBP, HNRNPH1, SNRPF, RBM14, AKAP1, SNRPE	151	665	20581	7.5835	3.46208e-19	8.65519e-20	1.89522e-18		GOTERM_BP_DIRECT	GO:0019083~viral transcription	44	26.506	5.6814e-59	RPL18, RPL17, RPL19, RPL14, RPL27A, RPL35, RPS15A, RPL36, RPL38, RPS2, RPS3, RPS25, RPL32, RPL31, RPS3A, RPL6, RPL34, RPL9, RPL8, RPL10, RPL5, RPL4, RPL7A, RPL12, RPS27A, RPS24, RPL27, RPL24, RPS4X, RPS5, RPS8, RPS19, RPS16, RPL18A, RPL23, RPS17, RPL22, RPL13A, RPS14, RPL21, RPS15, RPS13, RPL37A, RPS11	163	112	16792	40.4715	6.06773e-56	1.51693e-56	9.0517e-56
GOTERM_MF_DIRECT	GO:0000166~nucleotide binding	31	20.5298	1.62651e-21	SRSF1, FUS, TRA2B, TRA2A, HDGF, SART3, DAZAP1, HNRNPA3, NONO, HNRNPL, HNRNPM, SRRT, RBM8A, RAVER1, HNRNPD, ACIN1, RBM25, HNRNPAB, HNRNPA2B1, RNPS1, VDAC2, HNRNPA1, NCL, VDAC3, HNRNPH3, SFPQ, ATP2A1, CPSF6, CIRBP, RBM14, HNRNPH1	149	348	16881	10.0924	5.93675e-19	2.96837e-19	2.23841e-18		UP_KEYWORDS	Ribosomal protein	46	27.7108	7.49084e-55	RPL18, RPL17, RPL19, RPL14, RPL27A, RPL35, RPS15A, RPL36, RPS27L, RPL38, RPL22L1, RPS2, RPS3, RPS25, RPL32, RPS3A, RPL31, RPL6, RPL34, RPL9, RPL8, RPL10, RPL5, RPL4, RPL12, RPL7A, RPS27A, RPS24, RPL27, RPL24, RPS4X, RPS5, RPS8, RPS19, RPS16, RPL18A, RPL23, RPS17, RPL22, RPL13A, RPS14, RPL21, RPS15, RPS13, RPL37A, RPS11	166	185	20581	30.8279	1.67046e-52	1.67046e-52	9.55617e-52
INTERPRO	IPR012677:Nucleotide-binding, alpha-beta plait	27	17.8808	5.11889e-21	SRSF1, FUS, TRA2B, TRA2A, SART3, DAZAP1, HNRNPA3, NONO, HNRNPL, HNRNPM, SRRT, RBM8A, RAVER1, HNRNPD, ACIN1, RBM25, HNRNPAB, HNRNPA2B1, RNPS1, NCL, HNRNPA1, HNRNPH3, SFPQ, CPSF6, CIRBP, RBM14, HNRNPH1	151	264	18559	12.5701	1.58174e-18	1.58174e-18	6.8712e-18		GOTERM_CC_DIRECT	GO:0005840~ribosome	43	25.9036	3.03123e-50	RPL18, RPL19, RPL14, RPL27A, RPL35, RPS15A, RPL36, RPS27L, RPL22L1, RPL38, RPS2, RPS3, RPS25, RPL32, RPL31, RPS3A, RPL6, RPL34, RPL9, RPL8, RPL10, RPL5, RPL4, RPL7A, RPS27A, RPS24, RPL27, RPL24, RPS4X, RPS8, RPS19, RPS16, RPL18A, RPL23, RPS17, RPL22, RPL13A, RPS14, RPL21, RPS15, RPS13, RPL37A, RPS11	162	166	18224	29.14	8.6087e-48	4.30435e-48	4.01677e-47
INTERPRO	IPR000504:RNA recognition motif domain	25	16.5563	3.14291e-20	FUS, SRSF1, TRA2B, TRA2A, SART3, DAZAP1, HNRNPL, HNRNPA3, NONO, HNRNPM, RBM8A, RAVER1, HNRNPD, RBM25, HNRNPAB, HNRNPA2B1, RNPS1, NCL, HNRNPA1, HNRNPH3, SFPQ, CPSF6, CIRBP, RBM14, HNRNPH1	151	226	18559	13.5959	9.71161e-18	4.8558e-18	4.21881e-17		GOTERM_BP_DIRECT	GO:0006412~translation	49	29.5181	3.03543e-49	RPL18, RPL17, RPL19, RPL14, RPS27L, RPL22L1, RPS2, RPS3, WARS, RPS3A, RPL10, RPL12, RPS27A, RPS4X, EIF4G1, TARS, RPS19, RPS16, RPS17, RPS14, RPS15, RPS13, RPS11, RPL35, RPL27A, RPL36, RPS15A, RPL38, RPS25, RPL32, RPL6, RPL31, RPL9, RPL34, RPL8, RPL5, RPL7A, RPL4, RPS24, RPL27, RPL24, RPS5, RPS8, RPL23, RPL18A, RPL13A, RPL22, RPL21, RPL37A	163	253	16792	19.9522	3.24184e-46	6.48367e-47	4.83609e-46
UP_SEQ_FEATURE	domain:RRM 1	17	11.2583	1.36402e-15	SRSF1, HNRNPA2B1, SART3, HNRNPA1, NCL, DAZAP1, NONO, HNRNPA3, HNRNPL, HNRNPM, HNRNPH3, SFPQ, RAVER1, HNRNPD, RBM14, HNRNPH1, HNRNPAB	151	125	20063	18.07	6.70131e-13	3.35065e-13	1.92069e-12		KEGG_PATHWAY	hsa03010:Ribosome	46	27.7108	6.72605e-49	RPL18, RPL17, RPL19, RPL14, RPL27A, RPL35, RPS15A, RPL36, RPS27L, RPL38, RPL22L1, RPS2, RPS3, RPS25, RPL32, RPS3A, RPL31, RPL6, RPL34, RPL9, RPL8, RPL10, RPL5, RPL4, RPL12, RPL7A, RPS27A, RPS24, RPL27, RPL24, RPS4X, RPS5, RPS8, RPS19, RPS16, RPL18A, RPL23, RPS17, RPL22, RPL13A, RPS14, RPL21, RPS15, RPS13, RPL37A, RPS11	117	136	6910	19.9761	1.00218e-46	1.00218e-46	8.02272e-46
UP_SEQ_FEATURE	domain:RRM 2	17	11.2583	1.36402e-15	SRSF1, HNRNPA2B1, SART3, HNRNPA1, NCL, DAZAP1, NONO, HNRNPA3, HNRNPL, HNRNPM, HNRNPH3, SFPQ, RAVER1, HNRNPD, RBM14, HNRNPH1, HNRNPAB	151	125	20063	18.07	6.70131e-13	3.35065e-13	1.92069e-12		GOTERM_BP_DIRECT	GO:0006364~rRNA processing	45	27.1084	1.15623e-46	RPL18, RPL17, RPL19, RPL14, RPL27A, RPL35, RPS15A, RPL36, RPS27L, RPL38, RPS2, RPS3, RPS25, RPL32, RPL31, RPS3A, RPL6, RPL34, RPL9, RPL8, RPL10, RPL5, RPL4, RPL12, RPL7A, RPS27A, RPS24, RPL27, RPL24, RPS4X, RPS5, RPS8, RPS19, RPS16, RPL18A, RPL23, RPS17, RPL22, RPL13A, RPS14, RPL21, RPS15, RPS13, RPL37A, RPS11	163	214	16792	21.6627	1.23486e-43	2.05809e-44	1.84213e-43
UP_KEYWORDS	Methylation	36	23.8411	5.45637e-15	SRSF1, FUS, PDIA3, LMNB2, TRA2B, TRA2A, SART3, DAZAP1, HNRNPA3, FUBP1, NONO, HNRNPL, HNRNPM, SRRT, DDX17, HNRNPD, HSPA5, ACIN1, TPR, DNAJA3, HNRNPAB, HSPA9, HNRNPA2B1, FMR1, LMNA, SF1, HNRNPA1, NCL, SON, HNRNPH3, VCP, SFPQ, SNRNP40, SYNM, ATP5A1, HNRNPH1	151	1001	20581	4.90183	1.27842e-12	1.82632e-13	6.99441e-12		UP_KEYWORDS	Ribonucleoprotein	47	28.3133	1.95659e-46	RPL18, RPL17, RPL19, RPL14, RPL27A, RPL35, SNRPD1, RPS15A, RPL36, RPS27L, RPL38, RPL22L1, RPS2, RPS3, RPS25, RPL32, RPS3A, RPL31, RPL6, RPL34, RPL9, RPL8, RPL10, RPL5, RPL4, RPL12, RPL7A, RPS27A, RPS24, RPL27, RPL24, RPS4X, RPS5, RPS8, RPS19, RPS16, RPL18A, RPL23, RPS17, RPL22, RPL13A, RPS14, RPL21, RPS15, RPS13, RPL37A, RPS11	166	296	20581	19.6863	4.36319e-44	2.1816e-44	2.49605e-43
GOTERM_MF_DIRECT	GO:0003723~RNA binding	29	19.2053	3.34809e-14	SRSF1, FUS, LSM8, SNU13, PRKCSH, DAZAP1, HNRNPA3, FUBP1, HNRNPL, HNRNPM, DDX17, RBM8A, HNRNPD, HNRNPAB, HNRNPA2B1, FMR1, SF1, RNPS1, HNRNPA1, NCL, SON, HNRNPH3, CPSF6, CIRBP, SNRPF, RBM14, AKAP1, HNRNPH1, SNRPE	149	547	16881	6.00652	1.2238e-11	4.07929e-12	4.61409e-11		GOTERM_MF_DIRECT	GO:0003735~structural constituent of ribosome	45	27.1084	1.30143e-45	RPL18, RPL17, RPL19, RPL14, RPL27A, RPL35, RPS15A, RPL36, RPS27L, RPL22L1, RPL38, RPS2, RPS3, RPL32, RPS3A, RPL31, RPL6, RPL34, RPL9, RPL8, RPL10, RPL5, RPL4, RPL12, RPL7A, RPS27A, RPS24, RPL27, RPL24, RPS4X, RPS5, RPS8, RPS19, RPS16, RPL18A, RPL23, RPS17, RPL22, RPL13A, RPS14, RPL21, RPS15, RPS13, RPL37A, RPS11	166	222	16881	20.6134	4.07348e-43	4.07348e-43	1.75035e-42
GOTERM_MF_DIRECT	GO:0003676~nucleic acid binding	28	18.543	1.10086e-07	SRSF1, FUS, TRA2B, TRA2A, SART3, DAZAP1, HNRNPA3, NONO, HNRNPL, DDX17, MAK16, RAVER1, HNRNPD, ACIN1, RBM25, HNRNPAB, HNRNPA2B1, RNPS1, HNRNPA1, NCL, EIF4A3, SON, HNRNPH3, SFPQ, CPSF6, CIRBP, RBM14, HNRNPH1	149	985	16881	3.22058	4.01806e-05	6.69687e-06	0.000151501		GOTERM_CC_DIRECT	GO:0022625~cytosolic large ribosomal subunit	28	16.8675	1.7909e-38	RPL18, RPL17, RPL19, RPL14, RPL27A, RPL35, RPL36, RPL22L1, RPL38, RPL32, RPL6, RPL31, RPL34, RPL9, RPL8, RPL10, RPL5, RPL4, RPL7A, RPL12, RPL27, RPL24, RPL23, RPL18A, RPL13A, RPL22, RPL21, RPL37A	162	68	18224	46.321	5.08614e-36	1.27154e-36	2.37317e-35
														GOTERM_MF_DIRECT	GO:0044822~poly(A) RNA binding	68	40.9639	7.88637e-36	RPL17, RPL19, RPL14, YBX3, NAP1L1, SNRPD1, RPS27L, CLTC, RPS2, RPS3, BZW1, RPS3A, SND1, QKI, RPL10, RPL12, ZYX, KPNB1, RPS27A, YARS, EEF2, RPS4X, EIF4G1, EIF4G2, RPS19, RPS16, RPS17, RPS14, RPS15, EIF4A1, RPS13, RPS11, KPNA2, LRPPRC, ADD1, STRAP, RPL35, RPL27A, RPS15A, RPL36, RDX, RPS25, EIF3A, RPL32, RPL6, RPL31, EIF3E, RPL8, FASN, RPL5, RPL7A, RPL4, RPS24, FSCN1, FDPS, RPL27, RPL24, RPS5, RPS8,…	166	1129	16881	6.12499	2.46843e-33	1.23422e-33	1.06067e-32
Annotation Cluster 2	Enrichment Score: 16.705919144707217													GOTERM_MF_DIRECT	GO:0003723~RNA binding	36	21.6867	3.65848e-19	RPL18, RPL19, RPL14, RPL27A, SNRPD1, RPS15A, CNP, RPL38, RPS2, RPS3, RPS25, EIF3A, RPL6, RPL31, RPS3A, RPL34, RPL9, RPL8, PABPC3, QKI, RPL5, RPL4, RPL7A, RPL24, RPS4X, RPS5, EIF4G1, EIF4G2, TARS, RPS16, RPL18A, RPL22, RPS14, RPL21, RPS15, LRPPRC	166	547	16881	6.69276	1.1451e-16	3.81701e-17	4.92044e-16
Category	Term	Count	%	PValue	Genes	List Total	Pop Hits	Pop Total	Fold Enrichment	Bonferroni	Benjamini	FDR		GOTERM_CC_DIRECT	GO:0005730~nucleolus	28	16.8675	8.14085e-09	RPL18, RPL19, RPL35, RPL36, RPS2, RPS3, CBX5, RPS25, TYMS, EIF3A, RPS3A, RPL34, RPL9, RPL8, RPL5, RPL4, RPL7A, RPL12, RPS27A, DDX6, RPS19, RPL23, RPL13A, RPS14, RPL21, SPTBN1, RPS13, RPS11	162	857	18224	3.67541	2.312e-06	1.77846e-07	1.07877e-05
GOTERM_BP_DIRECT	GO:0000398~mRNA splicing, via spliceosome	29	19.2053	7.27754e-25	SRSF1, FUS, LSM8, TRA2B, TRA2A, SNU13, SART3, PRPF19, HNRNPA3, NONO, HNRNPL, HNRNPM, SRRT, PLRG1, RBM8A, RAVER1, HNRNPD, CCAR1, BCAS2, HNRNPA2B1, SF1, RNPS1, HNRNPA1, EIF4A3, HNRNPH3, SNRNP40, SNRPF, HNRNPH1, SNRPE	146	222	16792	15.0243	6.36785e-22	6.36785e-22	1.13025e-21
UP_KEYWORDS	mRNA splicing	29	19.2053	7.4166e-25	SRSF1, LSM8, TRA2B, TRA2A, SNU13, SART3, HNRNPA3, NONO, PRPF19, HNRNPM, PLRG1, RBM8A, ACIN1, RBM25, BCAS2, FMR1, HNRNPA2B1, SF1, SAP18, RNPS1, HNRNPA1, EIF4A3, SON, C1QBP, SFPQ, SNRNP40, SNRPF, HNRNPH1, SNRPE	151	260	20581	15.2025	1.7429e-22	8.71451e-23	9.54104e-22		Annotation Cluster 2	Enrichment Score: 18.549957625477624
UP_KEYWORDS	mRNA processing	31	20.5298	2.43619e-24	SRSF1, LSM8, TRA2B, TRA2A, SNU13, SART3, PRPF19, HNRNPA3, NONO, HNRNPM, PLRG1, RBM8A, ACIN1, RBM25, BCAS2, FMR1, HNRNPA2B1, SF1, SAP18, RNPS1, HNRNPA1, EIF4A3, SON, HNRNPH3, C1QBP, SFPQ, CPSF6, SNRNP40, SNRPF, HNRNPH1, SNRPE	151	332	20581	12.7266	5.72505e-22	1.90835e-22	3.13402e-21		Category	Term	Count	%	PValue	Genes	List Total	Pop Hits	Pop Total	Fold Enrichment	Bonferroni	Benjamini	FDR
UP_KEYWORDS	RNA-binding	37	24.5033	1.47322e-21	SRSF1, FUS, LSM8, TRA2B, TRA2A, SNU13, SART3, DAZAP1, HNRNPA3, NONO, HNRNPL, HNRNPM, DDX17, RBM8A, RAVER1, HNRNPD, ACIN1, RBM25, HNRNPAB, HNRNPA2B1, FMR1, SF1, RNPS1, HNRNPA1, NCL, SARNP, EIF4A3, HNRNPH3, SON, SFPQ, CPSF6, CIRBP, HNRNPH1, SNRPF, RBM14, AKAP1, SNRPE	151	665	20581	7.5835	3.46208e-19	8.65519e-20	1.89522e-18		GOTERM_CC_DIRECT	GO:0005913~cell-cell adherens junction	30	18.0723	4.00976e-21	TLN1, CNN3, RPL14, DAG1, RDX, RPS2, BZW1, CTTN, PICALM, RPL6, EIF3E, RPL34, SND1, PLIN3, FASN, CNN2, ZYX, RPL7A, FSCN1, PFKP, RPL24, EEF2, DDX6, EIF4G1, EIF4G2, ITGA6, RARS, SPTBN1, DBN1, ADD1	162	323	18224	10.4483	1.13877e-18	1.42347e-19	5.31345e-18
UP_KEYWORDS	Spliceosome	17	11.2583	1.09792e-15	BCAS2, SRSF1, LSM8, HNRNPA2B1, SF1, SNU13, HNRNPA1, PRPF19, HNRNPA3, HNRNPM, EIF4A3, PLRG1, RBM8A, SNRNP40, SNRPF, HNRNPH1, SNRPE	151	127	20581	18.2446	2.60902e-13	4.35207e-14	1.43219e-12		GOTERM_MF_DIRECT	GO:0098641~cadherin binding involved in cell-cell adhesion	28	16.8675	5.27813e-19	TLN1, RPL14, CNN3, RDX, RPS2, BZW1, CTTN, PICALM, RPL6, EIF3E, RPL34, SND1, PLIN3, FASN, CNN2, RPL7A, FSCN1, PFKP, RPL24, EEF2, DDX6, EIF4G1, EIF4G2, ITGA6, RARS, SPTBN1, DBN1, ADD1	166	290	16881	9.81861	1.65206e-16	4.13014e-17	7.09879e-16
GOTERM_CC_DIRECT	GO:0071013~catalytic step 2 spliceosome	14	9.27152	6.00428e-13	BCAS2, SRSF1, HNRNPA2B1, HNRNPA1, PRPF19, HNRNPA3, EIF4A3, HNRNPM, PLRG1, RBM8A, SNRNP40, HNRNPH1, SNRPF, SNRPE	151	92	18224	18.3657	1.59709e-10	3.99272e-11	7.87592e-10		GOTERM_BP_DIRECT	GO:0098609~cell-cell adhesion	26	15.6627	1.0581e-17	RPL14, CNN3, RDX, RPS2, BZW1, CTTN, PICALM, RPL6, EIF3E, RPL34, SND1, PLIN3, FASN, CNN2, RPL7A, FSCN1, PFKP, RPL24, EEF2, DDX6, EIF4G1, EIF4G2, RARS, SPTBN1, DBN1, ADD1	163	271	16792	9.88368	1.13005e-14	1.61436e-15	1.68579e-14
KEGG_PATHWAY	hsa03040:Spliceosome	18	11.9205	4.19284e-12	BCAS2, SRSF1, LSM8, TRA2B, TRA2A, SNU13, HNRNPA1, PRPF19, HNRNPA3, HNRNPM, EIF4A3, PLRG1, RBM8A, SNRNP40, ACIN1, SNRPF, SNRPE, RBM25	101	133	6910	9.25929	6.16352e-10	6.16352e-10	4.98948e-09
GOTERM_BP_DIRECT	GO:0008380~RNA splicing	15	9.93377	1.74314e-10	BCAS2, FMR1, SAP18, RNPS1, NONO, EIF4A3, SON, HNRNPH3, C1QBP, RBM8A, SFPQ, SNRNP40, ACIN1, SNRPF, RBM25	146	166	16792	10.3928	1.52525e-07	5.08416e-08	2.70722e-07		Annotation Cluster 3	Enrichment Score: 3.915421482817866
GOTERM_BP_DIRECT	GO:0006397~mRNA processing	15	9.93377	4.74991e-10	BCAS2, SRSF1, FMR1, HNRNPA2B1, SAP18, HNRNPA1, NONO, HNRNPL, SON, C1QBP, RBM8A, SFPQ, CPSF6, ACIN1, RBM25	146	179	16792	9.63802	4.15617e-07	1.03904e-07	7.37694e-07		Category	Term	Count	%	PValue	Genes	List Total	Pop Hits	Pop Total	Fold Enrichment	Bonferroni	Benjamini	FDR
														UP_KEYWORDS	Protein biosynthesis	15	9.03614	2.17e-11	CARS, YARS, GARS, EEF2, EIF4G1, WARS, EIF4G2, TARS, EIF3A, EIF3E, RARS, EIF4A1, EIF3K, EIF3M, MARS	166	152	20581	12.2351	4.83909e-09	8.06516e-10	2.7683e-08
Annotation Cluster 3	Enrichment Score: 12.712604757915743													UP_KEYWORDS	Aminoacyl-tRNA synthetase	7	4.21687	5.41117e-07	TARS, WARS, CARS, YARS, RARS, GARS, MARS	166	38	20581	22.8388	0.000120662	1.50835e-05	0.000690308
Category	Term	Count	%	PValue	Genes	List Total	Pop Hits	Pop Total	Fold Enrichment	Bonferroni	Benjamini	FDR		GOTERM_BP_DIRECT	GO:0006418~tRNA aminoacylation for protein translation	7	4.21687	2.15017e-06	TARS, WARS, CARS, YARS, RARS, GARS, MARS	163	40	16792	18.0282	0.00229375	0.000191347	0.00342564
UP_KEYWORDS	RNA-binding	37	24.5033	1.47322e-21	SRSF1, FUS, LSM8, TRA2B, TRA2A, SNU13, SART3, DAZAP1, HNRNPA3, NONO, HNRNPL, HNRNPM, DDX17, RBM8A, RAVER1, HNRNPD, ACIN1, RBM25, HNRNPAB, HNRNPA2B1, FMR1, SF1, RNPS1, HNRNPA1, NCL, SARNP, EIF4A3, HNRNPH3, SON, SFPQ, CPSF6, CIRBP, HNRNPH1, SNRPF, RBM14, AKAP1, SNRPE	151	665	20581	7.5835	3.46208e-19	8.65519e-20	1.89522e-18		UP_SEQ_FEATURE	short sequence motif:"HIGH" region	5	3.01205	1.20441e-05	WARS, CARS, YARS, RARS, MARS	165	18	20063	33.7761	0.00783402	0.00783402	0.0179927
GOTERM_CC_DIRECT	GO:0005654~nucleoplasm	58	38.4106	8.30378e-12	SRSF1, ACOX1, LSM8, SART3, FUBP1, NONO, HSPH1, DDX17, GTF2A1, PLRG1, RBM8A, ACIN1, TPR, CCAR1, PDXK, HNRNPA2B1, FMR1, SF1, NCL, SARNP, EIF4A3, ADRM1, CPSF6, TXNRD1, SNRNP40, SNRPF, SNRPE, FUS, FKBP5, GRB2, TRA2B, SNU13, UGDH, HDGF, DAZAP1, PRPF19, HNRNPL, HNRNPA3, SRRT, HNRNPM, HNRNPD, RBM25, HNRNPAB, BCAS2, PHB, NASP, LMNA, SAP18, RNPS1, HNRNPA1, HNRNPH3, SON, VCP, SFPQ, CIRBP, HNRNPH1, RBM14, S…	151	2784	18224	2.51435	2.20881e-09	3.15544e-10	1.08927e-08		INTERPRO	IPR009068:S15/NS1, RNA-binding	4	2.40964	2.3104e-05	WARS, GARS, RPS13, MARS	165	7	18559	64.2736	0.011577	0.00387399	0.0333028
UP_KEYWORDS	Nucleus	67	44.3709	5.9517e-07	SRSF1, LSM8, CHMP4B, SART3, NONO, FUBP1, DDX17, MAK16, PLRG1, GTF2A1, RBM8A, RAVER1, ACIN1, TPR, AIFM1, HNRNPA2B1, FMR1, SF1, NCL, SARNP, EIF4A3, ADRM1, C1QBP, CLIC4, CPSF6, SDCBP, TXNRD1, SNRNP40, SNRPF, SNRPE, MVP, FUS, FKBP5, GRB2, LMNB2, TRA2B, TRA2A, SNU13, CHCHD3, HDGF, CHCHD2, CMPK1, DAZAP1, PRPF19, HNRNPL, HNRNPA3, SRRT, HNRNPM, HNRNPD, NDRG1, RBM25, HNRNPAB, HSPA9, BCAS2, NASP, LMNA, SAP…	151	5244	20581	1.74141	0.000139855	9.99031e-06	0.00076565		UP_SEQ_FEATURE	short sequence motif:"KMSKS" region	4	2.40964	0.000277715	WARS, CARS, YARS, MARS	165	16	20063	30.3985	0.165876	0.0866961	0.414112
														UP_SEQ_FEATURE	domain:WHEP-TRS	3	1.80723	0.000394208	WARS, GARS, MARS	165	4	20063	91.1955	0.226994	0.0822432	0.587342
Annotation Cluster 4	Enrichment Score: 9.540230931685958													INTERPRO	IPR014729:Rossmann-like alpha/beta/alpha sandwich fold	5	3.01205	0.000506445	WARS, CARS, YARS, RARS, MARS	165	42	18559	13.3903	0.225326	0.0279695	0.727643
Category	Term	Count	%	PValue	Genes	List Total	Pop Hits	Pop Total	Fold Enrichment	Bonferroni	Benjamini	FDR		SMART	SM00991:SM00991	3	1.80723	0.000710807	WARS, GARS, MARS	87	5	10057	69.3586	0.0633237	0.0321796	0.773811
UP_KEYWORDS	Spliceosome	17	11.2583	1.09792e-15	BCAS2, SRSF1, LSM8, HNRNPA2B1, SF1, SNU13, HNRNPA1, PRPF19, HNRNPA3, HNRNPM, EIF4A3, PLRG1, RBM8A, SNRNP40, SNRPF, HNRNPH1, SNRPE	151	127	20581	18.2446	2.60902e-13	4.35207e-14	1.43219e-12		INTERPRO	IPR000738:WHEP-TRS	3	1.80723	0.000762687	WARS, GARS, MARS	165	5	18559	67.4873	0.319237	0.0377241	1.09392
GOTERM_CC_DIRECT	GO:0005681~spliceosomal complex	10	6.62252	7.99126e-08	BCAS2, HNRNPM, HNRNPH3, LSM8, HNRNPA2B1, SF1, SNRPF, SNRPE, HNRNPA1, RBM25	151	94	18224	12.8392	2.12565e-05	1.93243e-06	0.000104827		KEGG_PATHWAY	hsa00970:Aminoacyl-tRNA biosynthesis	7	4.21687	0.00078655	TARS, WARS, CARS, YARS, RARS, GARS, MARS	117	66	6910	6.26392	0.11063	0.0569359	0.934162
UP_KEYWORDS	Ribonucleoprotein	14	9.27152	2.72974e-07	LSM8, FMR1, HNRNPA2B1, SNU13, HNRNPA1, HNRNPA3, HNRNPL, HNRNPM, HNRNPH3, HNRNPD, SNRPF, HNRNPH1, SNRPE, MVP	151	296	20581	6.44653	6.41469e-05	4.93452e-06	0.000351165		UP_KEYWORDS	Ligase	10	6.0241	0.00199112	TARS, WARS, CARS, YARS, RARS, GARS, CTPS1, TTLL12, PFAS, MARS	166	347	20581	3.57297	0.358831	0.0191389	2.51057
														INTERPRO	IPR009080:Aminoacyl-tRNA synthetase, class 1a, anticodon-binding	3	1.80723	0.00567875	CARS, RARS, MARS	165	13	18559	25.9566	0.943315	0.174156	7.88214
Annotation Cluster 5	Enrichment Score: 9.180819376756828													INTERPRO	IPR001412:Aminoacyl-tRNA synthetase, class I, conserved site	3	1.80723	0.00755646	WARS, RARS, MARS	165	15	18559	22.4958	0.978136	0.212532	10.3585
Category	Term	Count	%	PValue	Genes	List Total	Pop Hits	Pop Total	Fold Enrichment	Bonferroni	Benjamini	FDR		GOTERM_MF_DIRECT	GO:0004812~aminoacyl-tRNA ligase activity	3	1.80723	0.0117287	WARS, YARS, MARS	166	17	16881	17.9458	0.975097	0.195249	14.6727
GOTERM_BP_DIRECT	GO:0006457~protein folding	19	12.5828	1.89379e-14	GRPEL1, PDIA3, FKBP5, ERP29, MESDC2, PDIA4, CALR, LMAN1, PRKCSH, CANX, PPIF, ERP44, DNAJB11, GNB2, GNB1, TXNDC5, HSPE1, DNAJA3, HSPA9	146	180	16792	12.1403	1.66117e-11	8.3058e-12	2.94875e-11		GOTERM_MF_DIRECT	GO:0000049~tRNA binding	4	2.40964	0.013551	CARS, YARS, RARS, MARS	166	51	16881	7.9759	0.986025	0.211205	16.7648
UP_KEYWORDS	Chaperone	13	8.60927	2.88695e-08	P4HB, GRPEL1, FKBP5, MESDC2, CALR, CANX, ERP44, HYOU1, DNAJB11, HSPE1, HSPD1, DNAJA3, HSPA9	151	201	20581	8.81529	6.7843e-06	6.16757e-07	3.71389e-05
GOTERM_MF_DIRECT	GO:0051082~unfolded protein binding	10	6.62252	5.2453e-07	GRPEL1, DNAJB11, HSPE1, HSPD1, HSPA5, CALR, LMAN1, CANX, DNAJA3, HSPA9	149	110	16881	10.2996	0.000191435	2.73501e-05	0.000721861		Annotation Cluster 4	Enrichment Score: 3.8078306801581623
														Category	Term	Count	%	PValue	Genes	List Total	Pop Hits	Pop Total	Fold Enrichment	Bonferroni	Benjamini	FDR
Annotation Cluster 6	Enrichment Score: 6.265797983767254													INTERPRO	IPR020902:Actin/actin-like conserved site	5	3.01205	3.12862e-05	ACTB, ACTR2, ACTC1, ACTR1A, ACTR1B	165	21	18559	26.7807	0.0156448	0.00393436	0.0450944
Category	Term	Count	%	PValue	Genes	List Total	Pop Hits	Pop Total	Fold Enrichment	Bonferroni	Benjamini	FDR		SMART	SM00268:ACTIN	5	3.01205	0.000168798	ACTB, ACTR2, ACTC1, ACTR1A, ACTR1B	87	33	10057	17.5148	0.0154108	0.0154108	0.184255
GOTERM_CC_DIRECT	GO:0030529~intracellular ribonucleoprotein complex	15	9.93377	6.37326e-12	FMR1, HNRNPA2B1, SNU13, NCL, HNRNPA1, HNRNPA3, HNRNPL, HNRNPM, EIF4A3, HNRNPH3, HNRNPD, CPSF6, RBM14, MVP, HNRNPAB	151	136	18224	13.3113	1.69528e-09	2.82547e-10	8.3602e-09		INTERPRO	IPR004000:Actin-related protein	5	3.01205	0.000221679	ACTB, ACTR2, ACTC1, ACTR1A, ACTR1B	165	34	18559	16.541	0.105722	0.0220999	0.31911
UP_KEYWORDS	Ribonucleoprotein	14	9.27152	2.72974e-07	LSM8, FMR1, HNRNPA2B1, SNU13, HNRNPA1, HNRNPA3, HNRNPL, HNRNPM, HNRNPH3, HNRNPD, SNRPF, HNRNPH1, SNRPE, MVP	151	296	20581	6.44653	6.41469e-05	4.93452e-06	0.000351165		INTERPRO	IPR004001:Actin, conserved site	4	2.40964	0.000501455	ACTB, ACTC1, ACTR1A, ACTR1B	165	18	18559	24.9953	0.223374	0.0311055	0.720498
UP_KEYWORDS	Viral nucleoprotein	6	3.97351	1.65122e-06	HNRNPL, HNRNPA3, HNRNPM, HNRNPH3, HNRNPD, HNRNPA1	151	28	20581	29.2067	0.000387961	2.4252e-05	0.00212418
GOTERM_CC_DIRECT	GO:0019013~viral nucleocapsid	6	3.97351	2.9808e-06	HNRNPL, HNRNPA3, HNRNPM, HNRNPH3, HNRNPD, HNRNPA1	151	28	18224	25.8619	0.000792579	6.09899e-05	0.00391004		Annotation Cluster 5	Enrichment Score: 3.572908996810331
GOTERM_BP_DIRECT	GO:0010467~gene expression	7	4.63576	3.40184e-06	HNRNPL, HNRNPA3, HNRNPM, HNRNPA2B1, HNRNPD, HNRNPH1, HNRNPA1	146	48	16792	16.7728	0.00297219	0.000372007	0.00528316		Category	Term	Count	%	PValue	Genes	List Total	Pop Hits	Pop Total	Fold Enrichment	Bonferroni	Benjamini	FDR
UP_SEQ_FEATURE	compositionally biased region:Gly-rich	11	7.28477	2.05272e-05	FUBP1, HNRNPL, HNRNPA3, FUS, ADRM1, HNRNPH3, HNRNPA2B1, HNRNPD, CIRBP, HNRNPA1, HNRNPAB	151	252	20063	5.79977	0.0102722	0.00257799	0.0295808		INTERPRO	IPR016024:Armadillo-type fold	16	9.63855	5.43129e-07	PPP2R1A, AP1B1, CLTC, EIF4G1, EIF4G2, BZW1, AP2A2, COPG1, CSE1L, COPB1, EIF3K, VPS35, CAND1, KPNA2, KPNB1, EIF3M	165	351	18559	5.12724	0.0002737	0.0002737	0.000783002
UP_KEYWORDS	Virion	6	3.97351	2.30543e-05	HNRNPL, HNRNPA3, HNRNPM, HNRNPH3, HNRNPD, HNRNPA1	151	47	20581	17.3997	0.00540316	0.000285107	0.0296539		INTERPRO	IPR002553:Clathrin/coatomer adaptor, adaptin-like, N-terminal	4	2.40964	0.000229577	AP2A2, COPG1, AP1B1, COPB1	165	14	18559	32.1368	0.109275	0.0191019	0.330461
														GOTERM_BP_DIRECT	GO:0006886~intracellular protein transport	10	6.0241	0.000482365	AP2A2, CTTN, COPG1, AP1B1, COPB1, VPS35, NGFR, CLTC, KPNB1, HDAC6	163	236	16792	4.36519	0.402673	0.0298564	0.76575
Annotation Cluster 7	Enrichment Score: 6.1804933288410915													INTERPRO	IPR011989:Armadillo-like helical	9	5.42169	0.000891213	PPP2R1A, AP2A2, COPG1, AP1B1, CSE1L, COPB1, CAND1, KPNB1, KPNA2	165	225	18559	4.49915	0.361971	0.0400288	1.27717
Category	Term	Count	%	PValue	Genes	List Total	Pop Hits	Pop Total	Fold Enrichment	Bonferroni	Benjamini	FDR		UP_KEYWORDS	Protein transport	11	6.62651	0.025484	AP2A2, SEC31A, COPG1, AP1B1, CSE1L, GOLPH3, COPB1, VPS35, PDCD6IP, KPNB1, KPNA2	166	610	20581	2.23574	0.996838	0.185835	28.0585
UP_KEYWORDS	Mitochondrion	29	19.2053	8.82539e-09	HSD17B10, GRPEL1, ATP5B, CHCHD3, CHCHD2, SFXN1, UQCRFS1, MTHFD2, HSPE1, NDUFS3, DNAJA3, HSPA9, AIFM1, IMMT, PHB, COX4I1, AK2, VDAC2, VDAC3, VDAC1, PPIF, C1QBP, CLIC4, GLS, PHB2, HSPD1, ATP5A1, AKAP1, SCP2	151	1119	20581	3.5323	2.07396e-06	2.07397e-07	1.13534e-05
UP_SEQ_FEATURE	transit peptide:Mitochondrion	18	11.9205	1.27804e-07	GRPEL1, AIFM1, ATP5B, CHCHD3, CHCHD2, COX4I1, UQCRFS1, PPIF, MTHFD2, TXNDC12, C1QBP, GLS, HSPD1, ATP5A1, NDUFS3, AKAP1, DNAJA3, HSPA9	151	482	20063	4.96186	6.42835e-05	2.14283e-05	0.000184198		Annotation Cluster 6	Enrichment Score: 3.336637308338801
UP_KEYWORDS	Transit peptide	17	11.2583	1.97377e-06	GRPEL1, AIFM1, IMMT, ATP5B, COX4I1, UQCRFS1, PPIF, MTHFD2, C1QBP, GLS, HSPD1, ATP5A1, AKAP1, NDUFS3, DNAJA3, ACAA1, HSPA9	151	536	20581	4.32288	0.00046373	2.72842e-05	0.00253912		Category	Term	Count	%	PValue	Genes	List Total	Pop Hits	Pop Total	Fold Enrichment	Bonferroni	Benjamini	FDR
GOTERM_CC_DIRECT	GO:0005759~mitochondrial matrix	12	7.94702	8.5202e-05	PPIF, HSD17B10, MTHFD2, GRPEL1, C1QBP, GLS, ATP5B, HSPE1, ATP5A1, HSPD1, NDUFS3, DNAJA3	151	327	18224	4.42894	0.0224098	0.000984937	0.111708		GOTERM_BP_DIRECT	GO:0006446~regulation of translational initiation	7	4.21687	1.12644e-06	EIF4G1, EIF4G2, EIF3A, EIF3E, EIF4A1, EIF3K, EIF3M	163	36	16792	20.0314	0.00120232	0.000109361	0.00179465
														UP_KEYWORDS	Initiation factor	7	4.21687	6.94995e-06	EIF4G1, EIF4G2, EIF3A, EIF3E, EIF4A1, EIF3K, EIF3M	166	58	20581	14.9633	0.00154864	0.000140885	0.00886579
Annotation Cluster 8	Enrichment Score: 4.74065834682661													GOTERM_MF_DIRECT	GO:0003743~translation initiation factor activity	7	4.21687	2.83412e-05	EIF4G1, EIF4G2, EIF3A, EIF3E, EIF4A1, EIF3K, EIF3M	166	61	16881	11.6697	0.0088317	0.00126647	0.0381107
Category	Term	Count	%	PValue	Genes	List Total	Pop Hits	Pop Total	Fold Enrichment	Bonferroni	Benjamini	FDR		BIOCARTA	h_eifPathway:Eukaryotic protein translation	5	3.01205	0.000147575	EIF4G1, EIF4G2, EIF3A, EIF4A1, EEF2	31	16	1625	16.381	0.0130492	0.0130492	0.160081
UP_SEQ_FEATURE	short sequence motif:Prevents secretion from ER	15	9.93377	1.49723e-17	P4HB, PDIA3, AIFM1, ERP29, MESDC2, PDIA4, CALR, PRKCSH, CALU, HYOU1, TXNDC12, ERP44, TXNDC5, HSPA5, RCN2	151	61	20063	32.6723	7.53108e-15	7.53108e-15	2.15789e-14		BIOCARTA	h_iresPathway:Internal Ribosome entry pathway	4	2.40964	0.00018931	EIF4G1, EIF4G2, EIF3A, EIF4A1	31	7	1625	29.9539	0.0167091	0.00838972	0.205311
GOTERM_CC_DIRECT	GO:0005788~endoplasmic reticulum lumen	17	11.2583	4.90449e-12	P4HB, PDIA3, MYDGF, ERP29, PDIA4, CALR, PRKCSH, CANX, HYOU1, TXNDC12, ERP44, DNAJB11, P4HA1, TXNDC5, CTSC, HSPA5, RCN2	151	192	18224	10.686	1.3046e-09	2.60921e-10	6.4336e-09		GOTERM_CC_DIRECT	GO:0016281~eukaryotic translation initiation factor 4F complex	3	1.80723	0.00268093	EIF4G1, EIF4G2, EIF4A1	162	9	18224	37.4979	0.533458	0.0312677	3.49482
KEGG_PATHWAY	hsa04141:Protein processing in endoplasmic reticulum	17	11.2583	1.82347e-09	P4HB, PDIA3, ERP29, PDIA4, CALR, PRKCSH, LMAN1, CANX, SSR1, HYOU1, HSPH1, VCP, DNAJB11, TXNDC5, HSPA5, SSR4, DDOST	101	169	6910	6.88207	2.6805e-07	1.34025e-07	2.16991e-06		KEGG_PATHWAY	hsa03013:RNA transport	9	5.42169	0.0081286	EIF4G1, EIF4G2, EIF3A, STRAP, PRMT5, EIF3E, EIF4A1, PABPC3, KPNB1	117	172	6910	3.09034	0.70362	0.33327	9.27642
UP_KEYWORDS	Endoplasmic reticulum	26	17.2185	2.17235e-07	RTN4, P4HB, PDIA3, ERP29, MESDC2, PDIA4, LMAN1, PRKCSH, CALR, CANX, CALU, SSR1, HYOU1, TXNDC12, ERP44, NPC2, DNAJB11, VCP, P4HA1, TXNDC5, ATP2A1, SDCBP, HSPA5, SSR4, DDOST, RCN2	151	1067	20581	3.32123	5.1049e-05	4.25419e-06	0.000279461		BIOCARTA	h_eif4Pathway:Regulation of eIF4e and p70 S6 Kinase	4	2.40964	0.00885087	EIF4G1, EIF4G2, MAPK3, EIF4A1	31	24	1625	8.73656	0.546715	0.179473	9.19961
GOTERM_CC_DIRECT	GO:0005783~endoplasmic reticulum	22	14.5695	4.33818e-06	RTN4, P4HB, PDIA3, ERP29, MESDC2, CALR, PRKCSH, CANX, MANF, CALU, SSR1, HYOU1, NPC2, DNAJB11, VCP, P4HA1, TXNDC5, CAT, HSPA5, SSR4, DDOST, RCN2	151	828	18224	3.20671	0.00115329	8.24222e-05	0.00569054		BIOCARTA	h_mtorPathway:mTOR Signaling Pathway	4	2.40964	0.0110899	EIF4G1, EIF4G2, EIF3A, EIF4A1	31	26	1625	8.06452	0.629358	0.180043	11.4017
INTERPRO	IPR012336:Thioredoxin-like fold	9	5.96026	1.06735e-05	ERP44, P4HB, TXNDC12, PDIA3, CLIC4, TXNDC5, ERP29, TXNRD1, PDIA4	151	130	18559	8.50897	0.00329271	0.00065941	0.0143264		GOTERM_MF_DIRECT	GO:0008135~translation factor activity, RNA binding	3	1.80723	0.0324425	EIF4G1, EIF4G2, EIF4A1	166	29	16881	10.5199	0.999967	0.374511	35.8257
UP_SEQ_FEATURE	signal peptide	34	22.5166	0.0536553	SCPEP1, PDIA3, MYDGF, HEXA, PDIA4, LMAN1, CALR, PRKCSH, CANX, MANF, PLBD2, SSR1, CALU, DNAJB11, P4HA1, TPP1, HSPA5, DDOST, P4HB, AIFM1, ERP29, MESDC2, GNS, ERP44, TXNDC12, HYOU1, LAMP1, NPC2, GLA, TXNDC5, CTSC, CTSB, SSR4, RCN2	151	3346	20063	1.35012	1	0.65593	54.8341
UP_KEYWORDS	Signal	37	24.5033	0.145563	SCPEP1, PDIA3, MYDGF, HEXA, PDIA4, LMAN1, CALR, PRKCSH, CANX, CMPK1, MANF, PLBD2, SSR1, CALU, DNAJB11, P4HA1, TPP1, HSPA5, NDUFS3, DDOST, HSPA9, P4HB, ERP29, MESDC2, GNS, ERP44, TXNDC12, HYOU1, LAMP1, NPC2, GLA, GLS, TXNDC5, CTSC, CTSB, SSR4, RCN2	151	4160	20581	1.21227	1	0.515612	86.7839		Annotation Cluster 7	Enrichment Score: 3.231587243104684
UP_SEQ_FEATURE	disulfide bond	25	16.5563	0.338745	PDIA3, HEXA, PDIA4, CALR, UQCRFS1, LMAN1, CANX, MANF, PLBD2, PCMT1, P4HB, AIFM1, AK2, ERP44, LAMP1, TXNDC12, NPC2, GLA, TXNDC5, PRKAR1A, ATP2A1, TXNRD1, CTSC, CTSB, SSR4	151	2917	20063	1.13873	1	0.99208	99.7423		Category	Term	Count	%	PValue	Genes	List Total	Pop Hits	Pop Total	Fold Enrichment	Bonferroni	Benjamini	FDR
UP_KEYWORDS	Disulfide bond	28	18.543	0.36508	PDIA3, HEXA, CHCHD3, CHCHD2, PDIA4, LMAN1, CALR, UQCRFS1, CANX, MANF, PLBD2, DNAJB11, TPP1, PCMT1, P4HB, AK2, ERP44, TXNDC12, LAMP1, NPC2, GLA, TXNDC5, ATP2A1, PRKAR1A, CTSC, TXNRD1, CTSB, SSR4	151	3434	20581	1.11134	1	0.791925	99.7102		GOTERM_BP_DIRECT	GO:0006446~regulation of translational initiation	7	4.21687	1.12644e-06	EIF4G1, EIF4G2, EIF3A, EIF3E, EIF4A1, EIF3K, EIF3M	163	36	16792	20.0314	0.00120232	0.000109361	0.00179465
UP_KEYWORDS	Glycoprotein	22	14.5695	0.995621	SCPEP1, HEXA, ATP5B, VIM, MESDC2, CALR, PRKCSH, MANF, CALU, SSR1, PLBD2, GNS, HYOU1, LAMP1, NPC2, DNAJB11, GLA, P4HA1, TPP1, CTSC, ATP5A1, CTSB	151	4551	20581	0.658879	1	0.999999	100		UP_KEYWORDS	Initiation factor	7	4.21687	6.94995e-06	EIF4G1, EIF4G2, EIF3A, EIF3E, EIF4A1, EIF3K, EIF3M	166	58	20581	14.9633	0.00154864	0.000140885	0.00886579
UP_SEQ_FEATURE	glycosylation site:N-linked (GlcNAc...)	18	11.9205	0.999432	SCPEP1, HEXA, MESDC2, CALR, PRKCSH, CALU, SSR1, PLBD2, GNS, HYOU1, LAMP1, NPC2, DNAJB11, GLA, TPP1, P4HA1, CTSC, CTSB	151	4234	20063	0.56486	1	1	100		GOTERM_MF_DIRECT	GO:0003743~translation initiation factor activity	7	4.21687	2.83412e-05	EIF4G1, EIF4G2, EIF3A, EIF3E, EIF4A1, EIF3K, EIF3M	166	61	16881	11.6697	0.0088317	0.00126647	0.0381107
														GOTERM_CC_DIRECT	GO:0016282~eukaryotic 43S preinitiation complex	4	2.40964	0.000284816	EIF3A, EIF3E, EIF3K, EIF3M	162	15	18224	29.9984	0.0777135	0.00424881	0.376761
Annotation Cluster 9	Enrichment Score: 4.351503433362987													GOTERM_CC_DIRECT	GO:0033290~eukaryotic 48S preinitiation complex	4	2.40964	0.000284816	EIF3A, EIF3E, EIF3K, EIF3M	162	15	18224	29.9984	0.0777135	0.00424881	0.376761
Category	Term	Count	%	PValue	Genes	List Total	Pop Hits	Pop Total	Fold Enrichment	Bonferroni	Benjamini	FDR		GOTERM_CC_DIRECT	GO:0005852~eukaryotic translation initiation factor 3 complex	4	2.40964	0.000420168	EIF3A, EIF3E, EIF3K, EIF3M	162	17	18224	26.4691	0.112505	0.00594988	0.555347
GOTERM_MF_DIRECT	GO:0003756~protein disulfide isomerase activity	6	3.97351	1.13029e-06	ERP44, P4HB, PDIA3, TXNDC5, ERP29, PDIA4	149	22	16881	30.8987	0.000412473	5.15684e-05	0.00155551		GOTERM_BP_DIRECT	GO:0001731~formation of translation preinitiation complex	4	2.40964	0.00135454	EIF3A, EIF3E, EIF3K, EIF3M	163	23	16792	17.9162	0.764873	0.0698239	2.13639
GOTERM_BP_DIRECT	GO:0045454~cell redox homeostasis	8	5.29801	4.49403e-06	ERP44, P4HB, TXNDC12, PDIA3, AIFM1, TXNDC5, TXNRD1, PDIA4	146	77	16792	11.9495	0.00392456	0.000436825	0.00697931		SMART	SM00088:PINT	3	1.80723	0.00802393	EIF3A, EIF3E, EIF3M	87	16	10057	21.6746	0.523448	0.169141	8.42516
INTERPRO	IPR005788:Disulphide isomerase	4	2.64901	5.11412e-06	P4HB, PDIA3, TXNDC5, PDIA4	151	5	18559	98.3258	0.00157902	0.000526617	0.00686458		INTERPRO	IPR000717:Proteasome component (PCI) domain	3	1.80723	0.0096749	EIF3A, EIF3E, EIF3M	165	17	18559	19.8492	0.992553	0.25041	13.0779
INTERPRO	IPR017937:Thioredoxin, conserved site	5	3.31126	8.98983e-06	P4HB, TXNDC12, PDIA3, TXNDC5, PDIA4	151	17	18559	36.1492	0.00277401	0.000694226	0.0120666		UP_SEQ_FEATURE	domain:PCI	3	1.80723	0.0103659	EIF3A, EIF3E, EIF3M	165	19	20063	19.199	0.998891	0.572814	14.4166
INTERPRO	IPR012336:Thioredoxin-like fold	9	5.96026	1.06735e-05	ERP44, P4HB, TXNDC12, PDIA3, CLIC4, TXNDC5, ERP29, TXNRD1, PDIA4	151	130	18559	8.50897	0.00329271	0.00065941	0.0143264		INTERPRO	IPR011991:Winged helix-turn-helix DNA-binding domain	4	2.40964	0.343909	RPS19, EIF3E, EIF3K, EIF3M	165	235	18559	1.91453	1	0.999493	99.7703
INTERPRO	IPR013766:Thioredoxin domain	6	3.97351	1.912e-05	ERP44, P4HB, TXNDC12, PDIA3, TXNDC5, PDIA4	151	41	18559	17.9864	0.00589073	0.000984206	0.0256622
UP_KEYWORDS	Redox-active center	6	3.97351	2.83257e-05	P4HB, TXNDC12, PDIA3, TXNDC5, TXNRD1, PDIA4	151	49	20581	16.6896	0.00663452	0.000332776	0.0364332		Annotation Cluster 8	Enrichment Score: 3.0781651798968954
GOTERM_BP_DIRECT	GO:0034976~response to endoplasmic reticulum stress	7	4.63576	4.61042e-05	ERP44, HYOU1, P4HB, PDIA3, TXNDC5, ATP2A1, PDIA4	146	75	16792	10.7346	0.0395392	0.00335619	0.071579		Category	Term	Count	%	PValue	Genes	List Total	Pop Hits	Pop Total	Fold Enrichment	Bonferroni	Benjamini	FDR
UP_SEQ_FEATURE	domain:Thioredoxin 2	4	2.64901	4.72999e-05	P4HB, PDIA3, TXNDC5, PDIA4	151	10	20063	53.147	0.0235116	0.00474718	0.0681495		UP_KEYWORDS	Neurodegeneration	11	6.62651	0.000131647	PRX, EIF4G1, SPG7, YARS, MPZ, GARS, VPS35, EEF2, DCTN1, SIRT2, MARS	166	293	20581	4.65461	0.0289324	0.00183326	0.167814
UP_SEQ_FEATURE	domain:Thioredoxin 1	4	2.64901	4.72999e-05	P4HB, PDIA3, TXNDC5, PDIA4	151	10	20063	53.147	0.0235116	0.00474718	0.0681495		UP_KEYWORDS	Charcot-Marie-Tooth disease	5	3.01205	0.000742274	PRX, YARS, MPZ, GARS, MARS	166	51	20581	12.1551	0.152605	0.00915718	0.942808
INTERPRO	IPR005792:Protein disulphide isomerase	3	1.98675	0.000385225	P4HB, PDIA3, PDIA4	151	4	18559	92.1805	0.112243	0.0131415	0.515861		UP_KEYWORDS	Neuropathy	5	3.01205	0.0059639	PRX, YARS, MPZ, GARS, MARS	166	90	20581	6.88788	0.73656	0.0540641	7.34711
GOTERM_MF_DIRECT	GO:0016853~isomerase activity	4	2.64901	0.000782171	P4HB, PDIA3, TXNDC5, HSD17B4	149	21	16881	21.5801	0.24844	0.0281564	1.07107
GOTERM_CC_DIRECT	GO:0005623~cell	6	3.97351	0.00142034	P4HB, PDIA3, AIFM1, TXNDC5, TXNRD1, PDIA4	151	100	18224	7.24132	0.314823	0.0110583	1.8472		Annotation Cluster 9	Enrichment Score: 2.744347537013689
UP_KEYWORDS	Isomerase	6	3.97351	0.00201261	PPIF, P4HB, PDIA3, FKBP5, HSD17B4, PDIA4	151	122	20581	6.70318	0.377144	0.0156574	2.55842		Category	Term	Count	%	PValue	Genes	List Total	Pop Hits	Pop Total	Fold Enrichment	Bonferroni	Benjamini	FDR
														INTERPRO	IPR002553:Clathrin/coatomer adaptor, adaptin-like, N-terminal	4	2.40964	0.000229577	AP2A2, COPG1, AP1B1, COPB1	165	14	18559	32.1368	0.109275	0.0191019	0.330461
Annotation Cluster 10	Enrichment Score: 3.707632636024642													GOTERM_BP_DIRECT	GO:0016192~vesicle-mediated transport	8	4.81928	0.000685428	AP2A2, PICALM, COPG1, AP1B1, ACTR1A, COPB1, PLIN3, CLTC	163	152	16792	5.42202	0.519192	0.0378082	1.08646
Category	Term	Count	%	PValue	Genes	List Total	Pop Hits	Pop Total	Fold Enrichment	Bonferroni	Benjamini	FDR		INTERPRO	IPR009028:Coatomer/calthrin adaptor appendage, C-terminal subdomain	3	1.80723	0.00113739	AP2A2, COPG1, AP1B1	165	6	18559	56.2394	0.436489	0.0466731	1.62727
GOTERM_BP_DIRECT	GO:0048025~negative regulation of mRNA splicing, via spliceosome	6	3.97351	8.15563e-07	C1QBP, TRA2B, HNRNPA2B1, SAP18, RNPS1, ACIN1	146	21	16792	32.8611	0.000713363	0.000118929	0.00126662		INTERPRO	IPR013041:Coatomer/clathrin adaptor appendage, Ig-like subdomain	3	1.80723	0.00483303	AP2A2, COPG1, AP1B1	165	12	18559	28.1197	0.912992	0.160048	6.74612
GOTERM_CC_DIRECT	GO:0061574~ASAP complex	3	1.98675	0.000200806	SAP18, RNPS1, ACIN1	151	3	18224	120.689	0.0520181	0.0020525	0.263091		GOTERM_CC_DIRECT	GO:0030117~membrane coat	3	1.80723	0.0219404	AP2A2, AP1B1, COPB1	162	26	18224	12.9801	0.998165	0.164741	25.4706
GOTERM_BP_DIRECT	GO:0043065~positive regulation of apoptotic process	7	4.63576	0.0460116	C1QBP, AIFM1, SAP18, RNPS1, HSPD1, ACIN1, DNAJA3	146	300	16792	2.68365	1	0.547339	51.8839
														Annotation Cluster 10	Enrichment Score: 2.6334645229248452
Annotation Cluster 11	Enrichment Score: 3.605166858547321													Category	Term	Count	%	PValue	Genes	List Total	Pop Hits	Pop Total	Fold Enrichment	Bonferroni	Benjamini	FDR
Category	Term	Count	%	PValue	Genes	List Total	Pop Hits	Pop Total	Fold Enrichment	Bonferroni	Benjamini	FDR		UP_KEYWORDS	ATP-binding	24	14.4578	0.000746026	ACTB, CARS, YARS, ACTC1, SPG7, IDE, PFKP, GARS, CTPS1, TTLL12, PFAS, DDX6, WARS, ACTR2, TARS, UBE2D2, ACTR1A, RARS, ACTR1B, RRM1, EIF4A1, MAPK3, MARS, UBE2E1	166	1391	20581	2.13916	0.153314	0.00872101	0.947553
GOTERM_CC_DIRECT	GO:0016607~nuclear speck	14	9.27152	1.1814e-08	SRSF1, SARNP, PRPF19, NONO, EIF4A3, SON, PLRG1, RBM8A, LMNA, SAP18, RNPS1, ACIN1, SART3, RBM25	151	201	18224	8.40618	3.14251e-06	3.14252e-07	1.54972e-05		UP_KEYWORDS	Nucleotide-binding	28	16.8675	0.00100584	SPG7, IDE, CTPS1, TTLL12, PFAS, WARS, ACTR2, UBE2D2, ACTR1A, ACTR1B, RHOA, MARS, ACTB, ACTC1, YARS, CARS, DNM1L, GARS, PFKP, EEF2, DDX6, TARS, RARS, RRM1, EIF4A1, MAPK3, RAP1A, UBE2E1	166	1788	20581	1.94155	0.201017	0.0106296	1.27561
UP_KEYWORDS	mRNA transport	9	5.96026	1.08911e-06	SRSF1, SARNP, EIF4A3, RBM8A, FMR1, HNRNPA2B1, TPR, HNRNPA1, MVP	151	106	20581	11.5725	0.000255908	1.70626e-05	0.00140107		UP_KEYWORDS	Ligase	10	6.0241	0.00199112	TARS, WARS, CARS, YARS, RARS, GARS, CTPS1, TTLL12, PFAS, MARS	166	347	20581	3.57297	0.358831	0.0191389	2.51057
GOTERM_BP_DIRECT	GO:0006405~RNA export from nucleus	7	4.63576	7.64723e-06	SRSF1, SARNP, EIF4A3, RBM8A, RNPS1, TPR, HNRNPA1	146	55	16792	14.6381	0.00666902	0.000668911	0.011876		GOTERM_MF_DIRECT	GO:0005524~ATP binding	24	14.4578	0.0195776	ACTB, CARS, YARS, ACTC1, SPG7, IDE, PFKP, GARS, CTPS1, TTLL12, PFAS, DDX6, WARS, ACTR2, TARS, UBE2D2, ACTR1A, RARS, ACTR1B, RRM1, EIF4A1, MAPK3, MARS, UBE2E1	166	1495	16881	1.63253	0.997947	0.277989	23.35
GOTERM_BP_DIRECT	GO:0006369~termination of RNA polymerase II transcription	7	4.63576	1.8556e-05	SRSF1, SARNP, EIF4A3, RBM8A, RNPS1, SNRPF, SNRPE	146	64	16792	12.5796	0.0161056	0.00147497	0.0288149
GOTERM_CC_DIRECT	GO:0035145~exon-exon junction complex	5	3.31126	2.87383e-05	SRSF1, EIF4A3, RBM8A, SAP18, RNPS1	151	22	18224	27.4293	0.00761536	0.000402261	0.0376914		Annotation Cluster 11	Enrichment Score: 2.59771447334832
GOTERM_BP_DIRECT	GO:0006406~mRNA export from nucleus	7	4.63576	0.000228768	SRSF1, SARNP, EIF4A3, RBM8A, HNRNPA2B1, RNPS1, TPR	146	100	16792	8.05096	0.181429	0.0132577	0.354703		Category	Term	Count	%	PValue	Genes	List Total	Pop Hits	Pop Total	Fold Enrichment	Bonferroni	Benjamini	FDR
GOTERM_BP_DIRECT	GO:0031124~mRNA 3'-end processing	5	3.31126	0.000902481	SRSF1, SARNP, EIF4A3, RBM8A, RNPS1	146	50	16792	11.5014	0.546168	0.0407278	1.39246		SMART	SM00515:eIF5C	3	1.80723	0.00147615	EIF4G1, BZW1, EIF4G2	87	7	10057	49.5419	0.127075	0.0442912	1.60091
KEGG_PATHWAY	hsa03015:mRNA surveillance pathway	7	4.63576	0.00195322	EIF4A3, RBM8A, SAP18, CPSF6, RNPS1, ACIN1, DAZAP1	101	91	6910	5.26276	0.249791	0.0467715	2.29973		INTERPRO	IPR003307:W2 domain	3	1.80723	0.0015831	EIF4G1, BZW1, EIF4G2	165	7	18559	48.2052	0.550003	0.0595757	2.2582
KEGG_PATHWAY	hsa03013:RNA transport	8	5.29801	0.012047	EIF4A3, RBM8A, FMR1, SAP18, RNPS1, EIF1, ACIN1, TPR	101	172	6910	3.18213	0.831642	0.224714	13.431		UP_SEQ_FEATURE	domain:W2	3	1.80723	0.00230242	EIF4G1, BZW1, EIF4G2	165	9	20063	40.5313	0.77803	0.259954	3.38522
UP_KEYWORDS	Nonsense-mediated mRNA decay	3	1.98675	0.0188346	EIF4A3, RBM8A, RNPS1	151	29	20581	14.0998	0.988534	0.113759	21.6988		INTERPRO	IPR016021:MIF4-like, type 1/2/3	3	1.80723	0.00755646	EIF4G1, BZW1, EIF4G2	165	15	18559	22.4958	0.978136	0.212532	10.3585
UP_KEYWORDS	Translation regulation	4	2.64901	0.0415145	SARNP, EIF4A3, RBM8A, FMR1	151	105	20581	5.19231	0.999953	0.215751	42.0426
GOTERM_BP_DIRECT	GO:0000184~nuclear-transcribed mRNA catabolic process, nonsense-mediated decay	3	1.98675	0.274449	EIF4A3, RBM8A, RNPS1	146	119	16792	2.89951	1	0.982895	99.3144		Annotation Cluster 12	Enrichment Score: 2.4083889837877854
														Category	Term	Count	%	PValue	Genes	List Total	Pop Hits	Pop Total	Fold Enrichment	Bonferroni	Benjamini	FDR
Annotation Cluster 12	Enrichment Score: 3.536415706396849													GOTERM_CC_DIRECT	GO:0005869~dynactin complex	5	3.01205	3.99626e-07	ACTR1A, ACTR1B, DCTN3, DCTN1, DCTN2	162	8	18224	70.3086	0.000113487	7.56623e-06	0.000529555
Category	Term	Count	%	PValue	Genes	List Total	Pop Hits	Pop Total	Fold Enrichment	Bonferroni	Benjamini	FDR		GOTERM_BP_DIRECT	GO:0019886~antigen processing and presentation of exogenous peptide antigen via MHC class II	9	5.42169	2.95496e-06	AP2A2, SEC31A, AP1B1, ACTR1A, ACTR1B, CLTC, DCTN3, DCTN1, DCTN2	163	92	16792	10.0779	0.00315093	0.000242732	0.00470778
GOTERM_CC_DIRECT	GO:0005790~smooth endoplasmic reticulum	5	3.31126	5.72487e-05	HYOU1, ERP29, HSPA5, CALR, CANX	151	26	18224	23.2094	0.0151132	0.000691969	0.075071		GOTERM_BP_DIRECT	GO:0000086~G2/M transition of mitotic cell cycle	7	4.21687	0.00213688	PPP2R1A, ACTR1A, PAFAH1B1, DCTN3, DCTN1, RPS27A, DCTN2	163	137	16792	5.26371	0.898188	0.0986366	3.35073
GOTERM_BP_DIRECT	GO:0034975~protein folding in endoplasmic reticulum	4	2.64901	0.000169283	PDIA3, HSPA5, CALR, CANX	146	13	16792	35.3888	0.137685	0.0113303	0.262585		GOTERM_BP_DIRECT	GO:0007067~mitotic nuclear division	7	4.21687	0.0333859	PAFAH1B1, CLTC, DCTN3, DCTN1, SIRT2, RPS3, DCTN2	163	248	16792	2.90778	1	0.596114	41.7829
GOTERM_MF_DIRECT	GO:0001948~glycoprotein binding	5	3.31126	0.00253731	VIM, SDCBP, HSPA5, CALR, CANX	149	65	16881	8.71502	0.604378	0.0688458	3.43589		GOTERM_CC_DIRECT	GO:0000776~kinetochore	4	2.40964	0.034996	PAFAH1B1, DCTN1, DCTN2, CBX5	162	81	18224	5.55525	0.99996	0.233741	37.6278
														BIOCARTA	h_Lis1Pathway:Lissencephaly gene (LIS1) in neuronal migration and development	3	1.80723	0.0463846	PAFAH1B1, DCTN3, DCTN1	31	19	1625	8.27674	0.985405	0.410441	40.2841
Annotation Cluster 13	Enrichment Score: 2.970781856848882													GOTERM_BP_DIRECT	GO:0007017~microtubule-based process	3	1.80723	0.0470533	PAFAH1B1, DCTN3, DCTN2	163	36	16792	8.58487	1	0.706407	53.6
Category	Term	Count	%	PValue	Genes	List Total	Pop Hits	Pop Total	Fold Enrichment	Bonferroni	Benjamini	FDR		GOTERM_CC_DIRECT	GO:0005813~centrosome	7	4.21687	0.17611	ACTR1A, ACTR1B, PAFAH1B1, DCTN3, DCTN1, SIRT2, DCTN2	162	426	18224	1.84849	1	0.61909	92.3235
GOTERM_BP_DIRECT	GO:0006986~response to unfolded protein	5	3.31126	0.000462677	ERP44, HSPH1, HSPE1, HSPD1, MANF	146	42	16792	13.6921	0.332981	0.0235383	0.716159		UP_KEYWORDS	Microtubule	5	3.01205	0.186288	EML1, PAFAH1B1, DCTN1, SIRT2, DCTN2	166	280	20581	2.21396	1	0.631891	92.7912
UP_KEYWORDS	Stress response	6	3.97351	0.000830519	ERP44, HSPH1, HYOU1, CIRBP, HSPE1, HSPD1	151	100	20581	8.17788	0.177373	0.00694906	1.06317
GOTERM_BP_DIRECT	GO:0051085~chaperone mediated protein folding requiring cofactor	3	1.98675	0.0031844	HSPH1, HSPE1, HSPD1	146	10	16792	34.5041	0.938627	0.109777	4.8328		Annotation Cluster 13	Enrichment Score: 2.27035281465228
														Category	Term	Count	%	PValue	Genes	List Total	Pop Hits	Pop Total	Fold Enrichment	Bonferroni	Benjamini	FDR
Annotation Cluster 14	Enrichment Score: 2.8903717306962613													UP_KEYWORDS	Coated pit	5	3.01205	0.000742274	AP2A2, CTTN, PICALM, DNM1L, CLTC	166	51	20581	12.1551	0.152605	0.00915718	0.942808
Category	Term	Count	%	PValue	Genes	List Total	Pop Hits	Pop Total	Fold Enrichment	Bonferroni	Benjamini	FDR		GOTERM_CC_DIRECT	GO:0005905~clathrin-coated pit	4	2.40964	0.0126923	CTTN, PICALM, DNM1L, TFRC	162	55	18224	8.18137	0.973422	0.107175	15.5715
UP_KEYWORDS	NAD	9	5.96026	4.3903e-05	HSD17B10, MTHFD2, AIFM1, UGDH, HSD17B4, VDAC2, NQO1, NDUFS3, VDAC3	151	175	20581	7.00961	0.0102644	0.000491185	0.0564639		UP_KEYWORDS	Endocytosis	5	3.01205	0.0163997	AP2A2, CTTN, PICALM, DNM1L, TFRC	166	121	20581	5.12322	0.974965	0.127657	19.0184
UP_KEYWORDS	Oxidoreductase	14	9.27152	0.000345245	HSD17B10, ACOX1, P4HB, AIFM1, UGDH, UQCRFS1, TXNDC12, MTHFD2, P4HA1, TXNRD1, HSD17B4, CAT, NDUFS3, NQO1	151	582	20581	3.27865	0.0779415	0.0032406	0.44323
GOTERM_BP_DIRECT	GO:0055114~oxidation-reduction process	9	5.96026	0.14069	HSD17B10, MTHFD2, TXNDC12, PDIA3, P4HA1, AIFM1, UGDH, TXNRD1, NQO1	146	592	16792	1.74852	1	0.874193	90.5093		Annotation Cluster 14	Enrichment Score: 1.9253655122968674
														Category	Term	Count	%	PValue	Genes	List Total	Pop Hits	Pop Total	Fold Enrichment	Bonferroni	Benjamini	FDR
Annotation Cluster 15	Enrichment Score: 2.5687324617842973													GOTERM_MF_DIRECT	GO:0008565~protein transporter activity	6	3.61446	0.000692794	AP2A2, AP1B1, RAP1A, VPS35, KPNB1, KPNA2	166	72	16881	8.4744	0.195005	0.0195268	0.927761
Category	Term	Count	%	PValue	Genes	List Total	Pop Hits	Pop Total	Fold Enrichment	Bonferroni	Benjamini	FDR		SMART	SM00185:ARM	3	1.80723	0.0436647	AP1B1, KPNB1, KPNA2	87	39	10057	8.89213	0.983551	0.495699	38.5998
INTERPRO	IPR020616:Thiolase, N-terminal	3	1.98675	0.000952863	ACAT2, SCP2, ACAA1	151	6	18559	61.4536	0.255152	0.0264242	1.27151		INTERPRO	IPR000225:Armadillo	3	1.80723	0.0553565	AP1B1, KPNB1, KPNA2	165	43	18559	7.84736	1	0.745064	56.0004
INTERPRO	IPR002155:Thiolase	3	1.98675	0.000952863	ACAT2, SCP2, ACAA1	151	6	18559	61.4536	0.255152	0.0264242	1.27151
INTERPRO	IPR020613:Thiolase, conserved site	3	1.98675	0.000952863	ACAT2, SCP2, ACAA1	151	6	18559	61.4536	0.255152	0.0264242	1.27151		Annotation Cluster 15	Enrichment Score: 1.8860461012345542
INTERPRO	IPR020617:Thiolase, C-terminal	3	1.98675	0.000952863	ACAT2, SCP2, ACAA1	151	6	18559	61.4536	0.255152	0.0264242	1.27151		Category	Term	Count	%	PValue	Genes	List Total	Pop Hits	Pop Total	Fold Enrichment	Bonferroni	Benjamini	FDR
PIR_SUPERFAMILY	PIRSF000429:acetyl-CoA acetyltransferase	3	1.98675	0.00104938	ACAT2, SCP2, ACAA1	19	5	1692	53.4316	0.0176904	0.0176904	0.757319		UP_SEQ_FEATURE	repeat:HEAT 4	4	2.40964	0.00520778	PPP2R1A, COPG1, CAND1, KPNB1	165	43	20063	11.3111	0.966944	0.43349	7.50438
INTERPRO	IPR016039:Thiolase-like	3	1.98675	0.00340228	ACAT2, SCP2, ACAA1	151	11	18559	33.5202	0.651144	0.0840175	4.47168		UP_SEQ_FEATURE	repeat:HEAT 3	4	2.40964	0.00793418	PPP2R1A, COPG1, CAND1, KPNB1	165	50	20063	9.72752	0.994493	0.524361	11.2202
UP_KEYWORDS	Acyltransferase	3	1.98675	0.354854	ACAT2, SCP2, ACAA1	151	171	20581	2.39119	1	0.789977	99.6441		UP_SEQ_FEATURE	repeat:HEAT 8	3	1.80723	0.0103659	PPP2R1A, CAND1, KPNB1	165	19	20063	19.199	0.998891	0.572814	14.4166
														UP_SEQ_FEATURE	repeat:HEAT 2	4	2.40964	0.0119127	PPP2R1A, COPG1, CAND1, KPNB1	165	58	20063	8.38579	0.999601	0.580849	16.3934
Annotation Cluster 16	Enrichment Score: 2.430299002868321													UP_SEQ_FEATURE	repeat:HEAT 1	4	2.40964	0.0119127	PPP2R1A, COPG1, CAND1, KPNB1	165	58	20063	8.38579	0.999601	0.580849	16.3934
Category	Term	Count	%	PValue	Genes	List Total	Pop Hits	Pop Total	Fold Enrichment	Bonferroni	Benjamini	FDR		UP_SEQ_FEATURE	repeat:HEAT 7	3	1.80723	0.0162909	PPP2R1A, CAND1, KPNB1	165	24	20063	15.1992	0.999978	0.657867	21.7604
SMART	SM00322:KH	4	2.64901	0.00268173	FUBP1, FMR1, SF1, AKAP1	75	38	10057	14.1151	0.109052	0.0560995	2.468		UP_SEQ_FEATURE	repeat:HEAT 6	3	1.80723	0.0248704	PPP2R1A, CAND1, KPNB1	165	30	20063	12.1594	1	0.775766	31.3582
INTERPRO	IPR004087:K Homology domain	4	2.64901	0.00354862	FUBP1, FMR1, SF1, AKAP1	151	38	18559	12.9376	0.666621	0.0810266	4.65981		UP_SEQ_FEATURE	repeat:HEAT 5	3	1.80723	0.0331297	PPP2R1A, CAND1, KPNB1	165	35	20063	10.4223	1	0.840123	39.5499
INTERPRO	IPR004088:K Homology domain, type 1	4	2.64901	0.0053781	FUBP1, FMR1, SF1, AKAP1	151	44	18559	11.1734	0.811058	0.112212	6.98285
														Annotation Cluster 16	Enrichment Score: 1.7087409629293817
Annotation Cluster 17	Enrichment Score: 2.426390291257844													Category	Term	Count	%	PValue	Genes	List Total	Pop Hits	Pop Total	Fold Enrichment	Bonferroni	Benjamini	FDR
Category	Term	Count	%	PValue	Genes	List Total	Pop Hits	Pop Total	Fold Enrichment	Bonferroni	Benjamini	FDR		GOTERM_BP_DIRECT	GO:0048013~ephrin receptor signaling pathway	5	3.01205	0.00960758	ACTB, ACTR2, AP2A2, RHOA, ARPC4	163	86	16792	5.98944	0.999967	0.327369	14.2565
UP_SEQ_FEATURE	repeat:2-1	4	2.64901	0.00173306	SON, CALR, HNRNPH1, CANX	151	32	20063	16.6084	0.582087	0.0762526	2.46895		BIOCARTA	h_rhoPathway:Rho cell motility signaling pathway	4	2.40964	0.0231083	ACTR2, TLN1, RHOA, ARPC4	31	34	1625	6.16698	0.875166	0.29305	22.4146
UP_SEQ_FEATURE	repeat:1-2	4	2.64901	0.00189599	SON, CALR, HNRNPH1, CANX	151	33	20063	16.1052	0.615028	0.0764671	2.69812		BIOCARTA	h_cdc42racPathway:Role of PI3K subunit p85 in regulation of Actin Organization and Cell Migration	3	1.80723	0.0336818	ACTR2, RHOA, ARPC4	31	16	1625	9.82863	0.952609	0.353135	31.0594
UP_SEQ_FEATURE	repeat:2-2	4	2.64901	0.00206815	SON, CALR, HNRNPH1, CANX	151	34	20063	15.6315	0.647025	0.0769801	2.93974
UP_SEQ_FEATURE	repeat:1-1	4	2.64901	0.00206815	SON, CALR, HNRNPH1, CANX	151	34	20063	15.6315	0.647025	0.0769801	2.93974		Annotation Cluster 17	Enrichment Score: 1.575444298487793
UP_SEQ_FEATURE	repeat:2-3	3	1.98675	0.00873519	SON, CALR, CANX	151	19	20063	20.9791	0.987882	0.270373	11.8781		Category	Term	Count	%	PValue	Genes	List Total	Pop Hits	Pop Total	Fold Enrichment	Bonferroni	Benjamini	FDR
UP_SEQ_FEATURE	repeat:1-4	3	1.98675	0.00873519	SON, CALR, CANX	151	19	20063	20.9791	0.987882	0.270373	11.8781		GOTERM_MF_DIRECT	GO:0003779~actin binding	9	5.42169	0.00608182	CNN3, FSCN1, DAG1, SPTBN1, CNN2, RDX, DBN1, ADD1, HDAC6	166	278	16881	3.29221	0.851834	0.119526	7.87712
UP_SEQ_FEATURE	repeat:1-3	3	1.98675	0.00965851	SON, CALR, CANX	151	20	20063	19.9301	0.992417	0.277802	13.0538		SMART	SM00033:CH	4	2.40964	0.0187642	CNN3, SPTBN1, CNN2, FLNC	87	66	10057	7.00592	0.824954	0.294283	18.6934
														INTERPRO	IPR001715:Calponin homology domain	4	2.40964	0.0297852	CNN3, SPTBN1, CNN2, FLNC	165	76	18559	5.91994	1	0.551612	35.3333
Annotation Cluster 18	Enrichment Score: 2.4261119345018085													UP_KEYWORDS	Calmodulin-binding	5	3.01205	0.034122	CTH, CNN3, SPTBN1, CNN2, ADD1	166	152	20581	4.07835	0.999566	0.227458	35.7828
Category	Term	Count	%	PValue	Genes	List Total	Pop Hits	Pop Total	Fold Enrichment	Bonferroni	Benjamini	FDR		GOTERM_MF_DIRECT	GO:0005516~calmodulin binding	5	3.01205	0.114388	CTH, CNN3, SPTBN1, CNN2, ADD1	166	189	16881	2.69028	1	0.742807	80.4811
UP_KEYWORDS	Neurodegeneration	10	6.62252	0.000306112	FUS, VCP, AIFM1, TPP1, HEXA, LMNA, CHCHD2, NDRG1, HSPD1, HNRNPA1	151	293	20581	4.65181	0.0694201	0.00299332	0.393081
UP_KEYWORDS	Charcot-Marie-Tooth disease	4	2.64901	0.0061188	VCP, AIFM1, LMNA, NDRG1	151	51	20581	10.69	0.763625	0.040372	7.59201		Annotation Cluster 18	Enrichment Score: 1.1352900270119384
UP_KEYWORDS	Neuropathy	4	2.64901	0.0281266	VCP, AIFM1, LMNA, NDRG1	151	90	20581	6.05769	0.998775	0.157945	30.7203		Category	Term	Count	%	PValue	Genes	List Total	Pop Hits	Pop Total	Fold Enrichment	Bonferroni	Benjamini	FDR
														GOTERM_CC_DIRECT	GO:0030175~filopodium	5	3.01205	0.00360153	ACTC1, ITGA6, FSCN1, DAG1, RDX	162	71	18224	7.9221	0.641089	0.03724	4.66861
Annotation Cluster 19	Enrichment Score: 2.286541184689423													KEGG_PATHWAY	hsa05410:Hypertrophic cardiomyopathy (HCM)	4	2.40964	0.142757	ACTB, ACTC1, ITGA6, DAG1	117	78	6910	3.02871	1	0.828894	84.0753
Category	Term	Count	%	PValue	Genes	List Total	Pop Hits	Pop Total	Fold Enrichment	Bonferroni	Benjamini	FDR		KEGG_PATHWAY	hsa05414:Dilated cardiomyopathy	4	2.40964	0.166822	ACTB, ACTC1, ITGA6, DAG1	117	84	6910	2.81237	1	0.836821	88.661
INTERPRO	IPR001925:Porin, eukaryotic type	3	1.98675	0.000193641	VDAC2, VDAC3, VDAC1	151	3	18559	122.907	0.0580856	0.00851227	0.259617		KEGG_PATHWAY	hsa05412:Arrhythmogenic right ventricular cardiomyopathy (ARVC)	3	1.80723	0.335353	ACTB, ITGA6, DAG1	117	71	6910	2.49549	1	0.920825	99.2346
UP_SEQ_FEATURE	nucleotide phosphate-binding region:NAD	6	3.97351	0.00033463	HSD17B10, UGDH, HSD17B4, VDAC2, VDAC3, VDAC1	151	80	20063	9.96507	0.154939	0.0237627	0.481205
UP_KEYWORDS	Porin	3	1.98675	0.000520125	VDAC2, VDAC3, VDAC1	151	5	20581	81.7788	0.115083	0.00469131	0.66705		Annotation Cluster 19	Enrichment Score: 1.0640356129580946
INTERPRO	IPR027246:Eukaryotic porin/Tom40	3	1.98675	0.000638631	VDAC2, VDAC3, VDAC1	151	5	18559	73.7444	0.179138	0.0195465	0.853858		Category	Term	Count	%	PValue	Genes	List Total	Pop Hits	Pop Total	Fold Enrichment	Bonferroni	Benjamini	FDR
INTERPRO	IPR023614:Porin domain	3	1.98675	0.000638631	VDAC2, VDAC3, VDAC1	151	5	18559	73.7444	0.179138	0.0195465	0.853858		GOTERM_BP_DIRECT	GO:0048013~ephrin receptor signaling pathway	5	3.01205	0.00960758	ACTB, ACTR2, AP2A2, RHOA, ARPC4	163	86	16792	5.98944	0.999967	0.327369	14.2565
KEGG_PATHWAY	hsa05012:Parkinson's disease	9	5.96026	0.000988221	PPIF, ATP5B, COX4I1, ATP5A1, UQCRFS1, VDAC2, NDUFS3, VDAC3, VDAC1	101	142	6910	4.33622	0.135272	0.0356829	1.16966		KEGG_PATHWAY	hsa05100:Bacterial invasion of epithelial cells	5	3.01205	0.0416353	ACTB, CTTN, RHOA, ARPC4, CLTC	117	78	6910	3.78589	0.99823	0.794873	39.7853
GOTERM_MF_DIRECT	GO:0015288~porin activity	3	1.98675	0.00111909	VDAC2, VDAC3, VDAC1	149	6	16881	56.6477	0.335483	0.0364724	1.52915		KEGG_PATHWAY	hsa05130:Pathogenic Escherichia coli infection	4	2.40964	0.053657	ACTB, CTTN, RHOA, ARPC4	117	51	6910	4.63214	0.99973	0.806693	48.2022
GOTERM_MF_DIRECT	GO:0008308~voltage-gated anion channel activity	3	1.98675	0.00111909	VDAC2, VDAC3, VDAC1	149	6	16881	56.6477	0.335483	0.0364724	1.52915		KEGG_PATHWAY	hsa05131:Shigellosis	4	2.40964	0.0920609	ACTB, CTTN, MAPK3, ARPC4	117	64	6910	3.69124	0.999999	0.762838	68.3985
KEGG_PATHWAY	hsa05016:Huntington's disease	10	6.62252	0.00175853	PPIF, CLTA, ATP5B, COX4I1, ATP5A1, UQCRFS1, VDAC2, NDUFS3, VDAC3, VDAC1	101	192	6910	3.56333	0.22797	0.0504303	2.0727		KEGG_PATHWAY	hsa05205:Proteoglycans in cancer	7	4.21687	0.119378	ACTB, CTTN, MAPK3, RHOA, RDX, FLNC, STAT3	117	200	6910	2.06709	1	0.821291	78.0489
UP_KEYWORDS	Transmembrane beta strand	3	1.98675	0.00183689	VDAC2, VDAC3, VDAC1	151	9	20581	45.4327	0.350833	0.0147884	2.33747		GOTERM_BP_DIRECT	GO:0038096~Fc-gamma receptor signaling pathway involved in phagocytosis	4	2.40964	0.124538	ACTB, ACTR2, MAPK3, ARPC4	163	127	16792	3.24467	1	0.934891	87.9853
GOTERM_CC_DIRECT	GO:0046930~pore complex	3	1.98675	0.00233261	VDAC2, VDAC3, VDAC1	151	9	18224	40.2296	0.4627	0.0171075	3.01697		KEGG_PATHWAY	hsa05132:Salmonella infection	4	2.40964	0.162729	ACTB, MAPK3, ARPC4, FLNC	117	83	6910	2.84626	1	0.848966	87.9785
GOTERM_BP_DIRECT	GO:0006820~anion transport	3	1.98675	0.00629546	VDAC2, VDAC3, VDAC1	146	14	16792	24.6458	0.996018	0.163272	9.34254		KEGG_PATHWAY	hsa04530:Tight junction	5	3.01205	0.197928	ACTB, PPP2R1A, CTTN, RHOA, YBX3	117	137	6910	2.15547	1	0.838898	92.7976
GOTERM_BP_DIRECT	GO:1903959~regulation of anion transmembrane transport	3	1.98675	0.00925064	VDAC2, VDAC3, VDAC1	146	17	16792	20.2965	0.999706	0.212724	13.4404		KEGG_PATHWAY	hsa04810:Regulation of actin cytoskeleton	6	3.61446	0.280351	ACTB, ITGA6, MAPK3, RHOA, ARPC4, RDX	117	211	6910	1.67943	1	0.903119	98.0241
GOTERM_CC_DIRECT	GO:0005741~mitochondrial outer membrane	5	3.31126	0.0346913	PHB2, VDAC2, AKAP1, VDAC3, VDAC1	151	149	18224	4.04996	0.999917	0.17442	37.0702
UP_KEYWORDS	Mitochondrion outer membrane	4	2.64901	0.0486785	VDAC2, AKAP1, VDAC3, VDAC1	151	112	20581	4.86779	0.999992	0.238699	47.3749		Annotation Cluster 20	Enrichment Score: 1.0460962711965303
UP_KEYWORDS	Ion transport	9	5.96026	0.0979557	CLIC4, ATP5B, ATP2A1, SFXN1, ATP5A1, ATP6V1B2, VDAC2, VDAC3, VDAC1	151	642	20581	1.91072	1	0.396325	73.452		Category	Term	Count	%	PValue	Genes	List Total	Pop Hits	Pop Total	Fold Enrichment	Bonferroni	Benjamini	FDR
KEGG_PATHWAY	hsa04022:cGMP-PKG signaling pathway	5	3.31126	0.219258	PPIF, ATP2A1, VDAC2, VDAC3, VDAC1	101	166	6910	2.06072	1	0.882373	94.7416		INTERPRO	IPR011332:Ribosomal protein, zinc-binding domain	3	1.80723	0.00483303	RPS27L, RPL37A, RPS27A	165	12	18559	28.1197	0.912992	0.160048	6.74612
KEGG_PATHWAY	hsa04020:Calcium signaling pathway	5	3.31126	0.260029	PPIF, ATP2A1, VDAC2, VDAC3, VDAC1	101	179	6910	1.91106	1	0.902695	97.2224		UP_SEQ_FEATURE	zinc finger region:C4-type	3	1.80723	0.150491	RPS27L, RPL37A, RPS27A	165	84	20063	4.34264	1	0.988176	91.2552
KEGG_PATHWAY	hsa05166:HTLV-I infection	5	3.31126	0.510654	CALR, VDAC2, VDAC3, CANX, VDAC1	101	256	6910	1.33625	1	0.98504	99.9797		UP_KEYWORDS	Zinc-finger	4	2.40964	0.999957	RPS27L, RPL37A, RPS27A, HDAC6	166	1781	20581	0.278455	1	1	100
Annotation Cluster 20	Enrichment Score: 2.1147544432128984													Annotation Cluster 21	Enrichment Score: 1.0008814801516979
Category	Term	Count	%	PValue	Genes	List Total	Pop Hits	Pop Total	Fold Enrichment	Bonferroni	Benjamini	FDR		Category	Term	Count	%	PValue	Genes	List Total	Pop Hits	Pop Total	Fold Enrichment	Bonferroni	Benjamini	FDR
GOTERM_BP_DIRECT	GO:0034975~protein folding in endoplasmic reticulum	4	2.64901	0.000169283	PDIA3, HSPA5, CALR, CANX	146	13	16792	35.3888	0.137685	0.0113303	0.262585		UP_SEQ_FEATURE	repeat:WD 7	5	3.01205	0.0355491	TBL1XR1, EML1, SEC31A, STRAP, PAFAH1B1	165	151	20063	4.02629	1	0.837678	41.7709
GOTERM_BP_DIRECT	GO:0002474~antigen processing and presentation of peptide antigen via MHC class I	3	1.98675	0.0275064	PDIA3, CALR, CANX	146	30	16792	11.5014	1	0.40504	35.1555		UP_SEQ_FEATURE	repeat:WD 4	6	3.61446	0.0586287	TBL1XR1, EML1, SEC31A, STRAP, EDC4, PAFAH1B1	165	255	20063	2.86103	1	0.927935	59.4509
KEGG_PATHWAY	hsa04612:Antigen processing and presentation	4	2.64901	0.0972053	PDIA3, CTSB, CALR, CANX	101	76	6910	3.60083	1	0.745019	70.3849		UP_SEQ_FEATURE	repeat:WD 3	6	3.61446	0.0713598	TBL1XR1, EML1, SEC31A, STRAP, EDC4, PAFAH1B1	165	269	20063	2.71213	1	0.941794	66.9149
														UP_KEYWORDS	WD repeat	6	3.61446	0.0764604	TBL1XR1, EML1, SEC31A, STRAP, EDC4, PAFAH1B1	166	281	20581	2.6473	1	0.406489	63.7497
Annotation Cluster 21	Enrichment Score: 2.092126225869376													UP_SEQ_FEATURE	repeat:WD 6	5	3.01205	0.0774863	TBL1XR1, EML1, SEC31A, STRAP, PAFAH1B1	165	196	20063	3.10189	1	0.946384	70.0301
Category	Term	Count	%	PValue	Genes	List Total	Pop Hits	Pop Total	Fold Enrichment	Bonferroni	Benjamini	FDR		SMART	SM00320:WD40	6	3.61446	0.0782671	TBL1XR1, EML1, SEC31A, STRAP, EDC4, PAFAH1B1	87	267	10057	2.5977	0.999446	0.657382	58.9497
UP_KEYWORDS	Mitochondrion inner membrane	10	6.62252	0.000167118	IMMT, AIFM1, PHB2, ATP5B, PHB, CHCHD3, COX4I1, ATP5A1, UQCRFS1, NDUFS3	151	270	20581	5.04807	0.0385147	0.00170619	0.214775		UP_SEQ_FEATURE	repeat:WD 1	6	3.61446	0.0783655	TBL1XR1, EML1, SEC31A, STRAP, EDC4, PAFAH1B1	165	278	20063	2.62433	1	0.939474	70.4541
KEGG_PATHWAY	hsa05012:Parkinson's disease	9	5.96026	0.000988221	PPIF, ATP5B, COX4I1, ATP5A1, UQCRFS1, VDAC2, NDUFS3, VDAC3, VDAC1	101	142	6910	4.33622	0.135272	0.0356829	1.16966		UP_SEQ_FEATURE	repeat:WD 2	6	3.61446	0.0783655	TBL1XR1, EML1, SEC31A, STRAP, EDC4, PAFAH1B1	165	278	20063	2.62433	1	0.939474	70.4541
KEGG_PATHWAY	hsa05016:Huntington's disease	10	6.62252	0.00175853	PPIF, CLTA, ATP5B, COX4I1, ATP5A1, UQCRFS1, VDAC2, NDUFS3, VDAC3, VDAC1	101	192	6910	3.56333	0.22797	0.0504303	2.0727		INTERPRO	IPR001680:WD40 repeat	6	3.61446	0.0895523	TBL1XR1, EML1, SEC31A, STRAP, EDC4, PAFAH1B1	165	268	18559	2.51818	1	0.872017	74.1418
KEGG_PATHWAY	hsa05010:Alzheimer's disease	7	4.63576	0.0344974	HSD17B10, ATP5B, ATP2A1, COX4I1, ATP5A1, UQCRFS1, NDUFS3	101	168	6910	2.85066	0.994262	0.436397	34.1482		UP_SEQ_FEATURE	repeat:WD 5	5	3.01205	0.12992	TBL1XR1, EML1, SEC31A, STRAP, PAFAH1B1	165	237	20063	2.56527	1	0.980769	87.4975
KEGG_PATHWAY	hsa00190:Oxidative phosphorylation	6	3.97351	0.0431949	ATP5B, COX4I1, ATP5A1, ATP6V1B2, UQCRFS1, NDUFS3	101	133	6910	3.08643	0.998483	0.477477	40.8709		INTERPRO	IPR017986:WD40-repeat-containing domain	6	3.61446	0.135207	TBL1XR1, EML1, SEC31A, STRAP, EDC4, PAFAH1B1	165	306	18559	2.20547	1	0.946525	87.6833
KEGG_PATHWAY	hsa04932:Non-alcoholic fatty liver disease (NAFLD)	3	1.98675	0.647137	COX4I1, UQCRFS1, NDUFS3	101	151	6910	1.35926	1	0.995784	99.9996		INTERPRO	IPR015943:WD40/YVTN repeat-like-containing domain	6	3.61446	0.169894	TBL1XR1, EML1, SEC31A, STRAP, EDC4, PAFAH1B1	165	331	18559	2.03889	1	0.972933	93.1737
														INTERPRO	IPR020472:G-protein beta WD-40 repeat	3	1.80723	0.198608	TBL1XR1, STRAP, PAFAH1B1	165	93	18559	3.62835	1	0.983964	95.8906
Annotation Cluster 22	Enrichment Score: 2.05924523731052													INTERPRO	IPR019775:WD40 repeat, conserved site	3	1.80723	0.432364	TBL1XR1, STRAP, PAFAH1B1	165	166	18559	2.03275	1	0.999947	99.9715
Category	Term	Count	%	PValue	Genes	List Total	Pop Hits	Pop Total	Fold Enrichment	Bonferroni	Benjamini	FDR
KEGG_PATHWAY	hsa04142:Lysosome	9	5.96026	0.000340002	GNS, LAMP1, CLTA, NPC2, GLA, TPP1, HEXA, CTSC, CTSB	101	121	6910	5.08878	0.0487599	0.0165249	0.403851		Annotation Cluster 22	Enrichment Score: 0.9220312689464505
GOTERM_CC_DIRECT	GO:0043202~lysosomal lumen	6	3.97351	0.000682837	GNS, GLA, TPP1, TXNDC5, HEXA, PLBD2	151	85	18224	8.51921	0.166146	0.00566193	0.892027		Category	Term	Count	%	PValue	Genes	List Total	Pop Hits	Pop Total	Fold Enrichment	Bonferroni	Benjamini	FDR
UP_KEYWORDS	Lysosome	9	5.96026	0.000705751	GNS, LAMP1, NPC2, GLA, TPP1, HEXA, CTSC, CTSB, PLBD2	151	263	20581	4.66419	0.152878	0.00612597	0.904117		KEGG_PATHWAY	hsa01130:Biosynthesis of antibiotics	8	4.81928	0.065226	GPI, CTH, PGM1, PHGDH, FDPS, PFKP, ADSL, PFAS	117	212	6910	2.22867	0.999957	0.762059	55.2706
GOTERM_CC_DIRECT	GO:0005764~lysosome	8	5.29801	0.0027054	GNS, LAMP1, NPC2, GLA, TPP1, CTSC, CAT, CTSB	151	226	18224	4.27217	0.513545	0.0192875	3.49126		KEGG_PATHWAY	hsa00030:Pentose phosphate pathway	3	1.80723	0.0845852	GPI, PGM1, PFKP	117	29	6910	6.10964	0.999998	0.768493	65.1514
UP_KEYWORDS	Glycoprotein	22	14.5695	0.995621	SCPEP1, HEXA, ATP5B, VIM, MESDC2, CALR, PRKCSH, MANF, CALU, SSR1, PLBD2, GNS, HYOU1, LAMP1, NPC2, DNAJB11, GLA, P4HA1, TPP1, CTSC, ATP5A1, CTSB	151	4551	20581	0.658879	1	0.999999	100		KEGG_PATHWAY	hsa00010:Glycolysis / Gluconeogenesis	3	1.80723	0.310592	GPI, PGM1, PFKP	117	67	6910	2.64447	1	0.919454	98.816
UP_SEQ_FEATURE	glycosylation site:N-linked (GlcNAc...)	18	11.9205	0.999432	SCPEP1, HEXA, MESDC2, CALR, PRKCSH, CALU, SSR1, PLBD2, GNS, HYOU1, LAMP1, NPC2, DNAJB11, GLA, TPP1, P4HA1, CTSC, CTSB	151	4234	20063	0.56486	1	1	100
														Annotation Cluster 23	Enrichment Score: 0.9064470029655662
Annotation Cluster 23	Enrichment Score: 1.9587829270474824													Category	Term	Count	%	PValue	Genes	List Total	Pop Hits	Pop Total	Fold Enrichment	Bonferroni	Benjamini	FDR
Category	Term	Count	%	PValue	Genes	List Total	Pop Hits	Pop Total	Fold Enrichment	Bonferroni	Benjamini	FDR		UP_KEYWORDS	LIM domain	3	1.80723	0.113662	PDLIM4, ZYX, CSRP2	166	72	20581	5.16591	1	0.507402	78.5454
INTERPRO	IPR004100:ATPase, alpha/beta subunit, N-terminal	3	1.98675	0.000638631	ATP5B, ATP5A1, ATP6V1B2	151	5	18559	73.7444	0.179138	0.0195465	0.853858		SMART	SM00132:LIM	3	1.80723	0.126068	PDLIM4, ZYX, CSRP2	87	72	10057	4.81657	0.999996	0.78768	77.057
INTERPRO	IPR020003:ATPase, alpha/beta subunit, nucleotide-binding domain, active site	3	1.98675	0.000638631	ATP5B, ATP5A1, ATP6V1B2	151	5	18559	73.7444	0.179138	0.0195465	0.853858		INTERPRO	IPR001781:Zinc finger, LIM-type	3	1.80723	0.13318	PDLIM4, ZYX, CSRP2	165	72	18559	4.68662	1	0.950283	87.2606
INTERPRO	IPR000194:ATPase, F1/V1/A1 complex, alpha/beta subunit, nucleotide-binding domain	3	1.98675	0.000638631	ATP5B, ATP5A1, ATP6V1B2	151	5	18559	73.7444	0.179138	0.0195465	0.853858
GOTERM_MF_DIRECT	GO:0046961~proton-transporting ATPase activity, rotational mechanism	3	1.98675	0.0216218	ATP5B, ATP5A1, ATP6V1B2	149	26	16881	13.0725	0.999657	0.328959	25.9792		Annotation Cluster 24	Enrichment Score: 0.8307717337609916
GOTERM_BP_DIRECT	GO:0015991~ATP hydrolysis coupled proton transport	3	1.98675	0.0310153	ATP5B, ATP5A1, ATP6V1B2	146	32	16792	10.7825	1	0.436922	38.6955		Category	Term	Count	%	PValue	Genes	List Total	Pop Hits	Pop Total	Fold Enrichment	Bonferroni	Benjamini	FDR
KEGG_PATHWAY	hsa00190:Oxidative phosphorylation	6	3.97351	0.0431949	ATP5B, COX4I1, ATP5A1, ATP6V1B2, UQCRFS1, NDUFS3	101	133	6910	3.08643	0.998483	0.477477	40.8709		GOTERM_BP_DIRECT	GO:0007067~mitotic nuclear division	7	4.21687	0.0333859	PAFAH1B1, CLTC, DCTN3, DCTN1, SIRT2, RPS3, DCTN2	163	248	16792	2.90778	1	0.596114	41.7829
UP_KEYWORDS	Hydrogen ion transport	3	1.98675	0.0496564	ATP5B, ATP5A1, ATP6V1B2	151	49	20581	8.34478	0.999994	0.238162	48.0665		GOTERM_CC_DIRECT	GO:0005819~spindle	4	2.40964	0.0919883	CLTC, DCTN3, DCTN1, SIRT2	162	121	18224	3.7188	1	0.409643	72.1607
INTERPRO	IPR027417:P-loop containing nucleoside triphosphate hydrolase	8	5.29801	0.57031	EIF4A3, DDX17, VCP, ATP5B, AK2, ATP5A1, ATP6V1B2, CMPK1	151	879	18559	1.11861	1	0.999713	99.9988		UP_KEYWORDS	Cell division	7	4.21687	0.0927045	RHOA, PAFAH1B1, PDCD6IP, CLTC, DCTN3, SIRT2, RPS3	166	388	20581	2.23679	1	0.461979	71.0935
														UP_KEYWORDS	Mitosis	5	3.01205	0.159565	PAFAH1B1, CLTC, DCTN3, SIRT2, RPS3	166	262	20581	2.36607	1	0.594047	89.1134
Annotation Cluster 24	Enrichment Score: 1.8987468148126618													UP_KEYWORDS	Cell cycle	8	4.81928	0.266833	MAPK3, RHOA, PAFAH1B1, PDCD6IP, CLTC, DCTN3, SIRT2, RPS3	166	650	20581	1.52593	1	0.75648	98.0929
Category	Term	Count	%	PValue	Genes	List Total	Pop Hits	Pop Total	Fold Enrichment	Bonferroni	Benjamini	FDR		GOTERM_BP_DIRECT	GO:0051301~cell division	3	1.80723	0.854668	CLTC, SIRT2, RPS3	163	350	16792	0.883015	1	1	100
SMART	SM00651:Sm	3	1.98675	0.0102467	LSM8, SNRPF, SNRPE	75	21	10057	19.1562	0.357816	0.137247	9.13973
INTERPRO	IPR001163:Ribonucleoprotein LSM domain	3	1.98675	0.0123217	LSM8, SNRPF, SNRPE	151	21	18559	17.5582	0.978314	0.212933	15.3314		Annotation Cluster 25	Enrichment Score: 0.7224290613445967
INTERPRO	IPR010920:Like-Sm (LSM) domain	3	1.98675	0.0159406	LSM8, SNRPF, SNRPE	151	24	18559	15.3634	0.993024	0.241074	19.4021		Category	Term	Count	%	PValue	Genes	List Total	Pop Hits	Pop Total	Fold Enrichment	Bonferroni	Benjamini	FDR
														BIOCARTA	h_integrinPathway:Integrin Signaling Pathway	5	3.01205	0.00408457	TLN1, MAPK3, RHOA, RAP1A, ZYX	31	37	1625	7.0837	0.305297	0.114341	4.34575
Annotation Cluster 25	Enrichment Score: 1.8571751529264586													KEGG_PATHWAY	hsa04510:Focal adhesion	8	4.81928	0.0576536	ACTB, TLN1, ITGA6, MAPK3, RHOA, RAP1A, ZYX, FLNC	117	206	6910	2.29359	0.999856	0.771144	50.7521
Category	Term	Count	%	PValue	Genes	List Total	Pop Hits	Pop Total	Fold Enrichment	Bonferroni	Benjamini	FDR		BIOCARTA	h_ecmPathway:Erk and PI-3 Kinase Are Necessary for Collagen Binding in Corneal Epithelia	3	1.80723	0.070741	TLN1, MAPK3, RHOA	31	24	1625	6.55242	0.998541	0.51593	54.9064
SMART	SM00513:SAP	3	1.98675	0.0122285	SARNP, ACIN1, CCAR1	75	23	10057	17.4904	0.410844	0.123892	10.8187		KEGG_PATHWAY	hsa04611:Platelet activation	5	3.01205	0.174258	ACTB, TLN1, MAPK3, RHOA, RAP1A	117	130	6910	2.27153	1	0.831882	89.811
UP_SEQ_FEATURE	domain:SAP	3	1.98675	0.0137594	SARNP, ACIN1, CCAR1	151	24	20063	16.6084	0.999059	0.336312	18.1011		KEGG_PATHWAY	hsa04015:Rap1 signaling pathway	6	3.61446	0.277102	ACTB, TLN1, MAPK3, RHOA, RAP1A, NGFR	117	210	6910	1.68742	1	0.910849	97.915
INTERPRO	IPR003034:SAP domain	3	1.98675	0.0159406	SARNP, ACIN1, CCAR1	151	24	18559	15.3634	0.993024	0.241074	19.4021		KEGG_PATHWAY	hsa04722:Neurotrophin signaling pathway	4	2.40964	0.327255	MAPK3, RHOA, RAP1A, NGFR	117	120	6910	1.96866	1	0.923305	99.1156
														KEGG_PATHWAY	hsa04670:Leukocyte transendothelial migration	3	1.80723	0.593356	ACTB, RHOA, RAP1A	117	118	6910	1.50152	1	0.973313	99.9978
Annotation Cluster 26	Enrichment Score: 1.8247996282288639													KEGG_PATHWAY	hsa04062:Chemokine signaling pathway	4	2.40964	0.608982	MAPK3, RHOA, RAP1A, STAT3	117	186	6910	1.2701	1	0.972332	99.9986
Category	Term	Count	%	PValue	Genes	List Total	Pop Hits	Pop Total	Fold Enrichment	Bonferroni	Benjamini	FDR		KEGG_PATHWAY	hsa04014:Ras signaling pathway	4	2.40964	0.737381	MAPK3, RHOA, RAP1A, NGFR	117	226	6910	1.04531	1	0.991291	100
GOTERM_CC_DIRECT	GO:0005782~peroxisomal matrix	6	3.97351	3.69022e-05	ACOX1, CAT, HSD17B4, HSPD1, SCP2, ACAA1	151	46	18224	15.742	0.00976814	0.000467327	0.0483962		KEGG_PATHWAY	hsa04024:cAMP signaling pathway	3	1.80723	0.850619	MAPK3, RHOA, RAP1A	117	198	6910	0.894846	1	0.998623	100
GOTERM_BP_DIRECT	GO:0033540~fatty acid beta-oxidation using acyl-CoA oxidase	4	2.64901	0.000169283	ACOX1, HSD17B4, SCP2, ACAA1	146	13	16792	35.3888	0.137685	0.0113303	0.262585
GOTERM_BP_DIRECT	GO:0036109~alpha-linolenic acid metabolic process	4	2.64901	0.000169283	ACOX1, HSD17B4, SCP2, ACAA1	146	13	16792	35.3888	0.137685	0.0113303	0.262585		Annotation Cluster 26	Enrichment Score: 0.6868734020746293
GOTERM_CC_DIRECT	GO:0005777~peroxisome	7	4.63576	0.000219916	ACOX1, MVD, VIM, CAT, HSD17B4, SCP2, ACAA1	151	104	18224	8.12328	0.0568256	0.00208725	0.288094		Category	Term	Count	%	PValue	Genes	List Total	Pop Hits	Pop Total	Fold Enrichment	Bonferroni	Benjamini	FDR
UP_KEYWORDS	Peroxisome	5	3.31126	0.00556022	ACOX1, CAT, HSD17B4, SCP2, ACAA1	151	97	20581	7.02567	0.73026	0.037805	6.92166		KEGG_PATHWAY	hsa04510:Focal adhesion	8	4.81928	0.0576536	ACTB, TLN1, ITGA6, MAPK3, RHOA, RAP1A, ZYX, FLNC	117	206	6910	2.29359	0.999856	0.771144	50.7521
GOTERM_BP_DIRECT	GO:0000038~very long-chain fatty acid metabolic process	3	1.98675	0.00629546	ACOX1, HSD17B4, ACAA1	146	14	16792	24.6458	0.996018	0.163272	9.34254		KEGG_PATHWAY	hsa05205:Proteoglycans in cancer	7	4.21687	0.119378	ACTB, CTTN, MAPK3, RHOA, RDX, FLNC, STAT3	117	200	6910	2.06709	1	0.821291	78.0489
GOTERM_BP_DIRECT	GO:0006635~fatty acid beta-oxidation	4	2.64901	0.00644799	ACOX1, HSD17B4, ACAT2, ACAA1	146	44	16792	10.4558	0.996518	0.162122	9.55842		KEGG_PATHWAY	hsa04611:Platelet activation	5	3.01205	0.174258	ACTB, TLN1, MAPK3, RHOA, RAP1A	117	130	6910	2.27153	1	0.831882	89.811
KEGG_PATHWAY	hsa04146:Peroxisome	5	3.31126	0.0318029	ACOX1, CAT, HSD17B4, SCP2, ACAA1	101	83	6910	4.12144	0.991357	0.447816	31.9278		KEGG_PATHWAY	hsa04015:Rap1 signaling pathway	6	3.61446	0.277102	ACTB, TLN1, MAPK3, RHOA, RAP1A, NGFR	117	210	6910	1.68742	1	0.910849	97.915
GOTERM_CC_DIRECT	GO:0005778~peroxisomal membrane	3	1.98675	0.0729606	ACOX1, CAT, HSD17B4	151	54	18224	6.70493	1	0.321274	62.9827		KEGG_PATHWAY	hsa04810:Regulation of actin cytoskeleton	6	3.61446	0.280351	ACTB, ITGA6, MAPK3, RHOA, ARPC4, RDX	117	211	6910	1.67943	1	0.903119	98.0241
KEGG_PATHWAY	hsa00071:Fatty acid degradation	3	1.98675	0.132834	ACOX1, ACAT2, ACAA1	101	44	6910	4.66472	1	0.800437	81.659		KEGG_PATHWAY	hsa04520:Adherens junction	3	1.80723	0.335353	ACTB, MAPK3, RHOA	117	71	6910	2.49549	1	0.920825	99.2346
KEGG_PATHWAY	hsa01212:Fatty acid metabolism	3	1.98675	0.152772	ACOX1, ACAT2, ACAA1	101	48	6910	4.27599	1	0.803028	86.0937		KEGG_PATHWAY	hsa04921:Oxytocin signaling pathway	4	2.40964	0.49785	ACTB, MAPK3, RHOA, EEF2	117	158	6910	1.49519	1	0.963519	99.973
UP_KEYWORDS	Lipid metabolism	6	3.97351	0.209406	ACOX1, NPC2, MVD, HSD17B4, ACAA1, PLBD2	151	433	20581	1.88866	1	0.601602	95.1334
UP_KEYWORDS	Fatty acid metabolism	3	1.98675	0.228641	ACOX1, HSD17B4, ACAA1	151	124	20581	3.29753	1	0.626178	96.455		Annotation Cluster 27	Enrichment Score: 0.565457635861207
KEGG_PATHWAY	hsa03320:PPAR signaling pathway	3	1.98675	0.25289	ACOX1, SCP2, ACAA1	101	67	6910	3.0634	1	0.907536	96.8862		Category	Term	Count	%	PValue	Genes	List Total	Pop Hits	Pop Total	Fold Enrichment	Bonferroni	Benjamini	FDR
GOTERM_MF_DIRECT	GO:0005102~receptor binding	5	3.31126	0.374296	ACOX1, GLA, CAT, HSD17B4, SCP2	149	353	16881	1.60475	1	0.977699	99.8424		UP_KEYWORDS	Neurogenesis	6	3.61446	0.0511245	RAP1A, POU3F3, PAFAH1B1, NGFR, DBN1, SIRT2	166	250	20581	2.97557	0.999992	0.314427	48.8018
UP_SEQ_FEATURE	active site:Proton acceptor	6	3.97351	0.56745	HSD17B10, ACOX1, TXNRD1, HSD17B4, ACAT2, ACAA1	151	672	20063	1.18632	1	0.999782	99.9994		UP_KEYWORDS	Differentiation	7	4.21687	0.445971	RPS3A, QKI, PAFAH1B1, NGFR, CSRP2, DBN1, SIRT2	166	667	20581	1.30116	1	0.896741	99.9465
														UP_KEYWORDS	Developmental protein	6	3.61446	0.882452	QKI, POU3F3, PAFAH1B1, NGFR, CSRP2, DBN1	166	949	20581	0.783869	1	0.997971	100
Annotation Cluster 27	Enrichment Score: 1.7913644533668158
Category	Term	Count	%	PValue	Genes	List Total	Pop Hits	Pop Total	Fold Enrichment	Bonferroni	Benjamini	FDR		Annotation Cluster 28	Enrichment Score: 0.5203693167329241
UP_SEQ_FEATURE	binding site:FAD	4	2.64901	0.000650005	TXNDC12, ACOX1, AIFM1, NQO1	151	23	20063	23.1074	0.278959	0.040058	0.932749		Category	Term	Count	%	PValue	Genes	List Total	Pop Hits	Pop Total	Fold Enrichment	Bonferroni	Benjamini	FDR
GOTERM_MF_DIRECT	GO:0009055~electron carrier activity	5	3.31126	0.00809484	ACOX1, AIFM1, UGDH, TXNRD1, NDUFS3	149	90	16881	6.29418	0.948524	0.169241	10.5826		UP_KEYWORDS	Host cell receptor for virus entry	3	1.80723	0.0933577	TFRC, IDE, DAG1	166	64	20581	5.81165	1	0.455071	71.3579
UP_SEQ_FEATURE	nucleotide phosphate-binding region:FAD	4	2.64901	0.0112283	TXNDC12, AIFM1, TXNRD1, NQO1	151	62	20063	8.5721	0.996586	0.298817	15.0191		GOTERM_MF_DIRECT	GO:0001618~virus receptor activity	3	1.80723	0.149557	TFRC, IDE, DAG1	166	70	16881	4.35826	1	0.815512	88.682
UP_KEYWORDS	FAD	4	2.64901	0.0465734	ACOX1, AIFM1, TXNRD1, NQO1	151	110	20581	4.95629	0.999986	0.234214	45.857		GOTERM_BP_DIRECT	GO:0046718~viral entry into host cell	3	1.80723	0.180504	TFRC, IDE, DAG1	163	80	16792	3.86319	1	0.976004	95.8061
UP_KEYWORDS	Flavoprotein	4	2.64901	0.0598859	ACOX1, AIFM1, TXNRD1, NQO1	151	122	20581	4.46879	1	0.275659	54.8161		UP_KEYWORDS	Receptor	7	4.21687	0.992747	ITGA6, TFRC, STRAP, IDE, DAG1, NGFR, NPR3	166	1648	20581	0.526622	1	0.999997	100
GOTERM_MF_DIRECT	GO:0050660~flavin adenine dinucleotide binding	3	1.98675	0.108371	ACOX1, AIFM1, TXNRD1	149	64	16881	5.31072	1	0.740904	79.3732		UP_KEYWORDS	Secreted	6	3.61446	0.999707	CTHRC1, GPI, TFRC, IDE, DAG1, PDCD6IP	166	1965	20581	0.378571	1	1	100
Annotation Cluster 28	Enrichment Score: 1.5479116849391479													Annotation Cluster 29	Enrichment Score: 0.48160800483632715
Category	Term	Count	%	PValue	Genes	List Total	Pop Hits	Pop Total	Fold Enrichment	Bonferroni	Benjamini	FDR		Category	Term	Count	%	PValue	Genes	List Total	Pop Hits	Pop Total	Fold Enrichment	Bonferroni	Benjamini	FDR
UP_SEQ_FEATURE	region of interest:Coil 2	4	2.64901	0.014405	LMNB2, VIM, LMNA, SYNM	151	68	20063	7.81574	0.999323	0.333334	18.8704		UP_KEYWORDS	Cytoplasmic vesicle	8	4.81928	0.0999895	SEC31A, PICALM, DNM1L, COPG1, AP1B1, COPB1, UBQLN4, CLTC	166	490	20581	2.02419	1	0.470033	73.9186
INTERPRO	IPR018039:Intermediate filament protein, conserved site	4	2.64901	0.0150516	LMNB2, VIM, LMNA, SYNM	151	64	18559	7.68171	0.990779	0.240932	18.4192		UP_KEYWORDS	ER-Golgi transport	3	1.80723	0.174074	SEC31A, COPG1, COPB1	166	94	20581	3.95687	1	0.620649	91.2822
SMART	SM01391:SM01391	4	2.64901	0.0176899	LMNB2, VIM, LMNA, SYNM	75	75	10057	7.15164	0.535817	0.142295	15.3035		GOTERM_CC_DIRECT	GO:0000139~Golgi membrane	5	3.01205	0.770596	SEC31A, COPG1, AP1B1, COPB1, GNPNAT1	162	591	18224	0.951724	1	0.995618	100
UP_SEQ_FEATURE	region of interest:Linker 1	4	2.64901	0.0180405	LMNB2, VIM, LMNA, SYNM	151	74	20063	7.18203	0.999895	0.382427	23.0783		GOTERM_CC_DIRECT	GO:0005789~endoplasmic reticulum membrane	6	3.61446	0.883186	SEC31A, DNM1L, COPG1, COPB1, RHOA, UBQLN4	162	862	18224	0.78302	1	0.999511	100
UP_SEQ_FEATURE	region of interest:Coil 1B	4	2.64901	0.0180405	LMNB2, VIM, LMNA, SYNM	151	74	20063	7.18203	0.999895	0.382427	23.0783
UP_SEQ_FEATURE	region of interest:Coil 1A	4	2.64901	0.0180405	LMNB2, VIM, LMNA, SYNM	151	74	20063	7.18203	0.999895	0.382427	23.0783		Annotation Cluster 30	Enrichment Score: 0.37450299094476497
UP_SEQ_FEATURE	region of interest:Rod	4	2.64901	0.0186914	LMNB2, VIM, LMNA, SYNM	151	75	20063	7.08627	0.999924	0.377827	23.81		Category	Term	Count	%	PValue	Genes	List Total	Pop Hits	Pop Total	Fold Enrichment	Bonferroni	Benjamini	FDR
UP_KEYWORDS	Intermediate filament	4	2.64901	0.0187443	LMNB2, VIM, LMNA, SYNM	151	77	20581	7.08042	0.988283	0.116196	21.6061		KEGG_PATHWAY	hsa05205:Proteoglycans in cancer	7	4.21687	0.119378	ACTB, CTTN, MAPK3, RHOA, RDX, FLNC, STAT3	117	200	6910	2.06709	1	0.821291	78.0489
UP_SEQ_FEATURE	region of interest:Head	4	2.64901	0.0200321	LMNB2, VIM, LMNA, SYNM	151	77	20063	6.90221	0.999962	0.38411	25.2965		KEGG_PATHWAY	hsa05203:Viral carcinogenesis	5	3.01205	0.452879	SND1, MAPK3, RHOA, STAT3, HDAC6	117	205	6910	1.44048	1	0.954888	99.9249
UP_SEQ_FEATURE	region of interest:Tail	4	2.64901	0.0214245	LMNB2, VIM, LMNA, SYNM	151	79	20063	6.72747	0.999981	0.39053	26.8118		KEGG_PATHWAY	hsa04062:Chemokine signaling pathway	4	2.40964	0.608982	MAPK3, RHOA, RAP1A, STAT3	117	186	6910	1.2701	1	0.972332	99.9986
INTERPRO	IPR001664:Intermediate filament protein	4	2.64901	0.0253371	LMNB2, VIM, LMNA, SYNM	151	78	18559	6.30294	0.99964	0.341224	29.1418		KEGG_PATHWAY	hsa05200:Pathways in cancer	4	2.40964	0.964885	ITGA6, MAPK3, RHOA, STAT3	117	393	6910	0.601118	1	0.999976	100
GOTERM_CC_DIRECT	GO:0005882~intermediate filament	3	1.98675	0.238346	VIM, LMNA, SYNM	151	113	18224	3.20413	1	0.719325	97.1885
GOTERM_MF_DIRECT	GO:0005198~structural molecule activity	4	2.64901	0.368528	CLTA, LMNB2, VIM, LMNA	149	247	16881	1.83474	1	0.979801	99.8212		Annotation Cluster 31	Enrichment Score: 0.2933785662471792
														Category	Term	Count	%	PValue	Genes	List Total	Pop Hits	Pop Total	Fold Enrichment	Bonferroni	Benjamini	FDR
Annotation Cluster 29	Enrichment Score: 1.4855017879907777													GOTERM_MF_DIRECT	GO:0003924~GTPase activity	4	2.40964	0.401309	DNM1L, RHOA, RAP1A, EEF2	166	234	16881	1.73834	1	0.983711	99.8992
Category	Term	Count	%	PValue	Genes	List Total	Pop Hits	Pop Total	Fold Enrichment	Bonferroni	Benjamini	FDR		INTERPRO	IPR005225:Small GTP-binding protein domain	3	1.80723	0.435432	RHOA, RAP1A, EEF2	165	167	18559	2.02058	1	0.999933	99.9737
GOTERM_BP_DIRECT	GO:0071377~cellular response to glucagon stimulus	4	2.64901	0.00493231	PRKAR2A, GNB2, GNB1, PRKAR1A	146	40	16792	11.5014	0.986786	0.14317	7.39173		UP_SEQ_FEATURE	nucleotide phosphate-binding region:GTP	4	2.40964	0.466459	DNM1L, RHOA, RAP1A, EEF2	165	310	20063	1.56895	1	1	99.9916
BIOCARTA	h_agpcrPathway:Attenuation of GPCR Signaling	3	1.98675	0.0159819	PRKAR2A, GNB1, PRKAR1A	26	13	1625	14.4231	0.797089	0.797089	16.3462		INTERPRO	IPR027417:P-loop containing nucleoside triphosphate hydrolase	9	5.42169	0.517275	SPG7, DNM1L, EIF4A1, RHOA, RAP1A, CTPS1, CNP, EEF2, DDX6	165	879	18559	1.15166	1	0.99999	99.9972
BIOCARTA	h_chrebpPathway:ChREBP regulation by carbohydrates and cAMP	3	1.98675	0.0399153	PRKAR2A, GNB1, PRKAR1A	26	21	1625	8.92857	0.982273	0.866856	36.3177		GOTERM_MF_DIRECT	GO:0005525~GTP binding	5	3.01205	0.519463	ANXA6, DNM1L, RHOA, RAP1A, EEF2	166	384	16881	1.32412	1	0.996768	99.9948
BIOCARTA	h_cskPathway:Activation of Csk by cAMP-dependent Protein Kinase Inhibits Signaling through the T Cell Receptor	3	1.98675	0.0434981	PRKAR2A, GNB1, PRKAR1A	26	22	1625	8.52273	0.987757	0.66736	38.9014		UP_KEYWORDS	GTP-binding	4	2.40964	0.520754	DNM1L, RHOA, RAP1A, EEF2	166	343	20581	1.44585	1	0.932048	99.9916
BIOCARTA	h_gpcrPathway:Signaling Pathway from G-Protein Families	3	1.98675	0.0944822	PRKAR2A, GNB1, PRKAR1A	26	34	1625	5.51471	0.999946	0.70718	66.6965		GOTERM_CC_DIRECT	GO:0030054~cell junction	4	2.40964	0.774867	PRX, DNM1L, RHOA, RAP1A	162	459	18224	0.980338	1	0.995613	100
BIOCARTA	h_mPRPathway:How Progesterone Initiates the Oocyte Maturation	3	1.98675	0.0944822	PRKAR2A, GNB1, PRKAR1A	26	34	1625	5.51471	0.999946	0.70718	66.6965
														Annotation Cluster 32	Enrichment Score: 0.23656200655256887
Annotation Cluster 30	Enrichment Score: 1.4606439339193784													Category	Term	Count	%	PValue	Genes	List Total	Pop Hits	Pop Total	Fold Enrichment	Bonferroni	Benjamini	FDR
Category	Term	Count	%	PValue	Genes	List Total	Pop Hits	Pop Total	Fold Enrichment	Bonferroni	Benjamini	FDR		GOTERM_CC_DIRECT	GO:0000151~ubiquitin ligase complex	3	1.80723	0.247233	UBE2D2, CAND1, UBE2E1	162	108	18224	3.12483	1	0.739268	97.6794
UP_SEQ_FEATURE	nucleotide phosphate-binding region:NAD	6	3.97351	0.00033463	HSD17B10, UGDH, HSD17B4, VDAC2, VDAC3, VDAC1	151	80	20063	9.96507	0.154939	0.0237627	0.481205		GOTERM_BP_DIRECT	GO:0016567~protein ubiquitination	3	1.80723	0.864347	UBE2D2, CAND1, UBE2E1	163	359	16792	0.860878	1	1	100
UP_SEQ_FEATURE	binding site:NAD	3	1.98675	0.0617286	HSD17B10, UGDH, HSD17B4	151	54	20063	7.38153	1	0.681653	60.0806		UP_KEYWORDS	Ubl conjugation pathway	4	2.40964	0.913104	TBL1XR1, UBE2D2, CAND1, UBE2E1	166	680	20581	0.729305	1	0.998988	100
INTERPRO	IPR016040:NAD(P)-binding domain	4	2.64901	0.177677	HSD17B10, MTHFD2, UGDH, HSD17B4	151	179	18559	2.74653	1	0.927787	92.7624
UP_SEQ_FEATURE	binding site:Substrate	4	2.64901	0.39151	HSD17B10, PDXK, UGDH, HSD17B4	151	301	20063	1.76568	1	0.99509	99.9223		Annotation Cluster 33	Enrichment Score: 0.17086190183178515
														Category	Term	Count	%	PValue	Genes	List Total	Pop Hits	Pop Total	Fold Enrichment	Bonferroni	Benjamini	FDR
Annotation Cluster 31	Enrichment Score: 1.0469967445882993													UP_KEYWORDS	Metalloprotease	3	1.80723	0.343716	SPG7, IDE, XPNPEP1	166	152	20581	2.44701	1	0.824347	99.5359
Category	Term	Count	%	PValue	Genes	List Total	Pop Hits	Pop Total	Fold Enrichment	Bonferroni	Benjamini	FDR		UP_KEYWORDS	Protease	3	1.80723	0.93479	SPG7, IDE, XPNPEP1	166	544	20581	0.683724	1	0.999505	100
INTERPRO	IPR020472:G-protein beta WD-40 repeat	5	3.31126	0.00686338	PRPF19, PLRG1, GNB2, GNB1, SNRNP40	151	93	18559	6.60792	0.880936	0.132269	8.83019		GOTERM_BP_DIRECT	GO:0006508~proteolysis	3	1.80723	0.956093	SPG7, IDE, XPNPEP1	163	500	16792	0.61811	1	1	100
UP_SEQ_FEATURE	repeat:WD 7	5	3.31126	0.0268455	PRPF19, PLRG1, GNB2, GNB1, SNRNP40	151	151	20063	4.39959	0.999999	0.448506	32.4431
INTERPRO	IPR019775:WD40 repeat, conserved site	5	3.31126	0.0458725	PRPF19, PLRG1, GNB2, GNB1, SNRNP40	151	166	18559	3.70203	1	0.515918	46.7583		Annotation Cluster 34	Enrichment Score: 0.15903898280146098
UP_SEQ_FEATURE	repeat:WD 6	5	3.31126	0.0598166	PRPF19, PLRG1, GNB2, GNB1, SNRNP40	151	196	20063	3.38948	1	0.683072	58.8921		Category	Term	Count	%	PValue	Genes	List Total	Pop Hits	Pop Total	Fold Enrichment	Bonferroni	Benjamini	FDR
UP_SEQ_FEATURE	repeat:WD 5	5	3.31126	0.102352	PRPF19, PLRG1, GNB2, GNB1, SNRNP40	151	237	20063	2.80311	1	0.836414	78.9069		INTERPRO	IPR016040:NAD(P)-binding domain	3	1.80723	0.474387	PHGDH, FASN, VAT1	165	179	18559	1.88512	1	0.999971	99.9906
INTERPRO	IPR017986:WD40-repeat-containing domain	6	3.97351	0.102774	PRPF19, SON, PLRG1, GNB2, GNB1, SNRNP40	151	306	18559	2.40995	1	0.797239	76.6767		GOTERM_BP_DIRECT	GO:0055114~oxidation-reduction process	5	3.01205	0.827422	RRM1, PHGDH, FASN, SH3BGRL3, VAT1	163	592	16792	0.870088	1	1	100
UP_SEQ_FEATURE	repeat:WD 4	5	3.31126	0.124491	PRPF19, PLRG1, GNB2, GNB1, SNRNP40	151	255	20063	2.60525	1	0.884353	85.2826		UP_KEYWORDS	Oxidoreductase	4	2.40964	0.849226	RRM1, PHGDH, FASN, VAT1	166	582	20581	0.852109	1	0.996659	100
SMART	SM00320:WD40	5	3.31126	0.133355	PRPF19, PLRG1, GNB2, GNB1, SNRNP40	75	267	10057	2.51111	0.997876	0.641468	73.6033
UP_SEQ_FEATURE	repeat:WD 3	5	3.31126	0.142994	PRPF19, PLRG1, GNB2, GNB1, SNRNP40	151	269	20063	2.46966	1	0.911573	89.1826		Annotation Cluster 35	Enrichment Score: 0.028066032985690128
UP_KEYWORDS	WD repeat	5	3.31126	0.149771	PRPF19, PLRG1, GNB2, GNB1, SNRNP40	151	281	20581	2.42523	1	0.519651	87.5972		Category	Term	Count	%	PValue	Genes	List Total	Pop Hits	Pop Total	Fold Enrichment	Bonferroni	Benjamini	FDR
UP_SEQ_FEATURE	repeat:WD 2	5	3.31126	0.155432	PRPF19, PLRG1, GNB2, GNB1, SNRNP40	151	278	20063	2.3897	1	0.923839	91.2377		GOTERM_CC_DIRECT	GO:0016323~basolateral plasma membrane	3	1.80723	0.473921	MPZ, TFRC, DAG1	162	180	18224	1.8749	1	0.939576	99.9799
UP_SEQ_FEATURE	repeat:WD 1	5	3.31126	0.155432	PRPF19, PLRG1, GNB2, GNB1, SNRNP40	151	278	20063	2.3897	1	0.923839	91.2377		GOTERM_CC_DIRECT	GO:0009986~cell surface	5	3.01205	0.709305	TLN1, ITGA6, TFRC, IDE, NGFR	162	542	18224	1.03777	1	0.991275	100
INTERPRO	IPR001680:WD40 repeat	5	3.31126	0.172158	PRPF19, PLRG1, GNB2, GNB1, SNRNP40	151	268	18559	2.29305	1	0.929607	92.0825		UP_KEYWORDS	Receptor	7	4.21687	0.992747	ITGA6, TFRC, STRAP, IDE, DAG1, NGFR, NPR3	166	1648	20581	0.526622	1	0.999997	100
INTERPRO	IPR015943:WD40/YVTN repeat-like-containing domain	5	3.31126	0.279498	PRPF19, PLRG1, GNB2, GNB1, SNRNP40	151	331	18559	1.85661	1	0.982607	98.7725		GOTERM_CC_DIRECT	GO:0005887~integral component of plasma membrane	5	3.01205	0.998895	MPZ, TFRC, NGFR, NPR3, ZYX	162	1415	18224	0.397505	1	1	100
														GOTERM_CC_DIRECT	GO:0005576~extracellular region	4	2.40964	0.999955	TLN1, TFRC, DAG1, NGFR	162	1610	18224	0.279488	1	1	100
Annotation Cluster 32	Enrichment Score: 0.9692797994201082													UP_SEQ_FEATURE	disulfide bond	7	4.21687	0.999999	MPZ, ITGA6, TFRC, RRM1, DAG1, NGFR, NPR3	165	2917	20063	0.291792	1	1	100
Category	Term	Count	%	PValue	Genes	List Total	Pop Hits	Pop Total	Fold Enrichment	Bonferroni	Benjamini	FDR		UP_SEQ_FEATURE	topological domain:Extracellular	6	3.61446	1	MPZ, ITGA6, TFRC, DAG1, NGFR, NPR3	165	2787	20063	0.261774	1	1	100
GOTERM_BP_DIRECT	GO:0098609~cell-cell adhesion	6	3.97351	0.0860086	RTN4, CHMP4B, SDCBP, PCMT1, NDRG1, HSPA5	146	271	16792	2.54643	1	0.72474	75.2598		UP_KEYWORDS	Disulfide bond	8	4.81928	1	MPZ, ITGA6, TFRC, GOLPH3, RRM1, DAG1, NGFR, NPR3	166	3434	20581	0.288834	1	1	100
GOTERM_MF_DIRECT	GO:0098641~cadherin binding involved in cell-cell adhesion	6	3.97351	0.111947	RTN4, CHMP4B, SDCBP, PCMT1, NDRG1, HSPA5	149	290	16881	2.34404	1	0.741844	80.483		UP_KEYWORDS	Signal	11	6.62651	1	CTHRC1, SEC31A, MPZ, ITGA6, GARS, PHGDH, DAG1, PFKP, RPS27L, NGFR, NPR3	166	4160	20581	0.327837	1	1	100
GOTERM_CC_DIRECT	GO:0005913~cell-cell adherens junction	6	3.97351	0.128413	RTN4, CHMP4B, SDCBP, PCMT1, NDRG1, HSPA5	151	323	18224	2.2419	1	0.491868	83.5177		UP_SEQ_FEATURE	signal peptide	6	3.61446	1	CTHRC1, MPZ, ITGA6, DAG1, NGFR, NPR3	165	3346	20063	0.218041	1	1	100
														UP_KEYWORDS	Glycoprotein	11	6.62651	1	CTHRC1, MPZ, DNM1L, ITGA6, TFRC, DAG1, RHOA, PFKP, SPTBN1, NGFR, NPR3	166	4551	20581	0.299671	1	1	100
Annotation Cluster 33	Enrichment Score: 0.9165173413218645													UP_SEQ_FEATURE	topological domain:Cytoplasmic	6	3.61446	1	MPZ, ITGA6, TFRC, DAG1, NGFR, NPR3	165	3456	20063	0.211101	1	1	100
Category	Term	Count	%	PValue	Genes	List Total	Pop Hits	Pop Total	Fold Enrichment	Bonferroni	Benjamini	FDR		UP_KEYWORDS	Transmembrane helix	15	9.03614	1	TBL1XR1, SPG7, MPZ, FDPS, DAG1, S100A10, NPR3, PRUNE2, ITGA6, TFRC, RPL9, GOLPH3, RPS14, RRM1, NGFR	166	5634	20581	0.33009	1	1	100
BIOCARTA	h_igf1rPathway:Multiple antiapoptotic pathways from IGF-1R signaling lead to BAD phosphorylation	3	1.98675	0.0471977	PRKAR2A, GRB2, PRKAR1A	26	23	1625	8.15217	0.991658	0.616067	41.469		UP_KEYWORDS	Transmembrane	15	9.03614	1	TBL1XR1, SPG7, MPZ, FDPS, DAG1, S100A10, NPR3, PRUNE2, ITGA6, TFRC, RPL9, GOLPH3, RPS14, RRM1, NGFR	166	5651	20581	0.329097	1	1	100
BIOCARTA	h_crebPathway:Transcription factor CREB and its extracellular signals	3	1.98675	0.0630824	PRKAR2A, GRB2, PRKAR1A	26	27	1625	6.94444	0.998421	0.602097	51.4154		GOTERM_CC_DIRECT	GO:0016021~integral component of membrane	14	8.43373	1	TBL1XR1, SPG7, FDPS, DAG1, S100A10, NPR3, VAT1, PRUNE2, ITGA6, TFRC, RPL9, GOLPH3, RPS14, RRM1	162	5163	18224	0.305038	1	1	100
KEGG_PATHWAY	hsa04910:Insulin signaling pathway	3	1.98675	0.597887	PRKAR2A, GRB2, PRKAR1A	101	138	6910	1.4873	1	0.992987	99.998		UP_SEQ_FEATURE	glycosylation site:N-linked (GlcNAc...)	5	3.01205	1	CTHRC1, ITGA6, TFRC, DAG1, NGFR	165	4234	20063	0.143592	1	1	100
														UP_SEQ_FEATURE	transmembrane region	7	4.21687	1	SPG7, MPZ, ITGA6, TFRC, DAG1, NGFR, NPR3	165	5056	20063	0.168346	1	1	100
Annotation Cluster 34	Enrichment Score: 0.8742535795966386
Category	Term	Count	%	PValue	Genes	List Total	Pop Hits	Pop Total	Fold Enrichment	Bonferroni	Benjamini	FDR		Annotation Cluster 36	Enrichment Score: 0.009918487419588099
GOTERM_MF_DIRECT	GO:0042288~MHC class I protein binding	3	1.98675	0.0118397	VCP, ATP5B, ATP5A1	149	19	16881	17.8887	0.987058	0.214564	15.1183		Category	Term	Count	%	PValue	Genes	List Total	Pop Hits	Pop Total	Fold Enrichment	Bonferroni	Benjamini	FDR
UP_KEYWORDS	Nucleotide-binding	20	13.245	0.0614545	PDXK, MVD, ATP5B, HDGF, AK2, VDAC2, VDAC3, CMPK1, HYOU1, EIF4A3, HSPH1, PRKAR2A, DDX17, VCP, ATP2A1, PRKAR1A, HSPA5, HSPD1, ATP5A1, HSPA9	151	1788	20581	1.52459	1	0.27676	55.7765		GOTERM_BP_DIRECT	GO:0006355~regulation of transcription, DNA-templated	11	6.62651	0.923444	BZW1, PPP2R1A, KRBA2, RPL6, PRMT5, SND1, YBX3, LRRFIP2, LRPPRC, STAT3, RPS3	163	1504	16792	0.753459	1	1	100
UP_KEYWORDS	ATP-binding	15	9.93377	0.137318	PDXK, MVD, ATP5B, AK2, CMPK1, HYOU1, EIF4A3, HSPH1, DDX17, VCP, ATP2A1, HSPA5, HSPD1, ATP5A1, HSPA9	151	1391	20581	1.46978	1	0.500543	85.0461		UP_KEYWORDS	Transcription regulation	12	7.22892	0.984071	BZW1, TBL1XR1, SOX10, PRMT5, SND1, YBX3, POU3F3, SIRT2, LRPPRC, STAT3, RPS3, HDAC6	166	2332	20581	0.637986	1	0.999985	100
GOTERM_MF_DIRECT	GO:0005524~ATP binding	18	11.9205	0.161287	PDXK, MVD, ATP5B, AK2, ATP6V1B2, CMPK1, HYOU1, EIF4A3, HSPH1, DDX17, VCP, ATP2A1, HSPE1, HSPA5, HSPD1, ATP5A1, DNAJA3, HSPA9	149	1495	16881	1.36409	1	0.857072	91.1129		UP_KEYWORDS	Transcription	12	7.22892	0.988289	BZW1, TBL1XR1, SOX10, PRMT5, SND1, YBX3, POU3F3, SIRT2, LRPPRC, STAT3, RPS3, HDAC6	166	2398	20581	0.620427	1	0.999991	100
INTERPRO	IPR027417:P-loop containing nucleoside triphosphate hydrolase	8	5.29801	0.57031	EIF4A3, DDX17, VCP, ATP5B, AK2, ATP5A1, ATP6V1B2, CMPK1	151	879	18559	1.11861	1	0.999713	99.9988		GOTERM_BP_DIRECT	GO:0006351~transcription, DNA-templated	11	6.62651	0.993477	BZW1, TBL1XR1, SND1, MAPK3, YBX3, POU3F3, SIRT2, LRPPRC, STAT3, RPS3, HDAC6	163	1955	16792	0.579643	1	1	100
UP_SEQ_FEATURE	nucleotide phosphate-binding region:ATP	8	5.29801	0.618223	EIF4A3, DDX17, PDXK, VCP, ATP5B, AK2, ATP5A1, CMPK1	151	994	20063	1.06936	1	0.99991	99.9999		UP_KEYWORDS	DNA-binding	6	3.61446	0.999836	SOX10, YBX3, POU3F3, LRPPRC, STAT3, RPS3	166	2050	20581	0.362874	1	1	100
Annotation Cluster 35	Enrichment Score: 0.8161232689307102
Category	Term	Count	%	PValue	Genes	List Total	Pop Hits	Pop Total	Fold Enrichment	Bonferroni	Benjamini	FDR
GOTERM_CC_DIRECT	GO:0071682~endocytic vesicle lumen	3	1.98675	0.00748724	HSPH1, HYOU1, CALR	151	16	18224	22.6291	0.864543	0.0454266	9.38811
GOTERM_BP_DIRECT	GO:0006898~receptor-mediated endocytosis	3	1.98675	0.478964	HSPH1, HYOU1, CALR	146	186	16792	1.85506	1	0.99945	99.996
GOTERM_CC_DIRECT	GO:0005576~extracellular region	7	4.63576	0.993129	HSPH1, HYOU1, P4HB, GLA, CTSB, CALR, CALU	151	1610	18224	0.524734	1	1	100
Annotation Cluster 36	Enrichment Score: 0.7192455134865179
Category	Term	Count	%	PValue	Genes	List Total	Pop Hits	Pop Total	Fold Enrichment	Bonferroni	Benjamini	FDR
GOTERM_BP_DIRECT	GO:0042752~regulation of circadian rhythm	3	1.98675	0.066921	NONO, SFPQ, HNRNPD	146	49	16792	7.04166	1	0.65468	65.8955
UP_KEYWORDS	Biological rhythms	3	1.98675	0.231327	NONO, SFPQ, HNRNPD	151	125	20581	3.27115	1	0.625202	96.6106
GOTERM_MF_DIRECT	GO:0003682~chromatin binding	5	3.31126	0.449236	NONO, SFPQ, FMR1, HNRNPD, TPR	149	391	16881	1.44879	1	0.991197	99.9728
Annotation Cluster 37	Enrichment Score: 0.556037813391224
Category	Term	Count	%	PValue	Genes	List Total	Pop Hits	Pop Total	Fold Enrichment	Bonferroni	Benjamini	FDR
UP_KEYWORDS	Repressor	12	7.94702	0.00413832	NONO, PHB2, SFPQ, TRA2B, FMR1, SF1, CHCHD3, HDGF, SAP18, CIRBP, RBM14, CCAR1	151	592	20581	2.7628	0.622627	0.0299948	5.19495
UP_KEYWORDS	Transcription	17	11.2583	0.684517	SF1, CHCHD3, HDGF, SAP18, CHCHD2, FUBP1, NONO, SARNP, SRRT, DDX17, GTF2A1, C1QBP, PHB2, SFPQ, HNRNPD, RBM14, CCAR1	151	2398	20581	0.966249	1	0.970427	100
UP_KEYWORDS	Transcription regulation	16	10.596	0.734254	SF1, CHCHD3, HDGF, SAP18, FUBP1, NONO, SARNP, SRRT, DDX17, GTF2A1, C1QBP, PHB2, SFPQ, HNRNPD, RBM14, CCAR1	151	2332	20581	0.935149	1	0.978608	100
GOTERM_BP_DIRECT	GO:0006351~transcription, DNA-templated	14	9.27152	0.875405	CHCHD3, HDGF, SF1, CHCHD2, SAP18, RNPS1, NONO, DDX17, C1QBP, PHB2, SFPQ, HNRNPD, RBM14, CCAR1	146	1955	16792	0.823628	1	1	100
GOTERM_BP_DIRECT	GO:0006355~regulation of transcription, DNA-templated	10	6.62252	0.911062	FUBP1, SARNP, NONO, SRRT, GTF2A1, PHB, HNRNPD, SF1, CALR, CCAR1	146	1504	16792	0.764719	1	1	100
Annotation Cluster 38	Enrichment Score: 0.5525017457975783
Category	Term	Count	%	PValue	Genes	List Total	Pop Hits	Pop Total	Fold Enrichment	Bonferroni	Benjamini	FDR
UP_SEQ_FEATURE	repeat:3	4	2.64901	0.236715	HNRNPM, SFPQ, NDRG1, NCL	151	225	20063	2.36209	1	0.977045	97.9619
UP_SEQ_FEATURE	repeat:1	4	2.64901	0.301837	HNRNPM, SFPQ, NDRG1, NCL	151	257	20063	2.06798	1	0.989092	99.4363
UP_SEQ_FEATURE	repeat:2	4	2.64901	0.307961	HNRNPM, SFPQ, NDRG1, NCL	151	260	20063	2.04412	1	0.989069	99.5036
Annotation Cluster 39	Enrichment Score: 0.5257161154532565
Category	Term	Count	%	PValue	Genes	List Total	Pop Hits	Pop Total	Fold Enrichment	Bonferroni	Benjamini	FDR
INTERPRO	IPR011990:Tetratricopeptide-like helical	4	2.64901	0.258553	FKBP5, P4HA1, NASP, SART3	151	218	18559	2.25518	1	0.978754	98.1968
INTERPRO	IPR013026:Tetratricopeptide repeat-containing domain	3	1.98675	0.288997	FKBP5, P4HA1, NASP	151	132	18559	2.79335	1	0.98264	98.9728
INTERPRO	IPR019734:Tetratricopeptide repeat	3	1.98675	0.306894	FKBP5, P4HA1, NASP	151	138	18559	2.6719	1	0.984933	99.2705
UP_KEYWORDS	TPR repeat	3	1.98675	0.344116	FKBP5, P4HA1, NASP	151	167	20581	2.44847	1	0.782349	99.5599
Annotation Cluster 40	Enrichment Score: 0.4098862574516658
Category	Term	Count	%	PValue	Genes	List Total	Pop Hits	Pop Total	Fold Enrichment	Bonferroni	Benjamini	FDR
GOTERM_BP_DIRECT	GO:0007596~blood coagulation	4	2.64901	0.212678	PRKAR2A, PRKAR1A, LMAN1, AKAP1	146	184	16792	2.5003	1	0.955967	97.5612
GOTERM_MF_DIRECT	GO:0016301~kinase activity	4	2.64901	0.354185	PRKAR2A, PRKAR1A, AKAP1, PRKCSH	149	241	16881	1.88042	1	0.977626	99.7564
UP_KEYWORDS	Kinase	7	4.63576	0.447729	PRKAR2A, PDXK, PRKAR1A, AK2, AKAP1, PRKCSH, CMPK1	151	735	20581	1.29808	1	0.85986	99.9518
GOTERM_BP_DIRECT	GO:0035556~intracellular signal transduction	4	2.64901	0.679967	PRKAR2A, PRKAR1A, SDCBP, PRKCSH	146	403	16792	1.14158	1	0.999994	100
Annotation Cluster 41	Enrichment Score: 0.38000462357555687
Category	Term	Count	%	PValue	Genes	List Total	Pop Hits	Pop Total	Fold Enrichment	Bonferroni	Benjamini	FDR
UP_SEQ_FEATURE	calcium-binding region:1	3	1.98675	0.2483	PRKCSH, CALU, RCN2	151	128	20063	3.11408	1	0.979352	98.3651
INTERPRO	IPR011992:EF-hand-like domain	4	2.64901	0.39276	PRKCSH, CALU, RCN2, CCAR1	151	279	18559	1.76211	1	0.995933	99.8764
UP_SEQ_FEATURE	domain:EF-hand 1	3	1.98675	0.399624	PRKCSH, CALU, RCN2	151	185	20063	2.15461	1	0.995235	99.9359
UP_SEQ_FEATURE	domain:EF-hand 2	3	1.98675	0.399624	PRKCSH, CALU, RCN2	151	185	20063	2.15461	1	0.995235	99.9359
INTERPRO	IPR018247:EF-Hand 1, calcium-binding site	3	1.98675	0.42092	PRKCSH, CALU, RCN2	151	178	18559	2.07147	1	0.997036	99.9347
INTERPRO	IPR002048:EF-hand domain	3	1.98675	0.552278	PRKCSH, CALU, RCN2	151	228	18559	1.6172	1	0.999746	99.9979
GOTERM_MF_DIRECT	GO:0005509~calcium ion binding	7	4.63576	0.604232	ATP2A1, HSPA5, CALR, PRKCSH, CANX, CALU, RCN2	149	717	16881	1.10609	1	0.998997	99.9997
Annotation Cluster 42	Enrichment Score: 0.3299348512230221
Category	Term	Count	%	PValue	Genes	List Total	Pop Hits	Pop Total	Fold Enrichment	Bonferroni	Benjamini	FDR
UP_KEYWORDS	Zymogen	4	2.64901	0.205202	TPP1, HEXA, CTSC, CTSB	151	214	20581	2.54763	1	0.605662	94.7897
UP_KEYWORDS	Protease	5	3.31126	0.562862	SCPEP1, TPP1, THOP1, CTSC, CTSB	151	544	20581	1.25274	1	0.930324	99.9976
GOTERM_BP_DIRECT	GO:0006508~proteolysis	5	3.31126	0.630568	PDIA3, TPP1, THOP1, CTSC, CTSB	146	500	16792	1.15014	1	0.999976	100
GOTERM_MF_DIRECT	GO:0004252~serine-type endopeptidase activity	3	1.98675	0.657576	TPP1, CTSC, CTSB	149	255	16881	1.33289	1	0.999533	100
Annotation Cluster 43	Enrichment Score: 0.2856730855139371
Category	Term	Count	%	PValue	Genes	List Total	Pop Hits	Pop Total	Fold Enrichment	Bonferroni	Benjamini	FDR
UP_SEQ_FEATURE	topological domain:Lumenal	8	5.29801	0.0525817	RTN4, LAMP1, ATP2A1, SSR4, LMAN1, DDOST, CANX, SSR1	151	450	20063	2.36209	1	0.662697	54.0899
GOTERM_CC_DIRECT	GO:0005789~endoplasmic reticulum membrane	12	7.94702	0.0993027	RTN4, ERP44, VCP, FKBP5, ATP2A1, SDCBP, HSPA5, LMAN1, DDOST, CANX, CALU, SSR1	151	862	18224	1.68012	1	0.408387	74.6382
UP_KEYWORDS	Membrane	42	27.8146	0.992858	RTN4, CLTA, LMNB2, CHMP4B, ATP5B, CHCHD3, SFXN1, ATP6V1B2, LMAN1, UQCRFS1, CANX, SSR1, CALU, PRKAR2A, PFN2, PLRG1, PCMT1, NDRG1, TPR, NDUFS3, NQO1, DDOST, DNAJA3, P4HB, AIFM1, IMMT, PHB, FMR1, COX4I1, VDAC2, VDAC3, VDAC1, LAMP1, C1QBP, CLIC4, PHB2, ATP2A1, PRKAR1A, SDCBP, ATP5A1, SSR4, AKAP1	151	7494	20581	0.76388	1	0.999998	100
UP_KEYWORDS	Transmembrane	24	15.894	0.999858	RTN4, IMMT, AIFM1, CHCHD3, COX4I1, SFXN1, LMAN1, UQCRFS1, VDAC2, CANX, VDAC3, VDAC1, SSR1, LAMP1, PFN2, PLRG1, CLIC4, ATP2A1, SDCBP, PCMT1, NQO1, AKAP1, SSR4, DDOST	151	5651	20581	0.578863	1	1	100
UP_KEYWORDS	Transmembrane helix	21	13.9073	0.999989	RTN4, IMMT, AIFM1, CHCHD3, COX4I1, SFXN1, LMAN1, UQCRFS1, CANX, SSR1, LAMP1, PFN2, PLRG1, CLIC4, ATP2A1, SDCBP, PCMT1, NQO1, AKAP1, SSR4, DDOST	151	5634	20581	0.508033	1	1	100
GOTERM_CC_DIRECT	GO:0016021~integral component of membrane	20	13.245	0.999999	RTN4, IMMT, AIFM1, COX4I1, SFXN1, ATP6V1B2, LMAN1, VDAC2, SSR1, VDAC1, LAMP1, PFN2, PLRG1, ATP2A1, SDCBP, PCMT1, NQO1, AKAP1, SSR4, DDOST	151	5163	18224	0.467514	1	1	100
UP_SEQ_FEATURE	topological domain:Cytoplasmic	8	5.29801	0.999999	RTN4, LAMP1, ATP2A1, SSR4, LMAN1, DDOST, CANX, SSR1	151	3456	20063	0.307564	1	1	100
UP_SEQ_FEATURE	transmembrane region	14	9.27152	1	RTN4, IMMT, SFXN1, VDAC2, LMAN1, CANX, VDAC3, SSR1, VDAC1, LAMP1, CLIC4, ATP2A1, SSR4, DDOST	151	5056	20063	0.367909	1	1	100
Annotation Cluster 44	Enrichment Score: 0.07567631388241236
Category	Term	Count	%	PValue	Genes	List Total	Pop Hits	Pop Total	Fold Enrichment	Bonferroni	Benjamini	FDR
KEGG_PATHWAY	hsa05034:Alcoholism	3	1.98675	0.73132	GNB2, GRB2, GNB1	101	177	6910	1.15959	1	0.998721	100
KEGG_PATHWAY	hsa04062:Chemokine signaling pathway	3	1.98675	0.756264	GNB2, GRB2, GNB1	101	186	6910	1.10348	1	0.999009	100
KEGG_PATHWAY	hsa04014:Ras signaling pathway	3	1.98675	0.844468	GNB2, GRB2, GNB1	101	226	6910	0.908175	1	0.999853	100
KEGG_PATHWAY	hsa05200:Pathways in cancer	4	2.64901	0.92972	GNB2, GRB2, GNB1, TPR	101	393	6910	0.696344	1	0.999993	100
KEGG_PATHWAY	hsa04151:PI3K-Akt signaling pathway	3	1.98675	0.963613	GNB2, GRB2, GNB1	101	345	6910	0.59492	1	0.999999	100
